# Supplementary material for: Differential Communications between Fungi and Host Plants Revealed by Secretome Analysis of Phylogenetically Related Endophytic and Pathogenic Fungi
Source: PLoS One. 2016 Sep 22;11(9):e0163368. doi: 10.1371/journal.pone.0163368 (PMC5033329; doi:10.1371/journal.pone.0163368)
Supplement: S1 Table — (XLSX) [file pone.0163368.s001.xlsx]

## Sheet: H. oryzae
Table S1. The predicted H. oryzae secretome
Sequence Name	Sequence Length	GO Accession	GO Names	Enzyme Codes	InterPro IDs
Unannotated secretomes
HAOR_7493	1608	-	-	-	no IPS match
HAOR_1093	1198	-	-	-	no IPS match
HAOR_9522	1183	-	-	-	no IPS match
HAOR_2851	996	-	-	-	no IPS match
HAOR_8417	848	-	-	-	no IPS match
HAOR_8085	752	-	-	-	no IPS match
HAOR_5978	658	-	-	-	no IPS match
HAOR_11019	656	-	-	-	no IPS match
HAOR_5608	649	-	-	-	no IPS match
HAOR_5462	633	-	-	-	no IPS match
HAOR_10339	605	-	-	-	no IPS match
HAOR_1343	574	-	-	-	no IPS match
HAOR_2594	574	-	-	-	no IPS match
HAOR_3014	553	-	-	-	no IPS match
HAOR_9336	543	-	-	-	no IPS match
HAOR_10898	534	-	-	-	no IPS match
HAOR_11279	518	-	-	-	no IPS match
HAOR_9991	517	-	-	-	no IPS match
HAOR_1	499	-	-	-	no IPS match
HAOR_1831	497	-	-	-	no IPS match
HAOR_2458	494	-	-	-	no IPS match
HAOR_9045	487	-	-	-	no IPS match
HAOR_77	486	-	-	-	no IPS match
HAOR_9063	480	-	-	-	no IPS match
HAOR_1059	477	-	-	-	no IPS match
HAOR_3055	476	-	-	-	no IPS match
HAOR_13756	475	-	-	-	no IPS match
HAOR_9671	471	-	-	-	no IPS match
HAOR_10598	469	-	-	-	no IPS match
HAOR_8974	468	-	-	-	no IPS match
HAOR_9097	466	-	-	-	no IPS match
HAOR_10092	458	-	-	-	no IPS match
HAOR_5607	446	-	-	-	no IPS match
HAOR_8249	440	-	-	-	no IPS match
HAOR_9782	440	-	-	-	no IPS match
HAOR_6442	432	-	-	-	no IPS match
HAOR_6031	432	-	-	-	no IPS match
HAOR_11553	432	-	-	-	no IPS match
HAOR_5738	425	-	-	-	no IPS match
HAOR_8327	424	-	-	-	no IPS match
HAOR_9502	404	-	-	-	no IPS match
HAOR_1955	401	-	-	-	no IPS match
HAOR_9803	394	-	-	-	no IPS match
HAOR_11374	389	-	-	-	no IPS match
HAOR_1195	386	-	-	-	no IPS match
HAOR_7247	377	-	-	-	no IPS match
HAOR_8212	369	-	-	-	no IPS match
HAOR_12281	367	-	-	-	no IPS match
HAOR_6552	364	-	-	-	no IPS match
HAOR_11698	361	-	-	-	no IPS match
HAOR_9301	356	-	-	-	no IPS match
HAOR_4382	355	-	-	-	no IPS match
HAOR_8687	349	-	-	-	no IPS match
HAOR_3418	348	-	-	-	no IPS match
HAOR_12966	347	-	-	-	no IPS match
HAOR_13603	345	-	-	-	no IPS match
HAOR_3457	342	-	-	-	no IPS match
HAOR_6677	340	-	-	-	no IPS match
HAOR_12516	336	-	-	-	no IPS match
HAOR_3448	335	-	-	-	no IPS match
HAOR_9003	334	-	-	-	no IPS match
HAOR_131	334	-	-	-	no IPS match
HAOR_6137	331	-	-	-	no IPS match
HAOR_8930	330	-	-	-	no IPS match
HAOR_7894	327	-	-	-	no IPS match
HAOR_5728	326	-	-	-	no IPS match
HAOR_4733	323	-	-	-	no IPS match
HAOR_1615	321	-	-	-	no IPS match
HAOR_6986	317	-	-	-	no IPS match
HAOR_8678	317	-	-	-	no IPS match
HAOR_13179	314	-	-	-	no IPS match
HAOR_11269	313	-	-	-	no IPS match
HAOR_5565	311	-	-	-	no IPS match
HAOR_14459	310	-	-	-	no IPS match
HAOR_4775	309	-	-	-	no IPS match
HAOR_8412	305	-	-	-	no IPS match
HAOR_7509	304	-	-	-	no IPS match
HAOR_3166	303	-	-	-	no IPS match
HAOR_8719	299	-	-	-	no IPS match
HAOR_3899	299	-	-	-	no IPS match
HAOR_4975	298	-	-	-	no IPS match
HAOR_9912	297	-	-	-	no IPS match
HAOR_13716	297	-	-	-	no IPS match
HAOR_2622	288	-	-	-	no IPS match
HAOR_3141	287	-	-	-	no IPS match
HAOR_13125	286	-	-	-	no IPS match
HAOR_6152	280	-	-	-	no IPS match
HAOR_8791	280	-	-	-	no IPS match
HAOR_2400	279	-	-	-	no IPS match
HAOR_13765	277	-	-	-	no IPS match
HAOR_10105	276	-	-	-	no IPS match
HAOR_9836	276	-	-	-	no IPS match
HAOR_11821	274	-	-	-	no IPS match
HAOR_10213	274	-	-	-	no IPS match
HAOR_9738	273	-	-	-	no IPS match
HAOR_11771	273	-	-	-	no IPS match
HAOR_10752	271	-	-	-	no IPS match
HAOR_13954	271	-	-	-	no IPS match
HAOR_6784	267	-	-	-	no IPS match
HAOR_9669	266	-	-	-	no IPS match
HAOR_6898	264	-	-	-	no IPS match
HAOR_8492	262	-	-	-	no IPS match
HAOR_5085	261	-	-	-	no IPS match
HAOR_2383	260	-	-	-	no IPS match
HAOR_13885	259	-	-	-	no IPS match
HAOR_13754	258	-	-	-	no IPS match
HAOR_8413	254	-	-	-	no IPS match
HAOR_12366	250	-	-	-	no IPS match
HAOR_847	249	-	-	-	no IPS match
HAOR_12307	249	-	-	-	no IPS match
HAOR_4064	249	-	-	-	no IPS match
HAOR_7602	247	-	-	-	no IPS match
HAOR_2561	247	-	-	-	no IPS match
HAOR_12907	246	-	-	-	no IPS match
HAOR_1012	244	-	-	-	no IPS match
HAOR_12703	239	-	-	-	no IPS match
HAOR_13672	239	-	-	-	no IPS match
HAOR_4370	238	-	-	-	no IPS match
HAOR_8746	237	-	-	-	no IPS match
HAOR_5052	237	-	-	-	no IPS match
HAOR_853	236	-	-	-	no IPS match
HAOR_4060	236	-	-	-	no IPS match
HAOR_11747	235	-	-	-	no IPS match
HAOR_1627	234	-	-	-	no IPS match
HAOR_11782	234	-	-	-	no IPS match
HAOR_13874	234	-	-	-	no IPS match
HAOR_1783	233	-	-	-	no IPS match
HAOR_5312	233	-	-	-	no IPS match
HAOR_7753	233	-	-	-	no IPS match
HAOR_3173	231	-	-	-	no IPS match
HAOR_1271	230	-	-	-	no IPS match
HAOR_10421	230	-	-	-	no IPS match
HAOR_12514	230	-	-	-	no IPS match
HAOR_8217	228	-	-	-	no IPS match
HAOR_10473	227	-	-	-	no IPS match
HAOR_8256	224	-	-	-	no IPS match
HAOR_11466	224	-	-	-	no IPS match
HAOR_13510	223	-	-	-	no IPS match
HAOR_9094	223	-	-	-	no IPS match
HAOR_12421	222	-	-	-	no IPS match
HAOR_13129	219	-	-	-	no IPS match
HAOR_4401	219	-	-	-	no IPS match
HAOR_5365	219	-	-	-	no IPS match
HAOR_9377	219	-	-	-	no IPS match
HAOR_2982	217	-	-	-	no IPS match
HAOR_13868	216	-	-	-	no IPS match
HAOR_7906	216	-	-	-	no IPS match
HAOR_14023	214	-	-	-	no IPS match
HAOR_13637	211	-	-	-	no IPS match
HAOR_4470	210	-	-	-	no IPS match
HAOR_2412	209	-	-	-	no IPS match
HAOR_1278	209	-	-	-	no IPS match
HAOR_14237	209	-	-	-	no IPS match
HAOR_12699	208	-	-	-	no IPS match
HAOR_1106	205	-	-	-	no IPS match
HAOR_10392	205	-	-	-	no IPS match
HAOR_3329	205	-	-	-	no IPS match
HAOR_13590	204	-	-	-	no IPS match
HAOR_8653	203	-	-	-	no IPS match
HAOR_6558	201	-	-	-	no IPS match
HAOR_795	201	-	-	-	no IPS match
HAOR_3098	200	-	-	-	no IPS match
HAOR_13591	200	-	-	-	no IPS match
HAOR_10856	200	-	-	-	no IPS match
HAOR_1782	198	-	-	-	no IPS match
HAOR_12846	198	-	-	-	no IPS match
HAOR_2742	198	-	-	-	no IPS match
HAOR_12263	197	-	-	-	no IPS match
HAOR_7780	196	-	-	-	no IPS match
HAOR_6188	195	-	-	-	no IPS match
HAOR_14032	195	-	-	-	no IPS match
HAOR_8955	194	-	-	-	no IPS match
HAOR_9954	194	-	-	-	no IPS match
HAOR_2399	194	-	-	-	no IPS match
HAOR_12714	193	-	-	-	no IPS match
HAOR_12880	193	-	-	-	no IPS match
HAOR_13902	193	-	-	-	no IPS match
HAOR_8203	193	-	-	-	no IPS match
HAOR_9968	192	-	-	-	no IPS match
HAOR_13143	192	-	-	-	no IPS match
HAOR_9051	191	-	-	-	no IPS match
HAOR_11723	189	-	-	-	no IPS match
HAOR_14108	189	-	-	-	no IPS match
HAOR_14436	188	-	-	-	no IPS match
HAOR_10827	188	-	-	-	no IPS match
HAOR_10795	188	-	-	-	no IPS match
HAOR_7751	187	-	-	-	no IPS match
HAOR_3604	187	-	-	-	no IPS match
HAOR_12862	187	-	-	-	no IPS match
HAOR_14107	187	-	-	-	no IPS match
HAOR_3116	186	-	-	-	no IPS match
HAOR_8117	185	-	-	-	no IPS match
HAOR_3962	183	-	-	-	no IPS match
HAOR_10282	182	-	-	-	no IPS match
HAOR_8635	181	-	-	-	no IPS match
HAOR_10400	181	-	-	-	no IPS match
HAOR_13930	181	-	-	-	no IPS match
HAOR_9854	181	-	-	-	no IPS match
HAOR_5644	180	-	-	-	no IPS match
HAOR_13428	179	-	-	-	no IPS match
HAOR_9848	179	-	-	-	no IPS match
HAOR_7771	178	-	-	-	no IPS match
HAOR_6109	177	-	-	-	no IPS match
HAOR_7375	177	-	-	-	no IPS match
HAOR_9265	177	-	-	-	no IPS match
HAOR_6844	175	-	-	-	no IPS match
HAOR_13860	175	-	-	-	no IPS match
HAOR_3532	175	-	-	-	no IPS match
HAOR_3529	174	-	-	-	no IPS match
HAOR_8197	172	-	-	-	no IPS match
HAOR_6421	172	-	-	-	no IPS match
HAOR_2095	171	-	-	-	no IPS match
HAOR_3741	170	-	-	-	no IPS match
HAOR_6426	170	-	-	-	no IPS match
HAOR_11330	169	-	-	-	no IPS match
HAOR_3979	169	-	-	-	no IPS match
HAOR_5361	169	-	-	-	no IPS match
HAOR_9	168	-	-	-	no IPS match
HAOR_13961	168	-	-	-	no IPS match
HAOR_10254	167	-	-	-	no IPS match
HAOR_3524	167	-	-	-	no IPS match
HAOR_1493	166	-	-	-	no IPS match
HAOR_13862	166	-	-	-	no IPS match
HAOR_3274	166	-	-	-	no IPS match
HAOR_7803	165	-	-	-	no IPS match
HAOR_12864	164	-	-	-	no IPS match
HAOR_5459	164	-	-	-	no IPS match
HAOR_10875	164	-	-	-	no IPS match
HAOR_14349	163	-	-	-	no IPS match
HAOR_7892	163	-	-	-	no IPS match
HAOR_12210	163	-	-	-	no IPS match
HAOR_11230	163	-	-	-	no IPS match
HAOR_8737	161	-	-	-	no IPS match
HAOR_13461	161	-	-	-	no IPS match
HAOR_11326	160	-	-	-	no IPS match
HAOR_12994	160	-	-	-	no IPS match
HAOR_14090	160	-	-	-	no IPS match
HAOR_913	159	-	-	-	no IPS match
HAOR_9887	158	-	-	-	no IPS match
HAOR_729	156	-	-	-	no IPS match
HAOR_8906	156	-	-	-	no IPS match
HAOR_3451	156	-	-	-	no IPS match
HAOR_13525	156	-	-	-	no IPS match
HAOR_14058	156	-	-	-	no IPS match
HAOR_6951	155	-	-	-	no IPS match
HAOR_8705	155	-	-	-	no IPS match
HAOR_9106	154	-	-	-	no IPS match
HAOR_9059	153	-	-	-	no IPS match
HAOR_5585	153	-	-	-	no IPS match
HAOR_7079	151	-	-	-	no IPS match
HAOR_7310	151	-	-	-	no IPS match
HAOR_10868	151	-	-	-	no IPS match
HAOR_12998	151	-	-	-	no IPS match
HAOR_10224	150	-	-	-	no IPS match
HAOR_6540	149	-	-	-	no IPS match
HAOR_7816	147	-	-	-	no IPS match
HAOR_7112	147	-	-	-	no IPS match
HAOR_8139	146	-	-	-	no IPS match
HAOR_13558	145	-	-	-	no IPS match
HAOR_5360	145	-	-	-	no IPS match
HAOR_6397	144	-	-	-	no IPS match
HAOR_5372	144	-	-	-	no IPS match
HAOR_9334	142	-	-	-	no IPS match
HAOR_5303	142	-	-	-	no IPS match
HAOR_8286	141	-	-	-	no IPS match
HAOR_11707	141	-	-	-	no IPS match
HAOR_7010	141	-	-	-	no IPS match
HAOR_6450	140	-	-	-	no IPS match
HAOR_14061	140	-	-	-	no IPS match
HAOR_9584	140	-	-	-	no IPS match
HAOR_6935	140	-	-	-	no IPS match
HAOR_13627	140	-	-	-	no IPS match
HAOR_3476	139	-	-	-	no IPS match
HAOR_6922	137	-	-	-	no IPS match
HAOR_9807	137	-	-	-	no IPS match
HAOR_12692	136	-	-	-	no IPS match
HAOR_13943	136	-	-	-	no IPS match
HAOR_8554	136	-	-	-	no IPS match
HAOR_6595	135	-	-	-	no IPS match
HAOR_7747	135	-	-	-	no IPS match
HAOR_10894	135	-	-	-	no IPS match
HAOR_2133	134	-	-	-	no IPS match
HAOR_10389	134	-	-	-	no IPS match
HAOR_12391	134	-	-	-	no IPS match
HAOR_12448	134	-	-	-	no IPS match
HAOR_3576	134	-	-	-	no IPS match
HAOR_14212	134	-	-	-	no IPS match
HAOR_8501	133	-	-	-	no IPS match
HAOR_3445	131	-	-	-	no IPS match
HAOR_6636	130	-	-	-	no IPS match
HAOR_5543	130	-	-	-	no IPS match
HAOR_12114	130	-	-	-	no IPS match
HAOR_9108	129	-	-	-	no IPS match
HAOR_7802	128	-	-	-	no IPS match
HAOR_11272	128	-	-	-	no IPS match
HAOR_7634	127	-	-	-	no IPS match
HAOR_10086	127	-	-	-	no IPS match
HAOR_10624	127	-	-	-	no IPS match
HAOR_7336	126	-	-	-	no IPS match
HAOR_1944	125	-	-	-	no IPS match
HAOR_10617	124	-	-	-	no IPS match
HAOR_13081	124	-	-	-	no IPS match
HAOR_7836	123	-	-	-	no IPS match
HAOR_10077	122	-	-	-	no IPS match
HAOR_11672	122	-	-	-	no IPS match
HAOR_12776	122	-	-	-	no IPS match
HAOR_14029	121	-	-	-	no IPS match
HAOR_4083	121	-	-	-	no IPS match
HAOR_7180	120	-	-	-	no IPS match
HAOR_7718	120	-	-	-	no IPS match
HAOR_13574	120	-	-	-	no IPS match
HAOR_3924	118	-	-	-	no IPS match
HAOR_14059	117	-	-	-	no IPS match
HAOR_11297	117	-	-	-	no IPS match
HAOR_11508	116	-	-	-	no IPS match
HAOR_12849	116	-	-	-	no IPS match
HAOR_5759	116	-	-	-	no IPS match
HAOR_6374	115	-	-	-	no IPS match
HAOR_7374	115	-	-	-	no IPS match
HAOR_7851	115	-	-	-	no IPS match
HAOR_2384	115	-	-	-	no IPS match
HAOR_8850	115	-	-	-	no IPS match
HAOR_9765	115	-	-	-	no IPS match
HAOR_9363	114	-	-	-	no IPS match
HAOR_5518	114	-	-	-	no IPS match
HAOR_46	113	-	-	-	no IPS match
HAOR_2392	113	-	-	-	no IPS match
HAOR_13956	113	-	-	-	no IPS match
HAOR_5770	113	-	-	-	no IPS match
HAOR_10879	112	-	-	-	no IPS match
HAOR_9678	112	-	-	-	no IPS match
HAOR_9943	112	-	-	-	no IPS match
HAOR_14047	111	-	-	-	no IPS match
HAOR_5478	110	-	-	-	no IPS match
HAOR_9012	110	-	-	-	no IPS match
HAOR_3895	108	-	-	-	no IPS match
HAOR_3902	107	-	-	-	no IPS match
HAOR_13502	107	-	-	-	no IPS match
HAOR_12373	106	-	-	-	no IPS match
HAOR_12761	106	-	-	-	no IPS match
HAOR_13483	103	-	-	-	no IPS match
HAOR_12935	102	-	-	-	no IPS match
HAOR_10390	101	-	-	-	no IPS match
HAOR_2452	101	-	-	-	no IPS match
HAOR_8652	101	-	-	-	no IPS match
HAOR_12383	100	-	-	-	no IPS match
HAOR_7918	98	-	-	-	no IPS match
HAOR_9767	98	-	-	-	no IPS match
HAOR_3955	98	-	-	-	no IPS match
HAOR_12117	98	-	-	-	no IPS match
HAOR_12983	97	-	-	-	no IPS match
HAOR_7335	96	-	-	-	no IPS match
HAOR_4355	96	-	-	-	no IPS match
HAOR_13994	96	-	-	-	no IPS match
HAOR_661	95	-	-	-	no IPS match
HAOR_9865	95	-	-	-	no IPS match
HAOR_11540	95	-	-	-	no IPS match
HAOR_12576	95	-	-	-	no IPS match
HAOR_11545	94	-	-	-	no IPS match
HAOR_7334	93	-	-	-	no IPS match
HAOR_10606	91	-	-	-	no IPS match
HAOR_11051	91	-	-	-	no IPS match
HAOR_7090	90	-	-	-	no IPS match
HAOR_9237	90	-	-	-	no IPS match
HAOR_10628	90	-	-	-	no IPS match
HAOR_9619	90	-	-	-	no IPS match
HAOR_10626	89	-	-	-	no IPS match
HAOR_3928	89	-	-	-	no IPS match
HAOR_13960	88	-	-	-	no IPS match
HAOR_13482	88	-	-	-	no IPS match
HAOR_12549	87	-	-	-	no IPS match
HAOR_9015	86	-	-	-	no IPS match
HAOR_10720	86	-	-	-	no IPS match
HAOR_10873	86	-	-	-	no IPS match
HAOR_7089	85	-	-	-	no IPS match
HAOR_14390	83	-	-	-	no IPS match
HAOR_10751	83	-	-	-	no IPS match
HAOR_5964	82	-	-	-	no IPS match
HAOR_8	81	-	-	-	no IPS match
HAOR_2972	81	-	-	-	no IPS match
HAOR_6187	80	-	-	-	no IPS match
HAOR_1413	79	-	-	-	no IPS match
HAOR_8254	78	-	-	-	no IPS match
HAOR_3164	78	-	-	-	no IPS match
HAOR_12228	78	-	-	-	no IPS match
HAOR_10243	76	-	-	-	no IPS match
HAOR_10360	75	-	-	-	no IPS match
HAOR_9352	74	-	-	-	no IPS match
HAOR_2089	74	-	-	-	no IPS match
HAOR_3950	74	-	-	-	no IPS match
HAOR_10753	74	-	-	-	no IPS match
HAOR_7893	73	-	-	-	no IPS match
HAOR_4549	72	-	-	-	no IPS match
HAOR_13204	70	-	-	-	no IPS match
HAOR_7854	69	-	-	-	no IPS match
HAOR_11670	69	-	-	-	no IPS match
HAOR_9096	68	-	-	-	no IPS match
HAOR_6659	67	-	-	-	no IPS match
HAOR_13321	66	-	-	-	no IPS match
HAOR_13880	66	-	-	-	no IPS match
Annotated secretomes
HAOR_5747	1765	GO:0004568 GO:0008061 GO:0005975 GO:0006032 GO:0016998	chitinase activity chitin binding carbohydrate metabolic process chitin catabolic process cell wall macromolecule catabolic process	EC:3.2.1.14	IPR001002 (SMART) IPR018392 (SMART) IPR011583 (SMART) IPR001002 (G3DSA:3.30.60.GENE3D) IPR001223 (PFAM) IPR018392 (PFAM) IPR029070 (G3DSA:3.10.50.GENE3D) IPR013781 (G3DSA:3.20.20.GENE3D) IPR001002 (PFAM) PTHR11177:SF218 (PANTHER) PTHR11177 (PANTHER) IPR001002 (PRODOM) IPR001002 (PROSITE_PROFILES) IPR001002 (PROSITE_PROFILES) IPR001002 (PROSITE_PROFILES) IPR001002 (PROSITE_PROFILES) IPR001002 (PRO…
HAOR_5499	1645	-	-	-	IPR013994 (SMART) IPR002889 (PFAM) PTHR19297 (PANTHER) IPR002889 (PROSITE_PROFILES) IPR002889 (PROSITE_PROFILES) IPR002889 (PROSITE_PROFILES) IPR002889 (PROSITE_PROFILES) IPR011047 (SUPERFAMILY)
HAOR_11534	1565	GO:0004252 GO:0006508	serine-type endopeptidase activity proteolysis	EC:3.4.21	IPR015500 (PRINTS) IPR000209 (G3DSA:3.40.50.GENE3D) IPR000209 (SUPERFAMILY)
HAOR_2182	1533	GO:0006629	lipid metabolic process	-	IPR013272 (SMART) PF05764 (PFAM) IPR013272 (PFAM) IPR002921 (PFAM) IPR029058 (G3DSA:3.40.50.GENE3D) PTHR21493:SF140 (PANTHER) PTHR21493 (PANTHER) IPR029058 (SUPERFAMILY)
HAOR_7370	1514	GO:0003980 GO:0006486	UDP-glucose:glycoprotein glucosyltransferase activity protein glycosylation	EC:2.4.1	IPR029044 (G3DSA:3.90.550.GENE3D) IPR009448 (PFAM) IPR009448 (PANTHER) PTHR11226:SF0 (PANTHER) IPR029044 (SUPERFAMILY)
HAOR_8902	1419	GO:0008081 GO:0006629	phosphoric diester hydrolase activity lipid metabolic process	EC:3.1	IPR024535 (PFAM) IPR012334 (G3DSA:2.160.20.GENE3D) IPR017946 (G3DSA:3.20.20.GENE3D) PTHR31375:SF15 (PANTHER) PTHR31375 (PANTHER) IPR011050 (SUPERFAMILY) IPR017946 (SUPERFAMILY) IPR011050 (SUPERFAMILY)
HAOR_10072	1310	GO:0004252 GO:0006508	serine-type endopeptidase activity proteolysis	EC:3.4.21	IPR000209 (G3DSA:3.40.50.GENE3D) IPR000209 (SUPERFAMILY)
HAOR_96	1277	GO:0003677 GO:0008270	DNA binding zinc ion binding	-	IPR001357 (G3DSA:3.40.50.GENE3D) IPR022047 (PANTHER) PTHR14625:SF3 (PANTHER) IPR001357 (PROSITE_PROFILES) IPR001357 (SUPERFAMILY)
HAOR_9643	1273	GO:0004540 GO:0004672 GO:0005515 GO:0005524 GO:0006397 GO:0006468 GO:0051252	ribonuclease activity protein kinase activity protein binding ATP binding mRNA processing protein phosphorylation regulation of RNA metabolic process	EC:3.1	IPR006567 (SMART) IPR002290 (SMART) G3DSA:1.10.510.10 (GENE3D) IPR000719 (PFAM) IPR027295 (G3DSA:2.140.10.GENE3D) G3DSA:3.30.200.20 (GENE3D) IPR010513 (PFAM) PTHR13954 (PANTHER) PTHR13954:SF6 (PANTHER) IPR000719 (PROSITE_PROFILES) IPR010513 (PROSITE_PROFILES) IPR011009 (SUPERFAMILY) IPR011047 (SUPERFAMILY)
HAOR_5508	1253	GO:0005634 GO:0000981 GO:0008270 GO:0016491 GO:0006355	nucleus RNA polymerase II transcription factor activity, sequence-specific DNA binding zinc ion binding oxidoreductase activity regulation of transcription, DNA-templated	-	IPR002227 (PRINTS) IPR001138 (SMART) IPR001138 (G3DSA:4.10.240.GENE3D) IPR002227 (PFAM) IPR008922 (G3DSA:1.10.1280.GENE3D) IPR001138 (PFAM) PTHR11474:SF24 (PANTHER) PTHR11474 (PANTHER) IPR001138 (PROSITE_PROFILES) IPR001138 (SUPERFAMILY) IPR008922 (SUPERFAMILY)
HAOR_4601	1176	-	-	-	IPR013994 (SMART) IPR009880 (PFAM) IPR015202 (PFAM) IPR015916 (G3DSA:2.130.10.GENE3D) IPR002889 (PFAM) IPR013783 (G3DSA:2.60.40.GENE3D) PTHR32208:SF9 (PANTHER) PTHR32208 (PANTHER) IPR002889 (PROSITE_PROFILES) IPR002889 (PROSITE_PROFILES) IPR002889 (PROSITE_PROFILES) IPR002889 (PROSITE_PROFILES) IPR002889 (PROSITE_PROFILES) IPR011043 (SUPERFAMILY) IPR014756 (SUPERFAMILY)
HAOR_1284	1136	GO:0016787	hydrolase activity	-	IPR012334 (G3DSA:2.160.20.GENE3D) IPR024535 (PFAM) PTHR31375:SF21 (PANTHER) PTHR31375 (PANTHER) IPR011050 (SUPERFAMILY) IPR011050 (SUPERFAMILY)
HAOR_7088	1121	GO:0004553 GO:0005975	hydrolase activity, hydrolyzing O-glycosyl compounds carbohydrate metabolic process	-	IPR006558 (SMART) IPR023296 (G3DSA:2.115.10.GENE3D) IPR023296 (G3DSA:2.115.10.GENE3D) IPR013320 (G3DSA:2.60.120.GENE3D) IPR006710 (PFAM) PF13385 (PFAM) IPR006710 (PANTHER) PTHR22925:SF35 (PANTHER) IPR006710 (PANTHER) PTHR22925:SF35 (PANTHER) IPR013320 (SUPERFAMILY) IPR023296 (SUPERFAMILY) IPR023296 (SUPERFAMILY)
HAOR_8164	1110	-	-	-	IPR002889 (PFAM) IPR002889 (PROSITE_PROFILES) IPR002889 (PROSITE_PROFILES)
HAOR_2492	1084	GO:0005634 GO:0000981 GO:0008270 GO:0006355	nucleus RNA polymerase II transcription factor activity, sequence-specific DNA binding zinc ion binding regulation of transcription, DNA-templated	-	IPR001138 (SMART) IPR001466 (PFAM) IPR001138 (PFAM) IPR001138 (G3DSA:4.10.240.GENE3D) IPR012338 (G3DSA:3.40.710.GENE3D) PTHR22935:SF79 (PANTHER) PTHR22935 (PANTHER) IPR001138 (PROSITE_PROFILES) IPR001138 (SUPERFAMILY) IPR012338 (SUPERFAMILY)
HAOR_3075	1078	GO:0016787 GO:0008152	hydrolase activity metabolic process	-	IPR002018 (PFAM) IPR010730 (PFAM) IPR029058 (G3DSA:3.40.50.GENE3D) PTHR11559 (PANTHER) PTHR11559:SF232 (PANTHER) IPR029058 (SUPERFAMILY)
HAOR_13333	1073	GO:0005515 GO:0008270 GO:0006886 GO:0016192	protein binding zinc ion binding intracellular protein transport vesicle-mediated transport	-	IPR001841 (SMART) IPR024763 (PFAM) PIRSF007860 (PIRSF) IPR013083 (G3DSA:3.30.40.GENE3D) IPR015943 (G3DSA:2.130.10.GENE3D) IPR000547 (PFAM) PTHR23323 (PANTHER) IPR016528 (PTHR23323:PANTHER) PTHR23323 (PANTHER) PTHR23323 (PANTHER) IPR016528 (PTHR23323:PANTHER) IPR016528 (PTHR23323:PANTHER) IPR001841 (PROSITE_PROFILES) IPR000547 (PROSITE_PROFILES) IPR017986 (SUPERFAMILY) IPR016024 (SUPERFAMILY)
HAOR_6828	1069	GO:0004553 GO:0046872 GO:0005975	hydrolase activity, hydrolyzing O-glycosyl compounds metal ion binding carbohydrate metabolic process	-	IPR000571 (SMART) IPR013781 (G3DSA:3.20.20.GENE3D) IPR000571 (PFAM) IPR000571 (G3DSA:4.10.1000.GENE3D) IPR001547 (PFAM) PTHR31263 (PANTHER) PTHR31263:SF11 (PANTHER) IPR000571 (PROSITE_PROFILES) IPR000571 (SUPERFAMILY) IPR017853 (SUPERFAMILY)
HAOR_11603	1033	GO:0003824	catalytic activity	-	IPR006558 (SMART) IPR013320 (G3DSA:2.60.120.GENE3D) PF13385 (PFAM) IPR012341 (G3DSA:1.50.10.GENE3D) IPR012878 (PFAM) PTHR31151 (PANTHER) PTHR31151:SF0 (PANTHER) IPR008928 (SUPERFAMILY) IPR013320 (SUPERFAMILY)
HAOR_5396	1025	GO:0030176 GO:0034975	integral component of endoplasmic reticulum membrane protein folding in endoplasmic reticulum	-	IPR012919 (PFAM) IPR008979 (G3DSA:2.60.120.GENE3D) PTHR12953:SF0 (PANTHER) PTHR12953 (PANTHER) IPR012919 (PROSITE_PROFILES)
HAOR_1967	1024	-	-	-	IPR029018 (G3DSA:3.30.379.GENE3D) IPR031924 (PFAM) PTHR37842:SF2 (PANTHER) PTHR37842 (PANTHER)
HAOR_1468	1016	GO:0005515	protein binding	-	IPR001680 (SMART) IPR015943 (G3DSA:2.130.10.GENE3D) IPR001680 (PFAM) PF05729 (PFAM) IPR027417 (G3DSA:3.40.50.GENE3D) IPR031352 (PFAM) PTHR22847:SF460 (PANTHER) PTHR22847 (PANTHER) IPR001680 (PROSITE_PROFILES) IPR017986 (PROSITE_PROFILES) IPR001680 (PROSITE_PROFILES) IPR007111 (PROSITE_PROFILES) IPR017986 (SUPERFAMILY) IPR027417 (SUPERFAMILY)
HAOR_8211	997	GO:0072546	ER membrane protein complex	-	IPR018391 (SMART) IPR011678 (PFAM) IPR027295 (G3DSA:2.140.10.GENE3D) IPR002372 (PFAM) IPR026895 (PTHR21573:PANTHER) PTHR21573 (PANTHER) IPR011047 (SUPERFAMILY) IPR011047 (SUPERFAMILY)
HAOR_10847	992	GO:0004553 GO:0030246 GO:0005975	hydrolase activity, hydrolyzing O-glycosyl compounds carbohydrate binding carbohydrate metabolic process	-	IPR025887 (PFAM) IPR000322 (PFAM) PTHR22762 (PANTHER) PTHR22762:SF54 (PANTHER) SSF51011 (SUPERFAMILY) IPR017853 (SUPERFAMILY) IPR011013 (SUPERFAMILY)
HAOR_7632	980	GO:0003824	catalytic activity	-	IPR027414 (PFAM) IPR027414 (G3DSA:2.70.98.GENE3D) PTHR31084 (PANTHER) PTHR31084:SF0 (PANTHER) PTHR31084 (PANTHER) IPR008928 (SUPERFAMILY)
HAOR_10276	975	-	-	-	IPR029018 (G3DSA:3.30.379.GENE3D) IPR031924 (PFAM) PTHR37842 (PANTHER) PTHR37842:SF2 (PANTHER)
HAOR_626	972	GO:0004601 GO:0020037 GO:0006979 GO:0055114 GO:0006804	peroxidase activity heme binding response to oxidative stress oxidation-reduction process obsolete peroxidase reaction	EC:1.11.1.7	IPR002016 (PRINTS) IPR013994 (SMART) G3DSA:1.10.520.10 (GENE3D) IPR002016 (PFAM) IPR002889 (PFAM) PTHR31356:SF4 (PANTHER) PTHR31356 (PANTHER) IPR002889 (PROSITE_PROFILES) IPR002889 (PROSITE_PROFILES) IPR002889 (PROSITE_PROFILES) IPR002016 (PROSITE_PROFILES) IPR010255 (SUPERFAMILY)
HAOR_6782	948	GO:0005618 GO:0016020 GO:0004252 GO:0006508	cell wall membrane serine-type endopeptidase activity proteolysis	EC:3.4.21	IPR015500 (PRINTS) IPR010435 (PFAM) IPR000209 (PFAM) IPR000209 (G3DSA:3.40.50.GENE3D) IPR015500 (PANTHER) IPR015500 (PANTHER) PTHR10795:SF359 (PANTHER) IPR015500 (PANTHER) PTHR10795:SF359 (PANTHER) PTHR10795:SF359 (PANTHER) IPR015500 (PANTHER) PTHR10795:SF359 (PANTHER) IPR000209 (SUPERFAMILY)
HAOR_5482	948	GO:0005618 GO:0016020 GO:0004252 GO:0006508	cell wall membrane serine-type endopeptidase activity proteolysis	EC:3.4.21	IPR015500 (PRINTS) IPR010435 (PFAM) IPR000209 (G3DSA:3.40.50.GENE3D) G3DSA:3.50.30.30 (GENE3D) IPR003137 (PFAM) IPR000209 (PFAM) IPR015500 (PANTHER) PTHR10795:SF363 (PANTHER) PTHR10795:SF363 (PANTHER) SSF52025 (SUPERFAMILY) IPR000209 (SUPERFAMILY)
HAOR_3900	936	GO:0005515	protein binding	-	IPR002110 (SMART) IPR010730 (PFAM) IPR020683 (PFAM) IPR020683 (G3DSA:1.25.40.GENE3D) IPR020683 (G3DSA:1.25.40.GENE3D) IPR020683 (G3DSA:1.25.40.GENE3D) IPR002110 (PFAM) PF13637 (PFAM) PTHR24148:SF35 (PANTHER) PTHR24148 (PANTHER) IPR002110 (PROSITE_PROFILES) IPR002110 (PROSITE_PROFILES) IPR002110 (PROSITE_PROFILES) IPR002110 (PROSITE_PROFILES) IPR020683 (PROSITE_PROFILES) IPR002110 (PROSITE_PROFILE…
HAOR_13066	935	-	-	-	PTHR40081 (PANTHER)
HAOR_3452	923	GO:0046556 GO:0046373 GO:0009117	alpha-L-arabinofuranosidase activity L-arabinose metabolic process nucleotide metabolic process	EC:3.2.1.55	IPR010720 (SMART) IPR010720 (PFAM) PTHR31776 (PANTHER) PTHR31776:SF0 (PANTHER) IPR017853 (SUPERFAMILY)
HAOR_13764	907	GO:0005618 GO:0016020 GO:0004252 GO:0006508	cell wall membrane serine-type endopeptidase activity proteolysis	EC:3.4.21	IPR015500 (PRINTS) IPR010435 (PFAM) IPR000209 (PFAM) IPR000209 (G3DSA:3.40.50.GENE3D) PTHR10795:SF363 (PANTHER) IPR015500 (PANTHER) PTHR10795:SF363 (PANTHER) IPR015500 (PANTHER) IPR000209 (SUPERFAMILY)
HAOR_13689	906	GO:0005618 GO:0016020 GO:0004252 GO:0006508	cell wall membrane serine-type endopeptidase activity proteolysis	EC:3.4.21	IPR015500 (PRINTS) IPR000209 (PFAM) IPR000209 (G3DSA:3.40.50.GENE3D) IPR010435 (PFAM) G3DSA:3.50.30.30 (GENE3D) IPR015500 (PANTHER) IPR015500 (PANTHER) PTHR10795:SF359 (PANTHER) IPR000209 (SUPERFAMILY)
HAOR_7072	905	GO:0005618 GO:0016020 GO:0004252 GO:0006508	cell wall membrane serine-type endopeptidase activity proteolysis	EC:3.4.21	IPR015500 (PRINTS) IPR010435 (PFAM) IPR000209 (G3DSA:3.40.50.GENE3D) IPR003137 (PFAM) IPR000209 (PFAM) G3DSA:3.50.30.30 (GENE3D) PTHR10795:SF363 (PANTHER) IPR015500 (PANTHER) IPR015500 (PANTHER) PTHR10795:SF363 (PANTHER) IPR015500 (PANTHER) PTHR10795:SF363 (PANTHER) PS51257 (PROSITE_PROFILES) SSF52025 (SUPERFAMILY) IPR000209 (SUPERFAMILY)
HAOR_10471	905	GO:0005618 GO:0016020 GO:0004252 GO:0006508	cell wall membrane serine-type endopeptidase activity proteolysis	EC:3.4.21	IPR015500 (PRINTS) IPR000209 (PFAM) IPR000209 (G3DSA:3.40.50.GENE3D) IPR010435 (PFAM) G3DSA:3.50.30.30 (GENE3D) IPR015500 (PANTHER) PTHR10795:SF419 (PANTHER) PTHR10795:SF419 (PANTHER) IPR000209 (SUPERFAMILY)
HAOR_2723	901	GO:0004553 GO:0005975	hydrolase activity, hydrolyzing O-glycosyl compounds carbohydrate metabolic process	-	IPR001764 (PRINTS) IPR002772 (PFAM) IPR001764 (G3DSA:3.20.20.GENE3D) IPR001764 (PFAM) IPR002772 (G3DSA:3.40.50.GENE3D) IPR026891 (PFAM) PTHR30620:SF42 (PANTHER) PTHR30620:SF42 (PANTHER) IPR026892 (PANTHER) IPR026892 (PANTHER) IPR002772 (SUPERFAMILY) IPR017853 (SUPERFAMILY)
HAOR_2069	900	GO:0004252 GO:0006508	serine-type endopeptidase activity proteolysis	EC:3.4.21	IPR015500 (PRINTS) G3DSA:3.50.30.30 (GENE3D) IPR010259 (G3DSA:3.30.70.GENE3D) IPR003137 (PFAM) IPR000209 (G3DSA:3.40.50.GENE3D) IPR000209 (PFAM) IPR015500 (PANTHER) IPR015500 (PANTHER) PTHR10795:SF419 (PANTHER) PTHR10795:SF419 (PANTHER) SSF52025 (SUPERFAMILY) IPR000209 (SUPERFAMILY)
HAOR_13415	899	GO:0003676	nucleic acid binding	-	G3DSA:3.40.630.10 (GENE3D) IPR004875 (PFAM) G3DSA:3.50.30.30 (GENE3D) PTHR10404 (PANTHER) IPR031054 (PTHR10404:PANTHER) SSF52025 (SUPERFAMILY) SSF53187 (SUPERFAMILY)
HAOR_2969	898	GO:0016787 GO:0008152	hydrolase activity metabolic process	-	no IPS match
HAOR_12837	894	-	-	-	IPR018392 (PFAM) IPR018392 (G3DSA:3.10.350.GENE3D) PTHR21666 (PANTHER) PTHR21666:SF212 (PANTHER) IPR018392 (SUPERFAMILY)
HAOR_8421	894	GO:0005618 GO:0016020 GO:0004252 GO:0006508	cell wall membrane serine-type endopeptidase activity proteolysis	EC:3.4.21	IPR015500 (PRINTS) IPR000209 (PFAM) IPR000209 (G3DSA:3.40.50.GENE3D) IPR010435 (PFAM) IPR015500 (PANTHER) PTHR10795:SF363 (PANTHER) PTHR10795:SF363 (PANTHER) IPR015500 (PANTHER) PTHR10795:SF363 (PANTHER) IPR015500 (PANTHER) IPR000209 (SUPERFAMILY)
HAOR_2274	892	GO:0016020 GO:0003824	membrane catalytic activity	-	IPR024535 (PFAM) IPR012334 (G3DSA:2.160.20.GENE3D) PTHR31375:SF21 (PANTHER) PTHR31375 (PANTHER) IPR011050 (SUPERFAMILY) IPR011050 (SUPERFAMILY)
HAOR_10279	889	-	-	-	IPR009071 (G3DSA:1.10.30.GENE3D)
HAOR_767	870	-	-	-	IPR013176 (PFAM) PTHR13056 (PANTHER)
HAOR_10287	863	-	-	-	PTHR39602:SF1 (PANTHER) PTHR39602 (PANTHER)
HAOR_6713	862	GO:0004553 GO:0005975	hydrolase activity, hydrolyzing O-glycosyl compounds carbohydrate metabolic process	-	IPR001764 (PRINTS) IPR002772 (G3DSA:3.40.50.GENE3D) IPR002772 (PFAM) IPR001764 (G3DSA:3.20.20.GENE3D) IPR026891 (PFAM) IPR001764 (PFAM) IPR026892 (PANTHER) IPR026892 (PANTHER) PTHR30620:SF52 (PANTHER) PTHR30620:SF52 (PANTHER) IPR017853 (SUPERFAMILY) IPR002772 (SUPERFAMILY)
HAOR_5748	855	GO:0003676 GO:0004523 GO:0051252	nucleic acid binding RNA-DNA hybrid ribonuclease activity regulation of RNA metabolic process	EC:3.1.30 EC:3.1 EC:3.1.26 EC:3.1.26.4	IPR012337 (G3DSA:3.30.420.GENE3D) IPR005135 (G3DSA:3.60.10.GENE3D) IPR000477 (PFAM) PTHR19446 (PANTHER) PTHR19446:SF244 (PANTHER) IPR002156 (PROSITE_PROFILES) IPR005135 (SUPERFAMILY) IPR012337 (SUPERFAMILY)
HAOR_5345	846	GO:0005576 GO:0046559 GO:0045493	extracellular region alpha-glucuronidase activity xylan catabolic process	EC:3.2.1.139	IPR011395 (PIRSF) IPR013781 (G3DSA:3.20.20.GENE3D) IPR011100 (PFAM) IPR011099 (G3DSA:3.90.1330.GENE3D) IPR011099 (PFAM) IPR029018 (G3DSA:3.30.379.GENE3D) IPR005154 (PFAM) PTHR39207 (PANTHER) IPR017853 (SUPERFAMILY) IPR029018 (SUPERFAMILY)
HAOR_11014	844	GO:0005515	protein binding	-	IPR002110 (SMART) IPR020683 (PFAM) IPR020683 (G3DSA:1.25.40.GENE3D) PTHR24151:SF1 (PANTHER) PTHR24151 (PANTHER) PTHR24151:SF1 (PANTHER) PTHR24151 (PANTHER) IPR002110 (PROSITE_PROFILES) IPR002110 (PROSITE_PROFILES) IPR020683 (PROSITE_PROFILES) IPR020683 (SUPERFAMILY)
HAOR_8825	842	GO:0004560 GO:0005975	alpha-L-fucosidase activity carbohydrate metabolic process	EC:3.2.1.51 EC:3.2.1	IPR012341 (G3DSA:1.50.10.GENE3D) IPR027414 (G3DSA:2.70.98.GENE3D) IPR027414 (PFAM) IPR016518 (PIRSF) PTHR31084 (PANTHER) PTHR31084:SF0 (PANTHER) PTHR31084 (PANTHER) PTHR31084:SF0 (PANTHER) IPR008928 (SUPERFAMILY)
HAOR_11809	840	GO:0005515	protein binding	-	IPR011990 (G3DSA:1.25.40.GENE3D) IPR026000 (PFAM) PTHR12830 (PANTHER) PTHR12830:SF9 (PANTHER)
HAOR_1104	840	GO:0005576 GO:0004553 GO:0005515 GO:0030248 GO:0005975	extracellular region hydrolase activity, hydrolyzing O-glycosyl compounds protein binding cellulose binding carbohydrate metabolic process	-	IPR000254 (SMART) IPR000254 (PFAM) G3DSA:2.130.10.140 (GENE3D) IPR015943 (G3DSA:2.130.10.GENE3D) PTHR32438:SF9 (PANTHER) PTHR32438 (PANTHER) PTHR32438 (PANTHER) PTHR32438:SF9 (PANTHER) IPR000254 (PRODOM) IPR000254 (PROSITE_PROFILES) SSF110296 (SUPERFAMILY) IPR000254 (SUPERFAMILY) SSF110296 (SUPERFAMILY)
HAOR_3819	839	GO:0005576 GO:0004553 GO:0016614 GO:0030248 GO:0050660 GO:0005975 GO:0055114	extracellular region hydrolase activity, hydrolyzing O-glycosyl compounds oxidoreductase activity, acting on CH-OH group of donors cellulose binding flavin adenine dinucleotide binding carbohydrate metabolic process oxidation-reduction process	-	IPR000254 (SMART) IPR000254 (PFAM) IPR015920 (G3DSA:2.60.40.GENE3D) G3DSA:3.30.410.10 (GENE3D) IPR023753 (G3DSA:3.50.50.GENE3D) IPR000172 (PFAM) IPR007867 (PFAM) IPR015920 (PFAM) PTHR11552 (PANTHER) PTHR11552:SF110 (PANTHER) IPR000254 (PROSITE_PROFILES) IPR023753 (SUPERFAMILY) IPR000254 (SUPERFAMILY) SSF54373 (SUPERFAMILY) SSF49344 (SUPERFAMILY)
HAOR_260	836	GO:0005509 GO:0005544	calcium ion binding calcium-dependent phospholipid binding	-	IPR018502 (G3DSA:1.10.220.GENE3D) IPR018502 (G3DSA:1.10.220.GENE3D) IPR018502 (G3DSA:1.10.220.GENE3D) PTHR10502:SF107 (PANTHER) PTHR10502:SF107 (PANTHER) PTHR10502 (PANTHER) PTHR10502 (PANTHER) SSF47874 (SUPERFAMILY)
HAOR_10826	834	GO:0003824 GO:0030246 GO:0005975	catalytic activity carbohydrate binding carbohydrate metabolic process	-	IPR014718 (G3DSA:2.70.98.GENE3D) IPR005887 (TIGRFAM) G3DSA:1.20.1610.10 (GENE3D) G3DSA:1.20.1050.60 (GENE3D) G3DSA:3.30.2080.10 (GENE3D) IPR012939 (PFAM) PTHR12143 (PANTHER) PTHR12143:SF22 (PANTHER) PS51257 (PROSITE_PROFILES) IPR008928 (SUPERFAMILY)
HAOR_5156	821	GO:0004573 GO:0009311	mannosyl-oligosaccharide glucosidase activity oligosaccharide metabolic process	EC:3.2.1.106 EC:3.2.1	IPR031335 (PFAM) IPR031631 (PFAM) PTHR10412:SF11 (PANTHER) IPR004888 (PANTHER) IPR008928 (SUPERFAMILY)
HAOR_448	820	GO:0003824 GO:0008152	catalytic activity metabolic process	-	G3DSA:3.40.50.980 (GENE3D) G3DSA:2.30.38.10 (GENE3D) G3DSA:3.40.50.980 (GENE3D) IPR032387 (PFAM) IPR000873 (PFAM) G3DSA:3.30.300.30 (GENE3D) IPR025110 (PFAM) PTHR24095:SF167 (PANTHER) PTHR24095 (PANTHER) SSF56801 (SUPERFAMILY)
HAOR_503	817	GO:0004553 GO:0005975	hydrolase activity, hydrolyzing O-glycosyl compounds carbohydrate metabolic process	-	IPR001764 (PRINTS) IPR001764 (G3DSA:3.20.20.GENE3D) IPR001764 (PFAM) IPR026891 (PFAM) IPR002772 (G3DSA:3.40.50.GENE3D) IPR002772 (PFAM) IPR026892 (PANTHER) PTHR30620:SF53 (PANTHER) IPR026892 (PANTHER) PTHR30620:SF53 (PANTHER) IPR002772 (SUPERFAMILY) IPR017853 (SUPERFAMILY)
HAOR_5568	813	GO:0003824 GO:0030246 GO:0005975	catalytic activity carbohydrate binding carbohydrate metabolic process	-	IPR014718 (G3DSA:2.70.98.GENE3D) IPR012939 (PFAM) G3DSA:3.30.2080.10 (GENE3D) IPR005887 (TIGRFAM) G3DSA:1.20.1050.60 (GENE3D) G3DSA:1.20.1610.10 (GENE3D) PTHR12143 (PANTHER) PTHR12143 (PANTHER) PTHR12143:SF22 (PANTHER) PTHR12143:SF22 (PANTHER) IPR008928 (SUPERFAMILY)
HAOR_11205	812	GO:0004560 GO:0005975	alpha-L-fucosidase activity carbohydrate metabolic process	EC:3.2.1.51 EC:3.2.1	IPR016518 (PIRSF) IPR012341 (G3DSA:1.50.10.GENE3D) IPR027414 (PFAM) IPR027414 (G3DSA:2.70.98.GENE3D) PTHR31084 (PANTHER) PTHR31084:SF3 (PANTHER) IPR008928 (SUPERFAMILY)
HAOR_6927	809	GO:0016614 GO:0050660 GO:0055114	oxidoreductase activity, acting on CH-OH group of donors flavin adenine dinucleotide binding oxidation-reduction process	-	IPR023753 (G3DSA:3.50.50.GENE3D) IPR015920 (G3DSA:2.60.40.GENE3D) G3DSA:3.30.410.10 (GENE3D) IPR007867 (PFAM) IPR000172 (PFAM) IPR015920 (PFAM) PTHR11552:SF57 (PANTHER) PTHR11552 (PANTHER) SSF49344 (SUPERFAMILY) SSF54373 (SUPERFAMILY) IPR023753 (SUPERFAMILY)
HAOR_8854	807	GO:0016020 GO:0003824	membrane catalytic activity	-	IPR012334 (G3DSA:2.160.20.GENE3D) IPR024535 (PFAM) IPR024429 (G3DSA:3.30.750.GENE3D) PTHR31375:SF6 (PANTHER) PTHR31375 (PANTHER) IPR011050 (SUPERFAMILY) IPR011050 (SUPERFAMILY)
HAOR_2094	807	GO:0003824 GO:0030246 GO:0005975	catalytic activity carbohydrate binding carbohydrate metabolic process	-	G3DSA:1.20.1050.60 (GENE3D) IPR014718 (G3DSA:2.70.98.GENE3D) IPR005887 (TIGRFAM) IPR012939 (PFAM) G3DSA:1.20.1610.10 (GENE3D) G3DSA:3.30.2080.10 (GENE3D) PTHR12143:SF22 (PANTHER) PTHR12143 (PANTHER) PTHR12143 (PANTHER) PTHR12143 (PANTHER) PTHR12143:SF22 (PANTHER) IPR008928 (SUPERFAMILY)
HAOR_6403	806	GO:0008236 GO:0006508	serine-type peptidase activity proteolysis	-	IPR005151 (PFAM) IPR029045 (G3DSA:3.90.226.GENE3D) PTHR37049:SF2 (PANTHER) PTHR37049 (PANTHER) IPR029045 (SUPERFAMILY)
HAOR_13953	806	GO:0016491 GO:0008152	oxidoreductase activity metabolic process	-	IPR002227 (PRINTS) IPR002227 (PFAM) IPR008922 (G3DSA:1.10.1280.GENE3D) PTHR11474 (PANTHER) PTHR11474:SF32 (PANTHER) IPR008922 (SUPERFAMILY)
HAOR_12268	802	GO:0004197 GO:0006508	cysteine-type endopeptidase activity proteolysis	EC:3.4.22 EC:3.4	PF00656 (PFAM) IPR029030 (G3DSA:3.40.50.GENE3D) PTHR31773 (PANTHER)
HAOR_12221	801	GO:0003824 GO:0030246 GO:0005975	catalytic activity carbohydrate binding carbohydrate metabolic process	-	G3DSA:3.30.2080.10 (GENE3D) G3DSA:1.20.1610.10 (GENE3D) IPR005887 (TIGRFAM) IPR014718 (G3DSA:2.70.98.GENE3D) G3DSA:1.20.1050.60 (GENE3D) IPR012939 (PFAM) PTHR12143:SF22 (PANTHER) PTHR12143 (PANTHER) PTHR12143 (PANTHER) PTHR12143:SF22 (PANTHER) IPR008928 (SUPERFAMILY)
HAOR_12170	799	GO:0004560 GO:0005975	alpha-L-fucosidase activity carbohydrate metabolic process	EC:3.2.1.51 EC:3.2.1	IPR000933 (SMART) IPR013781 (G3DSA:3.20.20.GENE3D) IPR031919 (PFAM) IPR013780 (G3DSA:2.60.40.GENE3D) IPR000933 (PFAM) IPR000933 (PANTHER) IPR017853 (SUPERFAMILY)
HAOR_5522	799	-	-	-	PF00656 (PFAM) IPR029030 (G3DSA:3.40.50.GENE3D) PTHR31810 (PANTHER)
HAOR_1190	797	GO:0005507 GO:0008131 GO:0048038 GO:0009308 GO:0055114	copper ion binding primary amine oxidase activity quinone binding amine metabolic process oxidation-reduction process	EC:1.4.3.21	IPR000269 (PRINTS) IPR015328 (PFAM) IPR015798 (PFAM) IPR015798 (G3DSA:2.70.98.GENE3D) G3DSA:3.10.450.40 (GENE3D) G3DSA:3.10.450.40 (GENE3D) IPR015800 (PFAM) IPR000269 (PANTHER) PTHR10638:SF20 (PANTHER) IPR015798 (SUPERFAMILY) IPR016182 (SUPERFAMILY) IPR016182 (SUPERFAMILY)
HAOR_10066	793	GO:0015891	siderophore transport	-	PTHR15410 (PANTHER) PTHR15410 (PANTHER) PTHR15410:SF2 (PANTHER) PTHR15410:SF2 (PANTHER)
HAOR_12189	793	GO:0004553 GO:0005975	hydrolase activity, hydrolyzing O-glycosyl compounds carbohydrate metabolic process	-	IPR001764 (PRINTS) IPR026891 (PFAM) IPR001764 (PFAM) IPR001764 (G3DSA:3.20.20.GENE3D) IPR002772 (G3DSA:3.40.50.GENE3D) IPR002772 (PFAM) IPR026892 (PANTHER) PTHR30620:SF53 (PANTHER) IPR026892 (PANTHER) PTHR30620:SF53 (PANTHER) IPR002772 (SUPERFAMILY) IPR017853 (SUPERFAMILY)
HAOR_9251	793	-	-	-	IPR012334 (G3DSA:2.160.20.GENE3D) IPR024535 (PFAM) PTHR31375 (PANTHER) PTHR31375:SF6 (PANTHER) IPR011050 (SUPERFAMILY) IPR011050 (SUPERFAMILY)
HAOR_1257	792	-	-	-	IPR032514 (PFAM) IPR014870 (PFAM) PTHR31987:SF1 (PANTHER) PTHR31987 (PANTHER)
HAOR_10675	789	-	-	-	IPR010816 (PFAM) PTHR14905:SF7 (PANTHER) PTHR14905 (PANTHER)
HAOR_13480	789	GO:0004096 GO:0020037 GO:0006979 GO:0055114 GO:0006568 GO:0006804 GO:0015947	catalase activity heme binding response to oxidative stress oxidation-reduction process tryptophan metabolic process obsolete peroxidase reaction methane metabolic process	EC:1.11.1.7 EC:1.11.1.6	IPR002016 (PRINTS) IPR000763 (PRINTS) IPR002016 (PFAM) G3DSA:1.10.420.10 (GENE3D) G3DSA:1.10.420.10 (GENE3D) G3DSA:1.10.520.10 (GENE3D) IPR000763 (TIGRFAM) PTHR30555 (PANTHER) PTHR30555:SF0 (PANTHER) IPR002016 (PROSITE_PROFILES) IPR010255 (SUPERFAMILY) IPR010255 (SUPERFAMILY)
HAOR_9298	787	GO:0005576 GO:0016740 GO:0008152	extracellular region transferase activity metabolic process	-	IPR020801 (SMART) IPR010126 (PFAM) IPR010126 (TIGRFAM) G3DSA:3.30.70.250 (GENE3D) IPR001227 (G3DSA:3.40.366.GENE3D) IPR014043 (PFAM) IPR029058 (G3DSA:3.40.50.GENE3D) PTHR10982:SF13 (PANTHER) PTHR10982 (PANTHER) IPR016036 (SUPERFAMILY) IPR029058 (SUPERFAMILY) IPR016035 (SUPERFAMILY) IPR029058 (SUPERFAMILY)
HAOR_10445	785	GO:0004553 GO:0005975	hydrolase activity, hydrolyzing O-glycosyl compounds carbohydrate metabolic process	-	IPR001764 (PRINTS) IPR001764 (PFAM) IPR002772 (PFAM) IPR001764 (G3DSA:3.20.20.GENE3D) IPR026891 (PFAM) IPR002772 (G3DSA:3.40.50.GENE3D) PTHR30620:SF16 (PANTHER) IPR026892 (PANTHER) IPR002772 (SUPERFAMILY) IPR017853 (SUPERFAMILY)
HAOR_13453	782	GO:0052861	glucan endo-1,3-beta-glucanase activity, C-3 substituted reducing group	EC:3.2.1.6 EC:3.2.1	IPR005200 (PFAM) PTHR31983 (PANTHER) PTHR31983:SF0 (PANTHER)
HAOR_2081	780	GO:0008236 GO:0006508	serine-type peptidase activity proteolysis	-	IPR029058 (G3DSA:3.40.50.GENE3D) IPR002469 (G3DSA:2.140.10.GENE3D) IPR002469 (PFAM) IPR001375 (PFAM) PTHR11731:SF110 (PANTHER) PTHR11731 (PANTHER) SSF82171 (SUPERFAMILY) IPR029058 (SUPERFAMILY)
HAOR_6161	777	GO:0005515	protein binding	-	IPR006652 (SMART) G3DSA:3.50.4.10 (GENE3D) IPR015202 (PFAM) IPR003609 (PFAM) IPR015916 (G3DSA:2.130.10.GENE3D) IPR013783 (G3DSA:2.60.40.GENE3D) PTHR32208 (PANTHER) PTHR32208:SF31 (PANTHER) IPR003609 (PROSITE_PROFILES) IPR003609 (PROSITE_PROFILES) IPR014756 (SUPERFAMILY) IPR011043 (SUPERFAMILY)
HAOR_1234	777	GO:0004326 GO:0005524 GO:0006536 GO:0046656	tetrahydrofolylpolyglutamate synthase activity ATP binding glutamate metabolic process folic acid biosynthetic process	EC:6.3.2.17	IPR001645 (TIGRFAM) IPR004101 (G3DSA:3.90.190.GENE3D) IPR013221 (G3DSA:3.40.1190.GENE3D) IPR001645 (PANTHER) IPR013221 (SUPERFAMILY) IPR004101 (SUPERFAMILY)
HAOR_6858	773	GO:0016787 GO:0030246 GO:0005975	hydrolase activity carbohydrate binding carbohydrate metabolic process	-	-
HAOR_3933	770	GO:0016158 GO:0016311	3-phytase activity dephosphorylation	EC:3.1 EC:3.1.3.8 EC:3.1.3.41	-
HAOR_439	769	GO:0016798 GO:0016829 GO:0005975	hydrolase activity, acting on glycosyl bonds lyase activity carbohydrate metabolic process	-	IPR024535 (PFAM) IPR012334 (G3DSA:2.160.20.GENE3D) PTHR31375 (PANTHER) PTHR31375:SF6 (PANTHER) IPR011050 (SUPERFAMILY) IPR011050 (SUPERFAMILY)
HAOR_2695	765	GO:0004553 GO:0005975	hydrolase activity, hydrolyzing O-glycosyl compounds carbohydrate metabolic process	-	IPR001764 (PRINTS) IPR001764 (PFAM) IPR002772 (G3DSA:3.40.50.GENE3D) IPR026891 (PFAM) IPR001764 (G3DSA:3.20.20.GENE3D) IPR002772 (PFAM) IPR026892 (PANTHER) PTHR30620:SF32 (PANTHER) IPR026892 (PANTHER) PTHR30620:SF32 (PANTHER) IPR002772 (SUPERFAMILY) IPR017853 (SUPERFAMILY)
HAOR_6968	758	GO:0004553 GO:0005975	hydrolase activity, hydrolyzing O-glycosyl compounds carbohydrate metabolic process	-	IPR001360 (PRINTS) IPR001360 (PFAM) IPR013781 (G3DSA:3.20.20.GENE3D) IPR001360 (PANTHER) PTHR10353:SF36 (PANTHER) IPR017853 (SUPERFAMILY)
HAOR_783	755	GO:0016787 GO:0008152	hydrolase activity metabolic process	-	IPR029058 (G3DSA:3.40.50.GENE3D) IPR011118 (PFAM) PTHR33938:SF4 (PANTHER) IPR011118 (PANTHER) IPR029058 (SUPERFAMILY)
HAOR_4753	752	-	-	-	IPR013994 (SMART) IPR002889 (PFAM) PTHR19297 (PANTHER) PTHR19297:SF94 (PANTHER) IPR002889 (PROSITE_PROFILES) IPR002889 (PROSITE_PROFILES)
HAOR_13721	752	GO:0016787 GO:0008152	hydrolase activity metabolic process	-	IPR012334 (G3DSA:2.160.20.GENE3D) PTHR36453 (PANTHER) PTHR36453:SF1 (PANTHER) IPR011050 (SUPERFAMILY)
HAOR_9922	740	-	-	-	PTHR38049:SF2 (PANTHER) PTHR38049 (PANTHER)
HAOR_8667	737	GO:0004519 GO:0004527 GO:0090305	endonuclease activity exonuclease activity nucleic acid phosphodiester bond hydrolysis	EC:3.1	IPR005135 (G3DSA:3.60.10.GENE3D) IPR005135 (PFAM) PTHR33607 (PANTHER) PTHR33607:SF1 (PANTHER) PTHR33607 (PANTHER) PTHR33607:SF1 (PANTHER) IPR005135 (SUPERFAMILY)
HAOR_4145	732	GO:0003824	catalytic activity	-	IPR012341 (G3DSA:1.50.10.GENE3D) IPR008902 (PFAM) PTHR34987 (PANTHER) PTHR34987:SF1 (PANTHER) IPR008928 (SUPERFAMILY)
HAOR_13585	728	GO:0000287 GO:0050483 GO:0006190 GO:0009117	magnesium ion binding IMP 5'-nucleotidase activity inosine salvage nucleotide metabolic process	EC:3.1 EC:3.1.3.41 EC:3.1.3.5 EC:3.1.3.31	IPR009453 (PFAM) PTHR28213 (PANTHER) PTHR28213 (PANTHER) PTHR28213:SF1 (PANTHER) PTHR28213:SF1 (PANTHER)
HAOR_2990	716	GO:0008236 GO:0006508	serine-type peptidase activity proteolysis	-	G3DSA:2.120.10.60 (GENE3D) IPR001375 (PFAM) IPR029058 (G3DSA:3.40.50.GENE3D) PTHR11731 (PANTHER) PTHR11731:SF149 (PANTHER) SSF82171 (SUPERFAMILY) IPR029058 (SUPERFAMILY)
HAOR_9722	716	GO:0004180 GO:0006508 GO:0043581	carboxypeptidase activity proteolysis mycelium development	-	IPR003137 (PFAM) IPR007365 (PFAM) G3DSA:3.50.30.30 (GENE3D) IPR007365 (G3DSA:1.20.930.GENE3D) G3DSA:3.40.630.10 (GENE3D) IPR007484 (PFAM) PTHR10404 (PANTHER) IPR031054 (PTHR10404:PANTHER) SSF53187 (SUPERFAMILY) IPR007365 (SUPERFAMILY) SSF52025 (SUPERFAMILY)
HAOR_1906	715	GO:0004096 GO:0020037 GO:0006979 GO:0055114 GO:0006568 GO:0006804 GO:0015947	catalase activity heme binding response to oxidative stress oxidation-reduction process tryptophan metabolic process obsolete peroxidase reaction methane metabolic process	EC:1.11.1.7 EC:1.11.1.6	IPR018028 (PRINTS) IPR011614 (SMART) IPR010582 (PFAM) IPR011614 (G3DSA:2.40.180.GENE3D) IPR024712 (PIRSF) IPR011614 (PFAM) IPR029062 (G3DSA:3.40.50.GENE3D) PTHR11465:SF12 (PANTHER) IPR018028 (PANTHER) IPR018028 (PROSITE_PROFILES) IPR020835 (SUPERFAMILY) IPR029062 (SUPERFAMILY)
HAOR_1047	714	GO:0004563 GO:0005975 GO:0001575 GO:0006027 GO:0006040	beta-N-acetylhexosaminidase activity carbohydrate metabolic process globoside metabolic process glycosaminoglycan catabolic process amino sugar metabolic process	EC:3.2.1.52 EC:3.2.1	IPR025705 (PRINTS) IPR013781 (G3DSA:3.20.20.GENE3D) IPR015883 (PFAM) IPR029018 (G3DSA:3.30.379.GENE3D) PTHR22600 (PANTHER) PTHR22600:SF15 (PANTHER) PTHR22600 (PANTHER) PTHR22600:SF15 (PANTHER) IPR013320 (SUPERFAMILY) IPR017853 (SUPERFAMILY) IPR029018 (SUPERFAMILY)
HAOR_3122	710	GO:0005576 GO:0005634 GO:0003677 GO:0008270 GO:0050525 GO:0006351	extracellular region nucleus DNA binding zinc ion binding cutinase activity transcription, DNA-templated	EC:3.1.1.74 EC:3.1.1.1	IPR011150 (PRINTS) IPR007219 (SMART) IPR029058 (G3DSA:3.40.50.GENE3D) IPR007219 (PFAM) IPR000675 (PFAM) PTHR15087:SF13 (PANTHER) PTHR15087 (PANTHER) IPR029058 (SUPERFAMILY)
HAOR_4875	709	GO:0005773 GO:0016021 GO:0000298	vacuole integral component of membrane endopolyphosphatase activity	EC:3.6.1 EC:3.6.1.10	IPR012358 (PIRSF) IPR029052 (G3DSA:3.60.21.GENE3D) PTHR10340:SF36 (PANTHER) PTHR10340:SF36 (PANTHER) PTHR10340:SF36 (PANTHER) PTHR10340 (PANTHER) PTHR10340 (PANTHER) PTHR10340 (PANTHER) PTHR10340 (PANTHER) IPR029052 (SUPERFAMILY)
HAOR_2277	708	GO:0008236 GO:0006508	serine-type peptidase activity proteolysis	-	IPR029045 (G3DSA:3.90.226.GENE3D) IPR005151 (PFAM) PTHR37049 (PANTHER) PTHR37049:SF2 (PANTHER) IPR029045 (SUPERFAMILY)
HAOR_9066	705	GO:0016491 GO:0055114	oxidoreductase activity oxidation-reduction process	-	IPR023753 (G3DSA:3.50.50.GENE3D) IPR002937 (PFAM) G3DSA:3.90.660.10 (GENE3D) PTHR10742:SF292 (PANTHER) PTHR10742 (PANTHER) SSF54373 (SUPERFAMILY) IPR023753 (SUPERFAMILY)
HAOR_8808	703	GO:0016020 GO:0005509	membrane calcium ion binding	-	IPR013783 (G3DSA:2.60.40.GENE3D) IPR005135 (PFAM) IPR005135 (G3DSA:3.60.10.GENE3D) PTHR41349 (PANTHER) IPR015919 (SUPERFAMILY) IPR005135 (SUPERFAMILY)
HAOR_5992	693	GO:0004555 GO:0005991 GO:0005982 GO:0005985	alpha,alpha-trehalase activity trehalose metabolic process starch metabolic process sucrose metabolic process	EC:3.2.1.28 EC:3.2.1	IPR001661 (PRINTS) IPR001661 (PFAM) IPR001661 (PANTHER) IPR001661 (PANTHER) PTHR23403:SF1 (PANTHER) PTHR23403:SF1 (PANTHER) IPR008928 (SUPERFAMILY)
HAOR_9693	685	GO:0005515	protein binding	-	PF13854 (PFAM) IPR015915 (G3DSA:2.120.10.GENE3D) PTHR23244 (PANTHER) PTHR23244 (PANTHER) PTHR23244:SF330 (PANTHER) PTHR23244 (PANTHER) PTHR23244:SF330 (PANTHER) IPR011043 (SUPERFAMILY)
HAOR_4837	682	GO:0052689 GO:0008152	carboxylic ester hydrolase activity metabolic process	EC:3.1.1.1	IPR029058 (G3DSA:3.40.50.GENE3D) IPR002018 (PFAM) PTHR11559:SF246 (PANTHER) PTHR11559 (PANTHER) IPR000909 (PROSITE_PROFILES) IPR029058 (SUPERFAMILY)
HAOR_11460	680	GO:0004190 GO:0006508	aspartic-type endopeptidase activity proteolysis	EC:3.4.23	IPR001461 (PRINTS) IPR021109 (G3DSA:2.40.70.GENE3D) IPR033121 (PFAM) IPR021109 (G3DSA:2.40.70.GENE3D) IPR001461 (PANTHER) IPR033121 (PROSITE_PROFILES) IPR021109 (SUPERFAMILY)
HAOR_9646	677	GO:0004553 GO:0005975	hydrolase activity, hydrolyzing O-glycosyl compounds carbohydrate metabolic process	-	IPR001362 (SMART) IPR013148 (PFAM) IPR013189 (G3DSA:2.60.120.GENE3D) IPR011040 (G3DSA:2.120.10.GENE3D) IPR013189 (PFAM) PTHR32361:SF4 (PANTHER) PTHR32361 (PANTHER) IPR023296 (SUPERFAMILY) IPR013320 (SUPERFAMILY)
HAOR_13000	668	GO:0016791 GO:0008152	phosphatase activity metabolic process	EC:3.1 EC:3.1.3.41	IPR001952 (PRINTS) IPR001952 (SMART) IPR017849 (G3DSA:3.40.720.GENE3D) IPR001952 (PFAM) PTHR11596:SF5 (PANTHER) PTHR11596:SF5 (PANTHER) PTHR11596 (PANTHER) IPR017850 (SUPERFAMILY)
HAOR_11601	666	GO:0016491 GO:0055114	oxidoreductase activity oxidation-reduction process	-	G3DSA:3.90.660.10 (GENE3D) IPR002937 (PFAM) IPR023753 (G3DSA:3.50.50.GENE3D) PTHR10742:SF292 (PANTHER) PTHR10742 (PANTHER) SSF54373 (SUPERFAMILY) IPR023753 (SUPERFAMILY)
HAOR_5213	666	-	-	-	IPR006903 (PFAM) IPR006569 (PROSITE_PROFILES)
HAOR_2228	661	GO:0003824	catalytic activity	-	IPR015920 (PFAM) IPR015920 (G3DSA:2.60.40.GENE3D) IPR011042 (G3DSA:2.120.10.GENE3D) PTHR19328 (PANTHER) PTHR19328:SF33 (PANTHER) PTHR19328:SF33 (PANTHER) PTHR19328 (PANTHER) SSF49344 (SUPERFAMILY) IPR011041 (SUPERFAMILY)
HAOR_8848	661	GO:0016614 GO:0050660 GO:0055114	oxidoreductase activity, acting on CH-OH group of donors flavin adenine dinucleotide binding oxidation-reduction process	-	IPR016169 (G3DSA:3.30.465.GENE3D) IPR012951 (PFAM) IPR006094 (PFAM) PTHR13878 (PANTHER) PTHR13878:SF58 (PANTHER) IPR016166 (PROSITE_PROFILES) IPR016166 (SUPERFAMILY)
HAOR_13020	661	GO:0016614 GO:0050660 GO:0055114	oxidoreductase activity, acting on CH-OH group of donors flavin adenine dinucleotide binding oxidation-reduction process	-	IPR007867 (PFAM) IPR012132 (PIRSF) IPR023753 (G3DSA:3.50.50.GENE3D) IPR000172 (PFAM) PTHR11552 (PANTHER) PTHR11552 (PANTHER) PTHR11552:SF107 (PANTHER) PTHR11552:SF107 (PANTHER) IPR023753 (SUPERFAMILY) SSF54373 (SUPERFAMILY)
HAOR_13496	653	-	-	-	IPR008972 (G3DSA:2.60.40.GENE3D) IPR008972 (G3DSA:2.60.40.GENE3D) PTHR34883 (PANTHER) PTHR34883:SF3 (PANTHER) IPR008972 (SUPERFAMILY) IPR008972 (SUPERFAMILY)
HAOR_8750	649	GO:0005507 GO:0016491 GO:0055114	copper ion binding oxidoreductase activity oxidation-reduction process	-	IPR008972 (G3DSA:2.60.40.GENE3D) IPR011707 (PFAM) IPR011706 (PFAM) IPR001117 (PFAM) IPR008972 (G3DSA:2.60.40.GENE3D) IPR008972 (G3DSA:2.60.40.GENE3D) PTHR11709 (PANTHER) PTHR11709:SF95 (PANTHER) IPR008972 (SUPERFAMILY) IPR008972 (SUPERFAMILY) IPR008972 (SUPERFAMILY)
HAOR_7099	648	GO:0005506 GO:0016705 GO:0020037 GO:0055114	iron ion binding oxidoreductase activity, acting on paired donors, with incorporation or reduction of molecular oxygen heme binding oxidation-reduction process	-	IPR002401 (PRINTS) IPR001128 (PRINTS) IPR001128 (G3DSA:1.10.630.GENE3D) IPR001128 (PFAM) PTHR24279 (PANTHER) PTHR24279:SF45 (PANTHER) IPR001128 (SUPERFAMILY)
HAOR_3079	646	GO:0004553 GO:0005975	hydrolase activity, hydrolyzing O-glycosyl compounds carbohydrate metabolic process	-	IPR001362 (SMART) IPR013189 (G3DSA:2.60.120.GENE3D) IPR023296 (G3DSA:2.115.10.GENE3D) IPR023296 (G3DSA:2.115.10.GENE3D) IPR013148 (PFAM) PTHR30175:SF0 (PANTHER) PTHR30175 (PANTHER) PTHR30175:SF0 (PANTHER) PTHR30175 (PANTHER) IPR023296 (SUPERFAMILY) IPR013320 (SUPERFAMILY)
HAOR_9888	646	GO:0005507 GO:0008131 GO:0048038 GO:0009308 GO:0055114	copper ion binding primary amine oxidase activity quinone binding amine metabolic process oxidation-reduction process	EC:1.4.3.21	-
HAOR_8649	645	GO:0016614 GO:0050660 GO:0055114	oxidoreductase activity, acting on CH-OH group of donors flavin adenine dinucleotide binding oxidation-reduction process	-	IPR007867 (PFAM) IPR012132 (PIRSF) IPR023753 (G3DSA:3.50.50.GENE3D) IPR000172 (PFAM) PTHR11552 (PANTHER) SSF54373 (SUPERFAMILY) IPR023753 (SUPERFAMILY)
HAOR_10251	644	GO:0008484 GO:0008152	sulfuric ester hydrolase activity metabolic process	-	G3DSA:3.30.1120.10 (GENE3D) IPR017849 (G3DSA:3.40.720.GENE3D) IPR000917 (PFAM) PTHR10342 (PANTHER) PTHR10342:SF218 (PANTHER) IPR017850 (SUPERFAMILY)
HAOR_11158	642	GO:0004190 GO:0010181 GO:0016491 GO:0006508 GO:0055114	aspartic-type endopeptidase activity FMN binding oxidoreductase activity proteolysis oxidation-reduction process	EC:3.4.23	IPR012349 (G3DSA:2.30.110.GENE3D) IPR000250 (PFAM) IPR007396 (PFAM) PTHR35802 (PANTHER) PTHR35802:SF1 (PANTHER) IPR013320 (SUPERFAMILY) IPR012349 (SUPERFAMILY)
HAOR_6856	639	GO:0003824	catalytic activity	-	IPR012878 (PFAM) PTHR31151:SF0 (PANTHER) PTHR31151 (PANTHER) IPR008928 (SUPERFAMILY)
HAOR_11759	636	GO:0005615 GO:0004222 GO:0008270 GO:0006508	extracellular space metalloendopeptidase activity zinc ion binding proteolysis	EC:3.4.24	-
HAOR_2032	635	GO:0005507 GO:0016491 GO:0055114	copper ion binding oxidoreductase activity oxidation-reduction process	-	IPR011707 (PFAM) IPR008972 (G3DSA:2.60.40.GENE3D) IPR008972 (G3DSA:2.60.40.GENE3D) IPR011706 (PFAM) PTHR11709:SF2 (PANTHER) PTHR11709 (PANTHER) IPR008972 (SUPERFAMILY) IPR008972 (SUPERFAMILY) IPR008972 (SUPERFAMILY)
HAOR_12836	634	-	-	-	IPR013830 (G3DSA:3.40.50.GENE3D) IPR013830 (PFAM) IPR013830 (SUPERFAMILY)
HAOR_13655	634	GO:0004252 GO:0006508	serine-type endopeptidase activity proteolysis	EC:3.4.21	IPR015500 (PRINTS) IPR000209 (PFAM) IPR000209 (G3DSA:3.40.50.GENE3D) G3DSA:3.50.30.30 (GENE3D) PTHR10795:SF359 (PANTHER) IPR015500 (PANTHER) IPR000209 (SUPERFAMILY)
HAOR_11506	634	GO:0016614 GO:0050660 GO:0055114	oxidoreductase activity, acting on CH-OH group of donors flavin adenine dinucleotide binding oxidation-reduction process	-	IPR006094 (PFAM) IPR012951 (PFAM) IPR016169 (G3DSA:3.30.465.GENE3D) PTHR13878 (PANTHER) PTHR13878:SF58 (PANTHER) IPR016166 (PROSITE_PROFILES) IPR016166 (SUPERFAMILY)
HAOR_13412	632	GO:0004339 GO:2001070 GO:0000272	glucan 1,4-alpha-glucosidase activity starch binding polysaccharide catabolic process	EC:3.2.1.3 EC:3.2.1	-
HAOR_8506	631	GO:0016614 GO:0050660 GO:0055114	oxidoreductase activity, acting on CH-OH group of donors flavin adenine dinucleotide binding oxidation-reduction process	-	IPR023753 (G3DSA:3.50.50.GENE3D) IPR007867 (PFAM) IPR000172 (PFAM) PTHR11552 (PANTHER) PTHR11552:SF80 (PANTHER) PTHR11552 (PANTHER) SSF54373 (SUPERFAMILY) IPR023753 (SUPERFAMILY)
HAOR_13411	631	GO:0003824 GO:0043169 GO:2001070 GO:0005975	catalytic activity cation binding starch binding carbohydrate metabolic process	-	IPR006046 (PRINTS) IPR006589 (SMART) IPR031319 (SMART) IPR002044 (SMART) IPR006047 (PFAM) IPR013781 (G3DSA:3.20.20.GENE3D) IPR013783 (G3DSA:2.60.40.GENE3D) IPR013780 (G3DSA:2.60.40.GENE3D) IPR002044 (PFAM) IPR006048 (PFAM) PTHR10357:SF116 (PANTHER) IPR015902 (PANTHER) IPR015902 (PANTHER) IPR002044 (PROSITE_PROFILES) SSF51011 (SUPERFAMILY) IPR013784 (SUPERFAMILY) IPR017853 (SUPERFAMILY)
HAOR_6160	630	GO:0016614 GO:0050660 GO:0055114	oxidoreductase activity, acting on CH-OH group of donors flavin adenine dinucleotide binding oxidation-reduction process	-	IPR016169 (G3DSA:3.30.465.GENE3D) IPR006094 (PFAM) IPR016167 (G3DSA:3.30.43.GENE3D) IPR012951 (PFAM) PTHR13878:SF58 (PANTHER) PTHR13878 (PANTHER) IPR016166 (PROSITE_PROFILES) IPR016166 (SUPERFAMILY)
HAOR_7782	629	GO:0016614 GO:0050660 GO:0055114	oxidoreductase activity, acting on CH-OH group of donors flavin adenine dinucleotide binding oxidation-reduction process	-	IPR006094 (PFAM) IPR012951 (PFAM) IPR016169 (G3DSA:3.30.465.GENE3D) PTHR13878 (PANTHER) PTHR13878:SF50 (PANTHER) PS51257 (PROSITE_PROFILES) IPR016166 (PROSITE_PROFILES) IPR016166 (SUPERFAMILY)
HAOR_10896	629	GO:0005507 GO:0016491 GO:0055114	copper ion binding oxidoreductase activity oxidation-reduction process	-	IPR011706 (PFAM) IPR001117 (PFAM) IPR008972 (G3DSA:2.60.40.GENE3D) IPR011707 (PFAM) IPR008972 (G3DSA:2.60.40.GENE3D) PTHR11709 (PANTHER) PTHR11709:SF2 (PANTHER) IPR008972 (SUPERFAMILY) IPR008972 (SUPERFAMILY) IPR008972 (SUPERFAMILY)
HAOR_10529	628	GO:0016614 GO:0050660 GO:0055114	oxidoreductase activity, acting on CH-OH group of donors flavin adenine dinucleotide binding oxidation-reduction process	-	IPR023753 (G3DSA:3.50.50.GENE3D) IPR012132 (PIRSF) IPR000172 (PFAM) IPR007867 (PFAM) PTHR11552 (PANTHER) PTHR11552:SF58 (PANTHER) IPR023753 (SUPERFAMILY) SSF54373 (SUPERFAMILY)
HAOR_1339	626	GO:0016787 GO:0009166	hydrolase activity nucleotide catabolic process	-	IPR004843 (PFAM) IPR014485 (PIRSF) IPR008334 (G3DSA:3.90.780.GENE3D) IPR029052 (G3DSA:3.60.21.GENE3D) PTHR11575:SF22 (PANTHER) IPR006179 (PANTHER) IPR029052 (SUPERFAMILY) IPR008334 (SUPERFAMILY)
HAOR_7794	626	GO:0016614 GO:0050660 GO:0055114	oxidoreductase activity, acting on CH-OH group of donors flavin adenine dinucleotide binding oxidation-reduction process	-	IPR000172 (PFAM) IPR023753 (G3DSA:3.50.50.GENE3D) IPR012132 (PIRSF) IPR007867 (PFAM) PTHR11552 (PANTHER) PTHR11552:SF58 (PANTHER) IPR023753 (SUPERFAMILY) SSF54373 (SUPERFAMILY)
HAOR_11474	625	GO:0008061 GO:0016614 GO:0050660 GO:0055114	chitin binding oxidoreductase activity, acting on CH-OH group of donors flavin adenine dinucleotide binding oxidation-reduction process	-	IPR001002 (SMART) IPR001002 (PFAM) IPR016169 (G3DSA:3.30.465.GENE3D) IPR012951 (PFAM) IPR006094 (PFAM) IPR016167 (G3DSA:3.30.43.GENE3D) IPR001002 (G3DSA:3.30.60.GENE3D) PTHR11748:SF64 (PANTHER) PTHR11748 (PANTHER) IPR001002 (PRODOM) IPR016166 (PROSITE_PROFILES) IPR001002 (PROSITE_PROFILES) IPR016166 (SUPERFAMILY) IPR001002 (SUPERFAMILY)
HAOR_9764	623	GO:0008484 GO:0008152	sulfuric ester hydrolase activity metabolic process	-	G3DSA:3.30.1120.10 (GENE3D) IPR000917 (PFAM) IPR017849 (G3DSA:3.40.720.GENE3D) PTHR10342 (PANTHER) PTHR10342:SF218 (PANTHER) IPR017850 (SUPERFAMILY)
HAOR_8598	620	GO:0016787 GO:0008152	hydrolase activity metabolic process	-	IPR002018 (PFAM) IPR029058 (G3DSA:3.40.50.GENE3D) PTHR11559 (PANTHER) PTHR11559:SF244 (PANTHER) IPR029058 (SUPERFAMILY)
HAOR_5302	620	GO:0004181 GO:0008270 GO:0006508	metallocarboxypeptidase activity zinc ion binding proteolysis	EC:3.4.17	IPR000834 (SMART) G3DSA:3.40.630.10 (GENE3D) IPR000834 (PFAM) PTHR11705 (PANTHER) PTHR11705:SF56 (PANTHER) PS51257 (PROSITE_PROFILES) SSF53187 (SUPERFAMILY)
HAOR_3265	616	GO:0004563 GO:0005975 GO:0001575 GO:0006027 GO:0006040	beta-N-acetylhexosaminidase activity carbohydrate metabolic process globoside metabolic process glycosaminoglycan catabolic process amino sugar metabolic process	EC:3.2.1.52 EC:3.2.1	IPR025705 (PRINTS) IPR013781 (G3DSA:3.20.20.GENE3D) IPR029018 (G3DSA:3.30.379.GENE3D) IPR029019 (PFAM) IPR015883 (PFAM) IPR025705 (PIRSF) PTHR22600:SF0 (PANTHER) PTHR22600 (PANTHER) IPR017853 (SUPERFAMILY) IPR029018 (SUPERFAMILY)
HAOR_888	615	GO:0016491 GO:0008152	oxidoreductase activity metabolic process	-	IPR002227 (PRINTS) IPR002227 (PFAM) IPR008922 (G3DSA:1.10.1280.GENE3D) PTHR11474 (PANTHER) PTHR11474 (PANTHER) PTHR11474:SF32 (PANTHER) PTHR11474:SF32 (PANTHER) IPR008922 (SUPERFAMILY)
HAOR_1342	615	GO:0016614 GO:0050660 GO:0055114	oxidoreductase activity, acting on CH-OH group of donors flavin adenine dinucleotide binding oxidation-reduction process	-	IPR006094 (PFAM) IPR016169 (G3DSA:3.30.465.GENE3D) IPR012951 (PFAM) PTHR13878 (PANTHER) PTHR13878:SF5 (PANTHER) IPR016166 (PROSITE_PROFILES) IPR016166 (SUPERFAMILY)
HAOR_1064	613	GO:0005737 GO:0004668 GO:0005509 GO:0018101	cytoplasm protein-arginine deiminase activity calcium ion binding protein citrullination	EC:3.5.3.15	IPR013530 (PFAM) PTHR10837:SF8 (PANTHER) IPR004303 (PANTHER) SSF55909 (SUPERFAMILY) IPR013733 (SUPERFAMILY)
HAOR_518	612	GO:0004252 GO:0006508	serine-type endopeptidase activity proteolysis	EC:3.4.21	IPR015366 (SMART) IPR015366 (PFAM) IPR000209 (G3DSA:3.40.50.GENE3D) IPR000209 (PFAM) PTHR14218 (PANTHER) PTHR14218:SF9 (PANTHER) IPR030400 (PROSITE_PROFILES) IPR009020 (SUPERFAMILY) IPR000209 (SUPERFAMILY)
HAOR_8708	611	GO:0016614 GO:0050660 GO:0055114	oxidoreductase activity, acting on CH-OH group of donors flavin adenine dinucleotide binding oxidation-reduction process	-	IPR000172 (PFAM) IPR007867 (PFAM) IPR012132 (PIRSF) IPR023753 (G3DSA:3.50.50.GENE3D) PTHR11552 (PANTHER) IPR023753 (SUPERFAMILY) SSF54373 (SUPERFAMILY)
HAOR_14214	607	GO:0004560 GO:0006004	alpha-L-fucosidase activity fucose metabolic process	EC:3.2.1.51 EC:3.2.1	IPR016286 (PRINTS) IPR000933 (SMART) IPR031919 (PFAM) IPR013781 (G3DSA:3.20.20.GENE3D) IPR000933 (PFAM) IPR013780 (G3DSA:2.60.40.GENE3D) IPR000933 (PANTHER) PTHR10030:SF25 (PANTHER) IPR017853 (SUPERFAMILY)
HAOR_9351	606	GO:0004252 GO:0006508	serine-type endopeptidase activity proteolysis	EC:3.4.21	IPR015366 (SMART) IPR000209 (G3DSA:3.40.50.GENE3D) IPR015366 (PFAM) IPR000209 (PFAM) PTHR14218:SF9 (PANTHER) PTHR14218 (PANTHER) IPR030400 (PROSITE_PROFILES) IPR000209 (SUPERFAMILY) IPR009020 (SUPERFAMILY)
HAOR_3379	606	GO:0008484 GO:0008152	sulfuric ester hydrolase activity metabolic process	-	IPR000917 (PFAM) G3DSA:3.30.1120.10 (GENE3D) IPR017849 (G3DSA:3.40.720.GENE3D) PTHR10342:SF198 (PANTHER) PTHR10342 (PANTHER) PTHR10342 (PANTHER) PTHR10342:SF198 (PANTHER) PTHR10342:SF198 (PANTHER) PTHR10342 (PANTHER) IPR017850 (SUPERFAMILY)
HAOR_8869	605	-	-	-	PTHR35204:SF1 (PANTHER) PTHR35204:SF1 (PANTHER) PTHR35204 (PANTHER) PTHR35204 (PANTHER)
HAOR_12614	605	-	-	-	PTHR35186 (PANTHER) PTHR35186:SF3 (PANTHER)
HAOR_6900	605	GO:0016614 GO:0050660 GO:0055114	oxidoreductase activity, acting on CH-OH group of donors flavin adenine dinucleotide binding oxidation-reduction process	-	IPR012132 (PIRSF) IPR007867 (PFAM) IPR023753 (G3DSA:3.50.50.GENE3D) IPR000172 (PFAM) PTHR11552 (PANTHER) SSF54373 (SUPERFAMILY) IPR023753 (SUPERFAMILY)
HAOR_5517	605	GO:0005507 GO:0016491 GO:0055114	copper ion binding oxidoreductase activity oxidation-reduction process	-	IPR011706 (PFAM) IPR011707 (PFAM) IPR008972 (G3DSA:2.60.40.GENE3D) IPR008972 (G3DSA:2.60.40.GENE3D) IPR001117 (PFAM) PTHR11709:SF126 (PANTHER) PTHR11709 (PANTHER) IPR008972 (SUPERFAMILY) IPR008972 (SUPERFAMILY) IPR008972 (SUPERFAMILY)
HAOR_2684	603	GO:0005507 GO:0016491 GO:0055114	copper ion binding oxidoreductase activity oxidation-reduction process	-	IPR011706 (PFAM) IPR008972 (G3DSA:2.60.40.GENE3D) IPR001117 (PFAM) IPR008972 (G3DSA:2.60.40.GENE3D) IPR008972 (G3DSA:2.60.40.GENE3D) IPR011707 (PFAM) PTHR11709:SF126 (PANTHER) PTHR11709 (PANTHER) IPR008972 (SUPERFAMILY) IPR008972 (SUPERFAMILY) IPR008972 (SUPERFAMILY)
HAOR_13389	601	-	-	-	IPR018391 (SMART) IPR027295 (G3DSA:2.140.10.GENE3D) IPR002372 (PFAM) PTHR32303 (PANTHER) IPR011047 (SUPERFAMILY) IPR011047 (SUPERFAMILY)
HAOR_11367	601	GO:0003840 GO:0006749 GO:0006691 GO:0006693 GO:0019530	gamma-glutamyltransferase activity glutathione metabolic process leukotriene metabolic process prostaglandin metabolic process taurine metabolic process	EC:2.3.2.2	IPR000101 (PRINTS) IPR000101 (TIGRFAM) IPR000101 (PFAM) PTHR11686:SF9 (PANTHER) IPR000101 (PANTHER) IPR029055 (SUPERFAMILY)
HAOR_432	600	GO:0005783 GO:0003756 GO:0016671 GO:0055114	endoplasmic reticulum protein disulfide isomerase activity oxidoreductase activity, acting on a sulfur group of donors, disulfide as acceptor oxidation-reduction process	EC:5.3.4.1	IPR007266 (PFAM) IPR007266 (PIRSF) IPR007266 (PANTHER) PTHR12613:SF0 (PANTHER) IPR007266 (PANTHER) SSF110019 (SUPERFAMILY)
HAOR_2281	598	GO:0016021	integral component of membrane	-	IPR012338 (G3DSA:3.40.710.GENE3D) IPR001466 (PFAM) PTHR22935:SF64 (PANTHER) PTHR22935 (PANTHER) IPR012338 (SUPERFAMILY)
HAOR_2630	598	GO:0004252 GO:0006508	serine-type endopeptidase activity proteolysis	EC:3.4.21	IPR015366 (SMART) IPR015366 (PFAM) IPR000209 (PFAM) IPR000209 (G3DSA:3.40.50.GENE3D) PTHR14218 (PANTHER) PTHR14218:SF9 (PANTHER) IPR030400 (PROSITE_PROFILES) IPR000209 (SUPERFAMILY) IPR009020 (SUPERFAMILY)
HAOR_11550	597	GO:0016614 GO:0050660 GO:0055114	oxidoreductase activity, acting on CH-OH group of donors flavin adenine dinucleotide binding oxidation-reduction process	-	IPR016169 (G3DSA:3.30.465.GENE3D) IPR012951 (PFAM) IPR006094 (PFAM) PTHR13878:SF5 (PANTHER) PTHR13878 (PANTHER) IPR016166 (PROSITE_PROFILES) IPR016166 (SUPERFAMILY)
HAOR_5220	596	GO:0004185 GO:0006508	serine-type carboxypeptidase activity proteolysis	EC:3.4.21 EC:3.4.16	IPR001563 (PRINTS) IPR029058 (G3DSA:3.40.50.GENE3D) IPR001563 (PFAM) PTHR11802:SF67 (PANTHER) PTHR11802:SF67 (PANTHER) IPR001563 (PANTHER) IPR029058 (SUPERFAMILY)
HAOR_2386	595	GO:0016787	hydrolase activity	-	IPR012338 (G3DSA:3.40.710.GENE3D) IPR001466 (PFAM) PTHR22935:SF64 (PANTHER) PTHR22935 (PANTHER) IPR012338 (SUPERFAMILY)
HAOR_1441	592	GO:0016884	carbon-nitrogen ligase activity, with glutamine as amido-N-donor	-	IPR023631 (PFAM) IPR023631 (G3DSA:3.90.1300.GENE3D) IPR000120 (PANTHER) PTHR11895:SF57 (PANTHER) IPR023631 (SUPERFAMILY)
HAOR_9340	589	GO:0004553 GO:0005975	hydrolase activity, hydrolyzing O-glycosyl compounds carbohydrate metabolic process	-	IPR023296 (G3DSA:2.115.10.GENE3D) IPR006710 (PFAM) IPR013320 (G3DSA:2.60.120.GENE3D) PTHR22925:SF11 (PANTHER) IPR006710 (PANTHER) IPR013320 (SUPERFAMILY) IPR023296 (SUPERFAMILY)
HAOR_11617	587	GO:0016020	membrane	-	no IPS match
HAOR_6140	587	GO:0016614 GO:0050660 GO:0055114	oxidoreductase activity, acting on CH-OH group of donors flavin adenine dinucleotide binding oxidation-reduction process	-	IPR000172 (PFAM) IPR012132 (PIRSF) IPR007867 (PFAM) IPR023753 (G3DSA:3.50.50.GENE3D) PTHR11552:SF58 (PANTHER) PTHR11552 (PANTHER) PS51257 (PROSITE_PROFILES) IPR023753 (SUPERFAMILY) SSF54373 (SUPERFAMILY)
HAOR_12158	585	GO:0016787 GO:0008152	hydrolase activity metabolic process	-	IPR002018 (PFAM) IPR029058 (G3DSA:3.40.50.GENE3D) PTHR11559:SF162 (PANTHER) PTHR11559 (PANTHER) IPR029058 (SUPERFAMILY)
HAOR_2634	584	GO:0004553 GO:0005975	hydrolase activity, hydrolyzing O-glycosyl compounds carbohydrate metabolic process	-	IPR001722 (PRINTS) IPR001148 (SMART) IPR001148 (G3DSA:3.10.200.GENE3D) IPR001148 (PFAM) IPR001722 (PFAM) IPR001722 (G3DSA:2.70.100.GENE3D) PTHR33753 (PANTHER) PTHR33753:SF2 (PANTHER) IPR001148 (SUPERFAMILY) IPR013320 (SUPERFAMILY)
HAOR_100	583	GO:0016787 GO:0008152	hydrolase activity metabolic process	-	IPR002018 (PFAM) IPR029058 (G3DSA:3.40.50.GENE3D) PTHR11559 (PANTHER) PTHR11559:SF206 (PANTHER) IPR029058 (SUPERFAMILY)
HAOR_6954	583	GO:0005506 GO:0016705 GO:0020037 GO:0055114	iron ion binding oxidoreductase activity, acting on paired donors, with incorporation or reduction of molecular oxygen heme binding oxidation-reduction process	-	IPR002401 (PRINTS) IPR001128 (G3DSA:1.10.630.GENE3D) IPR001128 (PFAM) PTHR24279 (PANTHER) PTHR24279 (PANTHER) PTHR24279:SF79 (PANTHER) IPR001128 (SUPERFAMILY)
HAOR_61	577	GO:0004568 GO:0008061 GO:0005975 GO:0006032 GO:0016998	chitinase activity chitin binding carbohydrate metabolic process chitin catabolic process cell wall macromolecule catabolic process	EC:3.2.1.14	IPR001002 (SMART) IPR011583 (SMART) IPR001002 (G3DSA:3.30.60.GENE3D) IPR001002 (G3DSA:3.30.60.GENE3D) IPR001002 (PFAM) IPR001223 (PFAM) IPR013781 (G3DSA:3.20.20.GENE3D) PTHR11177:SF183 (PANTHER) PTHR11177:SF183 (PANTHER) PTHR11177 (PANTHER) IPR001002 (PRODOM) IPR001002 (PROSITE_PROFILES) IPR001002 (PROSITE_PROFILES) IPR001002 (PROSITE_PROFILES) IPR029070 (SUPERFAMILY) IPR001002 (SUPERFAMILY) IPR0…
HAOR_7781	576	GO:0005507 GO:0016491 GO:0055114	copper ion binding oxidoreductase activity oxidation-reduction process	-	IPR008972 (G3DSA:2.60.40.GENE3D) IPR011707 (PFAM) IPR001117 (PFAM) IPR008972 (G3DSA:2.60.40.GENE3D) IPR011706 (PFAM) PTHR11709 (PANTHER) PTHR11709:SF87 (PANTHER) IPR008972 (SUPERFAMILY) IPR008972 (SUPERFAMILY) IPR008972 (SUPERFAMILY)
HAOR_13169	573	-	-	-	IPR000073 (PFAM) IPR013595 (PFAM) IPR029058 (G3DSA:3.40.50.GENE3D) PTHR10992 (PANTHER) PTHR10992 (PANTHER) PTHR10992:SF863 (PANTHER) IPR029058 (SUPERFAMILY)
HAOR_3133	572	GO:0004553 GO:0008061 GO:0005975	hydrolase activity, hydrolyzing O-glycosyl compounds chitin binding carbohydrate metabolic process	-	IPR013320 (G3DSA:2.60.120.GENE3D) IPR000757 (PFAM) IPR001002 (G3DSA:3.30.60.GENE3D) PTHR10963:SF27 (PANTHER) PTHR10963 (PANTHER) IPR001002 (PRODOM) IPR000757 (PROSITE_PROFILES) IPR013320 (SUPERFAMILY) IPR001002 (SUPERFAMILY)
HAOR_5486	571	GO:0016614 GO:0050660 GO:0055114	oxidoreductase activity, acting on CH-OH group of donors flavin adenine dinucleotide binding oxidation-reduction process	-	IPR016169 (G3DSA:3.30.465.GENE3D) IPR012951 (PFAM) IPR006094 (PFAM) PTHR13878:SF50 (PANTHER) PTHR13878 (PANTHER) IPR016166 (PROSITE_PROFILES) PS51257 (PROSITE_PROFILES) IPR016166 (SUPERFAMILY)
HAOR_13851	569	GO:0016787 GO:0008152	hydrolase activity metabolic process	-	IPR002018 (PFAM) IPR029058 (G3DSA:3.40.50.GENE3D) PTHR11559:SF206 (PANTHER) PTHR11559 (PANTHER) PTHR11559:SF206 (PANTHER) PTHR11559 (PANTHER) IPR029058 (SUPERFAMILY)
HAOR_8762	567	-	-	-	IPR016040 (G3DSA:3.40.50.GENE3D) IPR008030 (PFAM) PTHR14194:SF52 (PANTHER) PTHR14194 (PANTHER) IPR016040 (SUPERFAMILY)
HAOR_5979	566	GO:0008061	chitin binding	-	IPR005103 (PFAM) IPR001002 (G3DSA:3.30.60.GENE3D) PTHR33353 (PANTHER) PTHR33353:SF12 (PANTHER) IPR001002 (PROSITE_PROFILES)
HAOR_731	565	GO:0005507 GO:0016491 GO:0055114	copper ion binding oxidoreductase activity oxidation-reduction process	-	IPR008972 (G3DSA:2.60.40.GENE3D) IPR008972 (G3DSA:2.60.40.GENE3D) IPR001117 (PFAM) IPR011707 (PFAM) IPR011706 (PFAM) IPR008972 (G3DSA:2.60.40.GENE3D) PTHR11709 (PANTHER) PTHR11709:SF87 (PANTHER) IPR008972 (SUPERFAMILY) IPR008972 (SUPERFAMILY) IPR008972 (SUPERFAMILY)
HAOR_2611	564	GO:0008236 GO:0006508	serine-type peptidase activity proteolysis	-	IPR008758 (PFAM) IPR029058 (G3DSA:3.40.50.GENE3D) PTHR11010:SF11 (PANTHER) PTHR11010 (PANTHER) IPR029058 (SUPERFAMILY)
HAOR_6672	563	GO:0005789 GO:0016021 GO:0052692 GO:0005975 GO:0019915	endoplasmic reticulum membrane integral component of membrane raffinose alpha-galactosidase activity carbohydrate metabolic process lipid storage	EC:3.2.1.22 EC:3.2.1	IPR027589 (TIGRFAM) IPR013211 (PFAM) PTHR38787 (PANTHER) PTHR38787:SF4 (PANTHER)
HAOR_4223	561	-	-	-	IPR013595 (PFAM) IPR000073 (PFAM) IPR029058 (G3DSA:3.40.50.GENE3D) PTHR10992:SF863 (PANTHER) PTHR10992 (PANTHER) PTHR10992:SF863 (PANTHER) PTHR10992 (PANTHER) PTHR10992:SF863 (PANTHER) IPR029058 (SUPERFAMILY)
HAOR_758	560	GO:0005507 GO:0016491 GO:0055114	copper ion binding oxidoreductase activity oxidation-reduction process	-	IPR008972 (G3DSA:2.60.40.GENE3D) IPR008972 (G3DSA:2.60.40.GENE3D) IPR001117 (PFAM) IPR011706 (PFAM) IPR011707 (PFAM) IPR008972 (G3DSA:2.60.40.GENE3D) PTHR11709:SF75 (PANTHER) PTHR11709 (PANTHER) IPR008972 (SUPERFAMILY) IPR008972 (SUPERFAMILY) IPR008972 (SUPERFAMILY)
HAOR_11291	559	-	-	-	PTHR38787 (PANTHER) PTHR38787:SF3 (PANTHER)
HAOR_8728	559	GO:0005506 GO:0016705 GO:0020037 GO:0055114	iron ion binding oxidoreductase activity, acting on paired donors, with incorporation or reduction of molecular oxygen heme binding oxidation-reduction process	-	IPR002401 (PRINTS) IPR001128 (G3DSA:1.10.630.GENE3D) IPR001128 (PFAM) PTHR24305 (PANTHER) IPR001128 (SUPERFAMILY)
HAOR_9936	557	GO:0016884	carbon-nitrogen ligase activity, with glutamine as amido-N-donor	-	IPR023631 (PFAM) IPR023631 (G3DSA:3.90.1300.GENE3D) IPR000120 (PANTHER) PTHR11895:SF8 (PANTHER) IPR023631 (SUPERFAMILY)
HAOR_10869	555	GO:0008236 GO:0006508	serine-type peptidase activity proteolysis	-	IPR029058 (G3DSA:3.40.50.GENE3D) IPR008758 (PFAM) PTHR11010:SF11 (PANTHER) PTHR11010 (PANTHER) IPR029058 (SUPERFAMILY)
HAOR_12930	555	GO:0016787 GO:0009166	hydrolase activity nucleotide catabolic process	-	IPR006179 (PRINTS) IPR029052 (G3DSA:3.60.21.GENE3D) IPR008334 (G3DSA:3.90.780.GENE3D) IPR008334 (PFAM) IPR004843 (PFAM) PTHR11575:SF7 (PANTHER) IPR006179 (PANTHER) IPR029052 (SUPERFAMILY) IPR008334 (SUPERFAMILY)
HAOR_9889	554	GO:0008236 GO:0006508	serine-type peptidase activity proteolysis	-	IPR029058 (G3DSA:3.40.50.GENE3D) IPR008758 (PFAM) PTHR11010 (PANTHER) PTHR11010:SF23 (PANTHER) IPR029058 (SUPERFAMILY) IPR029058 (SUPERFAMILY)
HAOR_3432	554	GO:0016810 GO:0006807	hydrolase activity, acting on carbon-nitrogen (but not peptide) bonds nitrogen compound metabolic process	-	IPR011059 (G3DSA:2.30.40.GENE3D) IPR013108 (PFAM) G3DSA:3.20.20.140 (GENE3D) PTHR22642 (PANTHER) PTHR22642:SF2 (PANTHER) IPR011059 (SUPERFAMILY) IPR032466 (SUPERFAMILY)
HAOR_3085	554	GO:0001735 GO:0030328 GO:0055114	prenylcysteine oxidase activity prenylcysteine catabolic process oxidation-reduction process	EC:1.8.3.5	PF13450 (PFAM) IPR017046 (PIRSF) IPR010795 (PFAM) IPR023753 (G3DSA:3.50.50.GENE3D) PTHR10742 (PANTHER) PTHR10742:SF298 (PANTHER) PTHR10742:SF298 (PANTHER) PTHR10742 (PANTHER) IPR023753 (SUPERFAMILY)
HAOR_4462	554	GO:0005773 GO:0004185 GO:0006508	vacuole serine-type carboxypeptidase activity proteolysis	EC:3.4.21 EC:3.4.16	IPR001563 (PRINTS) G3DSA:1.10.287.410 (GENE3D) IPR001563 (PFAM) IPR029058 (G3DSA:3.40.50.GENE3D) IPR008442 (PFAM) PTHR11802:SF51 (PANTHER) IPR001563 (PANTHER) IPR029058 (SUPERFAMILY)
HAOR_8921	553	GO:0004553 GO:0005975	hydrolase activity, hydrolyzing O-glycosyl compounds carbohydrate metabolic process	-	IPR006710 (PFAM) IPR023296 (G3DSA:2.115.10.GENE3D) IPR013320 (G3DSA:2.60.120.GENE3D) IPR006710 (PANTHER) PTHR22925:SF34 (PANTHER) IPR023296 (SUPERFAMILY) IPR013320 (SUPERFAMILY)
HAOR_10866	552	GO:0016884	carbon-nitrogen ligase activity, with glutamine as amido-N-donor	-	IPR023631 (PFAM) IPR023631 (G3DSA:3.90.1300.GENE3D) PTHR11895:SF8 (PANTHER) IPR000120 (PANTHER) IPR023631 (SUPERFAMILY)
HAOR_2860	552	GO:0003824	catalytic activity	-	IPR012341 (G3DSA:1.50.10.GENE3D) IPR008313 (PFAM) PTHR31047 (PANTHER) PTHR31047:SF0 (PANTHER) IPR008928 (SUPERFAMILY)
HAOR_10863	549	GO:0004553 GO:0005975	hydrolase activity, hydrolyzing O-glycosyl compounds carbohydrate metabolic process	-	IPR002241 (PRINTS) IPR013780 (G3DSA:2.60.40.GENE3D) IPR002241 (PFAM) IPR013785 (G3DSA:3.20.20.GENE3D) PTHR11452 (PANTHER) PTHR11452:SF35 (PANTHER) IPR017853 (SUPERFAMILY) SSF51011 (SUPERFAMILY)
HAOR_11005	547	-	-	-	PTHR40616 (PANTHER) PTHR40616:SF1 (PANTHER)
HAOR_9361	547	GO:0004181 GO:0008270 GO:0006508	metallocarboxypeptidase activity zinc ion binding proteolysis	EC:3.4.17	G3DSA:3.40.630.10 (GENE3D) IPR000834 (PFAM) PTHR11705:SF67 (PANTHER) PTHR11705 (PANTHER) SSF53187 (SUPERFAMILY)
HAOR_4266	547	GO:0016614 GO:0050660 GO:0055114	oxidoreductase activity, acting on CH-OH group of donors flavin adenine dinucleotide binding oxidation-reduction process	-	IPR006094 (PFAM) IPR016169 (G3DSA:3.30.465.GENE3D) PTHR11748 (PANTHER) PTHR11748:SF95 (PANTHER) IPR016166 (PROSITE_PROFILES) IPR016166 (SUPERFAMILY)
HAOR_9938	545	-	-	-	IPR013994 (SMART) IPR002889 (PFAM) PTHR19297 (PANTHER) IPR002889 (PROSITE_PROFILES) PS51257 (PROSITE_PROFILES)
HAOR_12437	545	-	-	-	PTHR35186 (PANTHER) PTHR35186:SF3 (PANTHER)
HAOR_1935	542	GO:0005739 GO:0005783 GO:0007131	mitochondrion endoplasmic reticulum reciprocal meiotic recombination	-	IPR018803 (PFAM) PTHR23241 (PANTHER) PTHR23241:SF56 (PANTHER)
HAOR_4256	540	GO:0016614 GO:0050660 GO:0055114	oxidoreductase activity, acting on CH-OH group of donors flavin adenine dinucleotide binding oxidation-reduction process	-	IPR006094 (PFAM) IPR012951 (PFAM) IPR016169 (G3DSA:3.30.465.GENE3D) PTHR11748 (PANTHER) PTHR11748:SF89 (PANTHER) IPR016166 (PROSITE_PROFILES) IPR016166 (SUPERFAMILY)
HAOR_3172	539	GO:0004601 GO:0020037 GO:0006979 GO:0055114 GO:0006804	peroxidase activity heme binding response to oxidative stress oxidation-reduction process obsolete peroxidase reaction	EC:1.11.1.7	IPR002016 (PRINTS) G3DSA:1.10.520.10 (GENE3D) IPR002016 (PFAM) PTHR31356:SF4 (PANTHER) PTHR31356 (PANTHER) IPR002016 (PROSITE_PROFILES) IPR010255 (SUPERFAMILY)
HAOR_8844	538	GO:0016787 GO:0008152	hydrolase activity metabolic process	-	IPR002018 (PFAM) IPR029058 (G3DSA:3.40.50.GENE3D) PTHR11559:SF252 (PANTHER) PTHR11559 (PANTHER) IPR029058 (SUPERFAMILY)
HAOR_4612	537	GO:0052689 GO:0006482	carboxylic ester hydrolase activity protein demethylation	EC:3.1.1.1	IPR029058 (G3DSA:3.40.50.GENE3D) IPR000073 (PFAM) IPR016812 (PANTHER) IPR029058 (SUPERFAMILY)
HAOR_6678	536	GO:0016787 GO:0008152	hydrolase activity metabolic process	-	IPR011118 (PFAM) IPR029058 (G3DSA:3.40.50.GENE3D) IPR011118 (PANTHER) IPR011118 (PANTHER) PTHR33938:SF2 (PANTHER) PTHR33938:SF2 (PANTHER) IPR029058 (SUPERFAMILY)
HAOR_232	536	GO:0004252 GO:0006508	serine-type endopeptidase activity proteolysis	EC:3.4.21	IPR015500 (PRINTS) IPR000209 (G3DSA:3.40.50.GENE3D) IPR000209 (PFAM) IPR010259 (PFAM) IPR010259 (G3DSA:3.30.70.GENE3D) IPR015500 (PANTHER) PTHR10795:SF414 (PANTHER) PTHR10795:SF414 (PANTHER) IPR015500 (PANTHER) IPR000209 (SUPERFAMILY)
HAOR_7067	535	-	-	-	IPR018535 (PFAM) G3DSA:3.30.70.1500 (GENE3D) IPR002634 (PFAM) PTHR32208:SF22 (PANTHER) PTHR32208 (PANTHER) IPR002634 (SUPERFAMILY)
HAOR_13724	532	GO:0016787	hydrolase activity	-	IPR005197 (PFAM) PTHR10566 (PANTHER) PTHR10566:SF52 (PANTHER)
HAOR_2268	530	GO:0016787 GO:0008152	hydrolase activity metabolic process	-	IPR005103 (PFAM) PTHR33353 (PANTHER) PTHR33353:SF9 (PANTHER)
HAOR_3533	530	GO:0003993 GO:0006771 GO:0019497	acid phosphatase activity riboflavin metabolic process hexachlorocyclohexane metabolic process	EC:3.1 EC:3.1.3.41 EC:3.1.3.2	IPR000560 (PFAM) IPR029033 (G3DSA:3.40.50.GENE3D) PTHR20963:SF23 (PANTHER) PTHR20963 (PANTHER) PTHR20963 (PANTHER) PTHR20963:SF23 (PANTHER) IPR029033 (SUPERFAMILY)
HAOR_3985	530	GO:0005576 GO:0030600 GO:0016998	extracellular region feruloyl esterase activity cell wall macromolecule catabolic process	EC:3.1.1.73 EC:3.1.1.1	IPR011118 (PFAM) IPR029058 (G3DSA:3.40.50.GENE3D) IPR031246 (PTHR33938:PANTHER) IPR011118 (PANTHER) IPR029058 (SUPERFAMILY)
HAOR_10311	529	GO:0005506 GO:0016705 GO:0020037 GO:0055114	iron ion binding oxidoreductase activity, acting on paired donors, with incorporation or reduction of molecular oxygen heme binding oxidation-reduction process	-	IPR001128 (PRINTS) IPR002401 (PRINTS) IPR001128 (PFAM) IPR001128 (G3DSA:1.10.630.GENE3D) PTHR24305 (PANTHER) PTHR24305:SF96 (PANTHER) PTHR24305:SF96 (PANTHER) PTHR24305 (PANTHER) IPR001128 (SUPERFAMILY)
HAOR_1167	527	GO:0016020 GO:0004571 GO:0005509 GO:0005975	membrane mannosyl-oligosaccharide 1,2-alpha-mannosidase activity calcium ion binding carbohydrate metabolic process	EC:3.2.1.113 EC:3.2.1.24 EC:3.2.1	IPR001382 (PRINTS) IPR001382 (G3DSA:1.50.10.GENE3D) IPR001382 (PFAM) PTHR11742:SF45 (PANTHER) PTHR11742 (PANTHER) IPR001382 (SUPERFAMILY)
HAOR_7428	525	GO:0005515	protein binding	-	IPR001623 (PRINTS) IPR001623 (SMART) IPR019734 (SMART) IPR011990 (G3DSA:1.25.40.GENE3D) IPR011990 (G3DSA:1.25.40.GENE3D) IPR019734 (PFAM) IPR001623 (G3DSA:1.10.287.GENE3D) IPR011990 (PFAM) IPR001623 (PFAM) IPR011990 (PFAM) PTHR24078 (PANTHER) PTHR24078:SF170 (PANTHER) PTHR24078 (PANTHER) PTHR24078:SF170 (PANTHER) IPR001623 (PROSITE_PROFILES) IPR013026 (PROSITE_PROFILES) IPR019734 (PROSITE_PROFILE…
HAOR_6843	523	GO:0016787	hydrolase activity	-	IPR029052 (G3DSA:3.60.21.GENE3D) IPR004843 (PFAM) PTHR32440 (PANTHER) PTHR32440:SF11 (PANTHER) PTHR32440 (PANTHER) IPR029052 (SUPERFAMILY)
HAOR_10388	523	GO:0016614 GO:0050660 GO:0055114	oxidoreductase activity, acting on CH-OH group of donors flavin adenine dinucleotide binding oxidation-reduction process	-	IPR016167 (G3DSA:3.30.43.GENE3D) IPR006094 (PFAM) IPR012951 (PFAM) IPR016169 (G3DSA:3.30.465.GENE3D) PTHR11748 (PANTHER) PTHR11748:SF77 (PANTHER) IPR016166 (PROSITE_PROFILES) IPR016166 (SUPERFAMILY)
HAOR_8198	519	GO:0008641	small protein activating enzyme activity	-	IPR016040 (G3DSA:3.40.50.GENE3D) IPR000594 (PFAM) PTHR10953:SF135 (PANTHER) PTHR10953:SF135 (PANTHER) PTHR10953 (PANTHER) PTHR10953 (PANTHER) IPR000594 (SUPERFAMILY)
HAOR_7064	519	GO:0004557 GO:0001575 GO:0006012 GO:0046486	alpha-galactosidase activity globoside metabolic process galactose metabolic process glycerolipid metabolic process	EC:3.2.1.22 EC:3.2.1	IPR002241 (PRINTS) IPR006215 (PRINTS) IPR002241 (PFAM) IPR013780 (G3DSA:2.60.40.GENE3D) IPR013785 (G3DSA:3.20.20.GENE3D) PTHR11452 (PANTHER) SSF51011 (SUPERFAMILY) IPR017853 (SUPERFAMILY)
HAOR_6651	516	GO:0016614 GO:0050660 GO:0055114	oxidoreductase activity, acting on CH-OH group of donors flavin adenine dinucleotide binding oxidation-reduction process	-	IPR016167 (G3DSA:3.30.43.GENE3D) IPR006094 (PFAM) IPR016169 (G3DSA:3.30.465.GENE3D) PTHR11748:SF88 (PANTHER) PTHR11748 (PANTHER) IPR016166 (PROSITE_PROFILES) IPR016166 (SUPERFAMILY)
HAOR_9729	512	GO:0004185 GO:0006508	serine-type carboxypeptidase activity proteolysis	EC:3.4.21 EC:3.4.16	IPR001563 (PRINTS) IPR029058 (G3DSA:3.40.50.GENE3D) IPR001563 (PFAM) PTHR11802:SF30 (PANTHER) PTHR11802:SF30 (PANTHER) IPR001563 (PANTHER) IPR001563 (PANTHER) IPR001563 (PANTHER) IPR029058 (SUPERFAMILY)
HAOR_12743	510	GO:0008237	metallopeptidase activity	-	IPR024079 (G3DSA:3.40.390.GENE3D)
HAOR_2361	508	GO:0016614 GO:0050660 GO:0055114	oxidoreductase activity, acting on CH-OH group of donors flavin adenine dinucleotide binding oxidation-reduction process	-	IPR006094 (PFAM) IPR012951 (PFAM) IPR016169 (G3DSA:3.30.465.GENE3D) IPR016167 (G3DSA:3.30.43.GENE3D) PTHR11748:SF33 (PANTHER) PTHR11748 (PANTHER) IPR016166 (PROSITE_PROFILES) IPR016166 (SUPERFAMILY)
HAOR_3691	508	GO:0005783 GO:0016853 GO:0045454	endoplasmic reticulum isomerase activity cell redox homeostasis	-	PR00421 (PRINTS) PF13848 (PFAM) IPR012336 (G3DSA:3.40.30.GENE3D) IPR013766 (PFAM) IPR005788 (TIGRFAM) IPR012336 (G3DSA:3.40.30.GENE3D) IPR005792 (TIGRFAM) PTHR18929:SF74 (PANTHER) PTHR18929 (PANTHER) IPR012336 (PROSITE_PROFILES) IPR012336 (PROSITE_PROFILES) IPR012336 (SUPERFAMILY) IPR012336 (SUPERFAMILY) IPR012336 (SUPERFAMILY) IPR012336 (SUPERFAMILY)
HAOR_5404	507	-	-	-	IPR018535 (PFAM) PTHR32208 (PANTHER) PTHR32208:SF23 (PANTHER)
HAOR_12378	507	GO:0006629	lipid metabolic process	-	IPR002921 (PFAM) IPR029058 (G3DSA:3.40.50.GENE3D) PTHR21493 (PANTHER) IPR029058 (SUPERFAMILY)
HAOR_13660	507	GO:0016614 GO:0050660 GO:0055114	oxidoreductase activity, acting on CH-OH group of donors flavin adenine dinucleotide binding oxidation-reduction process	-	IPR016169 (G3DSA:3.30.465.GENE3D) IPR006094 (PFAM) PTHR11748 (PANTHER) PTHR11748:SF101 (PANTHER) IPR016166 (PROSITE_PROFILES) IPR016166 (SUPERFAMILY)
HAOR_3417	506	GO:0016020 GO:0003885 GO:0050660 GO:0055114	membrane D-arabinono-1,4-lactone oxidase activity flavin adenine dinucleotide binding oxidation-reduction process	EC:1.1.3.37	IPR007173 (PFAM) IPR006094 (PFAM) IPR016169 (G3DSA:3.30.465.GENE3D) IPR016167 (G3DSA:3.30.43.GENE3D) PTHR13878 (PANTHER) PTHR13878:SF63 (PANTHER) IPR016166 (PROSITE_PROFILES) IPR016166 (SUPERFAMILY)
HAOR_6123	503	GO:0016810 GO:0006807	hydrolase activity, acting on carbon-nitrogen (but not peptide) bonds nitrogen compound metabolic process	-	IPR006680 (PFAM) G3DSA:3.20.20.140 (GENE3D) IPR011059 (G3DSA:2.30.40.GENE3D) IPR011059 (G3DSA:2.30.40.GENE3D) PTHR11271:SF7 (PANTHER) PTHR11271 (PANTHER) IPR032466 (SUPERFAMILY) IPR011059 (SUPERFAMILY)
HAOR_50	501	GO:0004553 GO:0005975	hydrolase activity, hydrolyzing O-glycosyl compounds carbohydrate metabolic process	-	IPR006710 (PFAM) IPR023296 (G3DSA:2.115.10.GENE3D) IPR006710 (PANTHER) PTHR22925:SF39 (PANTHER) PS51257 (PROSITE_PROFILES) IPR023296 (SUPERFAMILY)
HAOR_3913	500	GO:0016791 GO:0008152	phosphatase activity metabolic process	EC:3.1 EC:3.1.3.41	IPR001952 (PRINTS) IPR001952 (SMART) IPR017849 (G3DSA:3.40.720.GENE3D) IPR001952 (PFAM) PTHR11596 (PANTHER) PTHR11596:SF47 (PANTHER) PTHR11596 (PANTHER) PTHR11596:SF47 (PANTHER) IPR017850 (SUPERFAMILY)
HAOR_9822	500	GO:0016614 GO:0050660 GO:0055114	oxidoreductase activity, acting on CH-OH group of donors flavin adenine dinucleotide binding oxidation-reduction process	-	IPR016169 (G3DSA:3.30.465.GENE3D) IPR006094 (PFAM) IPR016167 (G3DSA:3.30.43.GENE3D) IPR012951 (PFAM) PTHR11748:SF96 (PANTHER) PTHR11748 (PANTHER) IPR016166 (PROSITE_PROFILES) IPR016166 (SUPERFAMILY)
HAOR_13726	500	GO:0016614 GO:0050660 GO:0055114	oxidoreductase activity, acting on CH-OH group of donors flavin adenine dinucleotide binding oxidation-reduction process	-	IPR016167 (G3DSA:3.30.43.GENE3D) IPR006094 (PFAM) IPR016169 (G3DSA:3.30.465.GENE3D) PTHR11748 (PANTHER) PTHR11748:SF101 (PANTHER) IPR016166 (PROSITE_PROFILES) IPR016166 (SUPERFAMILY)
HAOR_6653	497	GO:0045454	cell redox homeostasis	-	PR00421 (PRINTS) IPR013766 (PFAM) IPR012336 (G3DSA:3.40.30.GENE3D) IPR012336 (G3DSA:3.40.30.GENE3D) PTHR18929 (PANTHER) PTHR18929:SF103 (PANTHER) IPR012336 (PROSITE_PROFILES) IPR012336 (SUPERFAMILY) IPR012336 (SUPERFAMILY)
HAOR_2293	496	GO:0016787 GO:0008152	hydrolase activity metabolic process	-	IPR029058 (G3DSA:3.40.50.GENE3D) IPR000675 (PFAM) PTHR33630 (PANTHER) PTHR33630:SF1 (PANTHER) PTHR33630 (PANTHER) IPR029058 (SUPERFAMILY)
HAOR_12219	496	GO:0016810 GO:0006807	hydrolase activity, acting on carbon-nitrogen (but not peptide) bonds nitrogen compound metabolic process	-	IPR006680 (PFAM) IPR011059 (G3DSA:2.30.40.GENE3D) G3DSA:3.20.20.140 (GENE3D) PTHR11271:SF41 (PANTHER) PTHR11271 (PANTHER) IPR011059 (SUPERFAMILY) IPR032466 (SUPERFAMILY)
HAOR_6795	496	GO:0016614 GO:0050660 GO:0055114	oxidoreductase activity, acting on CH-OH group of donors flavin adenine dinucleotide binding oxidation-reduction process	-	IPR012951 (PFAM) IPR016167 (G3DSA:3.30.43.GENE3D) IPR016169 (G3DSA:3.30.465.GENE3D) IPR006094 (PFAM) PTHR11748:SF33 (PANTHER) PTHR11748 (PANTHER) IPR016166 (PROSITE_PROFILES) IPR016166 (SUPERFAMILY)
HAOR_2398	496	GO:0008233 GO:0046872 GO:0006508	peptidase activity metal ion binding proteolysis	-	IPR007484 (PFAM) G3DSA:3.40.630.10 (GENE3D) PTHR12147 (PANTHER) SSF53187 (SUPERFAMILY)
HAOR_14215	495	GO:0005975	carbohydrate metabolic process	-	IPR013781 (G3DSA:3.20.20.GENE3D) IPR017853 (SUPERFAMILY)
HAOR_10447	493	GO:0045735 GO:0033609	nutrient reservoir activity oxalate metabolic process	-	IPR006045 (SMART) IPR006045 (PFAM) IPR014710 (G3DSA:2.60.120.GENE3D) IPR017774 (TIGRFAM) PTHR31238 (PANTHER) PTHR31238:SF32 (PANTHER) IPR011051 (SUPERFAMILY)
HAOR_3499	493	GO:0004177 GO:0046872 GO:0006508	aminopeptidase activity metal ion binding proteolysis	EC:3.4.11	G3DSA:3.40.630.10 (GENE3D) IPR003137 (PFAM) G3DSA:3.50.30.30 (GENE3D) IPR007484 (PFAM) PTHR12147:SF19 (PANTHER) PTHR12147 (PANTHER) SSF53187 (SUPERFAMILY) SSF52025 (SUPERFAMILY)
HAOR_13077	493	GO:0004177 GO:0046872 GO:0006508	aminopeptidase activity metal ion binding proteolysis	EC:3.4.11	IPR003137 (PFAM) G3DSA:3.50.30.30 (GENE3D) IPR007484 (PFAM) G3DSA:3.40.630.10 (GENE3D) PTHR12147:SF19 (PANTHER) PTHR12147 (PANTHER) SSF52025 (SUPERFAMILY) SSF53187 (SUPERFAMILY)
HAOR_9373	492	GO:0004190 GO:0006508	aspartic-type endopeptidase activity proteolysis	EC:3.4.23	IPR021109 (G3DSA:2.40.70.GENE3D) IPR021109 (G3DSA:2.40.70.GENE3D) IPR033121 (PFAM) IPR001461 (PANTHER) IPR033121 (PROSITE_PROFILES) IPR021109 (SUPERFAMILY)
HAOR_348	492	GO:0003723 GO:0004540 GO:0051252	RNA binding ribonuclease activity regulation of RNA metabolic process	EC:3.1	IPR000073 (PRINTS) IPR016191 (G3DSA:3.10.450.GENE3D) IPR029058 (G3DSA:3.40.50.GENE3D) IPR000073 (PFAM) PTHR10992 (PANTHER) PTHR10992 (PANTHER) PTHR10992:SF744 (PANTHER) PTHR10992:SF744 (PANTHER) IPR029058 (SUPERFAMILY) IPR016191 (SUPERFAMILY)
HAOR_10618	490	GO:0016787 GO:0008152	hydrolase activity metabolic process	-	IPR002018 (PFAM) IPR029058 (G3DSA:3.40.50.GENE3D) PTHR11559 (PANTHER) PTHR11559:SF232 (PANTHER) IPR029058 (SUPERFAMILY)
HAOR_11059	490	GO:0016787 GO:0008152	hydrolase activity metabolic process	-	IPR029058 (G3DSA:3.40.50.GENE3D) IPR002018 (PFAM) PTHR11559:SF232 (PANTHER) PTHR11559 (PANTHER) IPR029058 (SUPERFAMILY)
HAOR_9969	490	GO:0031429 GO:0001522 GO:0042254	box H/ACA snoRNP complex pseudouridine synthesis ribosome biogenesis	-	IPR021154 (PANTHER) PTHR23237:SF5 (PANTHER)
HAOR_3201	490	GO:0046556 GO:0046373 GO:0009117	alpha-L-arabinofuranosidase activity L-arabinose metabolic process nucleotide metabolic process	EC:3.2.1.55	G3DSA:2.80.10.50 (GENE3D) IPR006710 (PFAM) IPR007934 (PFAM) IPR023296 (G3DSA:2.115.10.GENE3D) IPR006710 (PANTHER) PTHR22925:SF12 (PANTHER) IPR007934 (SUPERFAMILY) IPR023296 (SUPERFAMILY)
HAOR_5438	489	GO:0016491 GO:0055114	oxidoreductase activity oxidation-reduction process	-	IPR023753 (G3DSA:3.50.50.GENE3D) IPR006076 (PFAM) PTHR13847 (PANTHER) PTHR13847:SF188 (PANTHER) IPR023753 (SUPERFAMILY)
HAOR_10087	486	GO:0016491 GO:0055114	oxidoreductase activity oxidation-reduction process	-	IPR023753 (G3DSA:3.50.50.GENE3D) PF13450 (PFAM) PTHR10742:SF282 (PANTHER) PTHR10742 (PANTHER) IPR023753 (SUPERFAMILY)
HAOR_9112	483	-	-	-	IPR012334 (G3DSA:2.160.20.GENE3D) PF13229 (PFAM) IPR011050 (SUPERFAMILY)
HAOR_13804	483	-	-	-	IPR013994 (SMART) IPR002889 (PFAM) PTHR19297 (PANTHER) IPR002889 (PROSITE_PROFILES) IPR002889 (PROSITE_PROFILES)
HAOR_6570	481	GO:0004177 GO:0046872 GO:0006508	aminopeptidase activity metal ion binding proteolysis	EC:3.4.11	IPR007484 (PFAM) G3DSA:3.40.630.10 (GENE3D) IPR003137 (PFAM) G3DSA:3.50.30.30 (GENE3D) PTHR12147 (PANTHER) PTHR12147:SF19 (PANTHER) SSF52025 (SUPERFAMILY) SSF53187 (SUPERFAMILY)
HAOR_9090	480	GO:0016491 GO:0055114	oxidoreductase activity oxidation-reduction process	-	PF13450 (PFAM) IPR023753 (G3DSA:3.50.50.GENE3D) PTHR10742 (PANTHER) PTHR10742:SF282 (PANTHER) IPR023753 (SUPERFAMILY)
HAOR_10705	480	GO:0004348 GO:0005975 GO:0006687	glucosylceramidase activity carbohydrate metabolic process glycosphingolipid metabolic process	EC:3.2.1.45	PF14587 (PFAM) IPR013780 (G3DSA:2.60.40.GENE3D) IPR013781 (G3DSA:3.20.20.GENE3D) IPR001139 (PANTHER) PTHR11069:SF8 (PANTHER) IPR017853 (SUPERFAMILY)
HAOR_2988	479	GO:0016491 GO:0055114	oxidoreductase activity oxidation-reduction process	-	PF13450 (PFAM) IPR023753 (G3DSA:3.50.50.GENE3D) PTHR10742 (PANTHER) PTHR10742:SF282 (PANTHER) IPR023753 (SUPERFAMILY)
HAOR_11597	479	GO:0005576 GO:0004553 GO:0030248 GO:0030245	extracellular region hydrolase activity, hydrolyzing O-glycosyl compounds cellulose binding cellulose catabolic process	-	IPR016288 (PRINTS) IPR000254 (SMART) IPR000254 (PFAM) IPR016288 (G3DSA:3.20.20.GENE3D) IPR016288 (PFAM) IPR016288 (PIRSF) PTHR34876:SF3 (PANTHER) PTHR34876 (PANTHER) IPR000254 (PRODOM) IPR000254 (PROSITE_PROFILES) IPR016288 (SUPERFAMILY) IPR000254 (SUPERFAMILY)
HAOR_9701	478	GO:0045735 GO:0033609	nutrient reservoir activity oxalate metabolic process	-	IPR006045 (SMART) IPR014710 (G3DSA:2.60.120.GENE3D) IPR017774 (TIGRFAM) IPR006045 (PFAM) IPR014710 (G3DSA:2.60.120.GENE3D) PTHR31238 (PANTHER) PTHR31238:SF37 (PANTHER) IPR011051 (SUPERFAMILY)
HAOR_1788	478	GO:0004568 GO:0005975 GO:0006032 GO:0016998	chitinase activity carbohydrate metabolic process chitin catabolic process cell wall macromolecule catabolic process	EC:3.2.1.14	IPR011583 (SMART) IPR013781 (G3DSA:3.20.20.GENE3D) IPR029070 (G3DSA:3.10.50.GENE3D) IPR001223 (PFAM) PTHR11177:SF222 (PANTHER) PTHR11177 (PANTHER) IPR017853 (SUPERFAMILY) IPR029070 (SUPERFAMILY)
HAOR_14057	477	-	-	-	-
HAOR_11590	477	-	-	-	IPR013830 (PFAM) IPR013830 (G3DSA:3.40.50.GENE3D) PTHR30383:SF3 (PANTHER) PTHR30383 (PANTHER) IPR013830 (SUPERFAMILY)
HAOR_3501	476	GO:0016985 GO:0030246 GO:0006080 GO:0006000 GO:0006013	mannan endo-1,4-beta-mannosidase activity carbohydrate binding substituted mannan metabolic process fructose metabolic process mannose metabolic process	EC:3.2.1.25 EC:3.2.1.78 EC:3.2.1	IPR000805 (PRINTS) IPR008979 (G3DSA:2.60.120.GENE3D) IPR013781 (G3DSA:3.20.20.GENE3D) IPR005084 (PFAM) IPR022790 (PFAM) IPR000805 (PANTHER) PTHR40079:SF1 (PANTHER) IPR005084 (PROSITE_PROFILES) IPR022790 (PROSITE_PROFILES) IPR008979 (SUPERFAMILY) IPR017853 (SUPERFAMILY)
HAOR_9992	474	GO:0004553 GO:0005975	hydrolase activity, hydrolyzing O-glycosyl compounds carbohydrate metabolic process	-	IPR013781 (G3DSA:3.20.20.GENE3D) IPR001547 (PFAM) PTHR31263 (PANTHER) PTHR31263:SF0 (PANTHER) IPR017853 (SUPERFAMILY)
HAOR_6865	469	GO:0004553 GO:0030246 GO:0005975	hydrolase activity, hydrolyzing O-glycosyl compounds carbohydrate binding carbohydrate metabolic process	-	IPR006710 (PFAM) IPR023296 (G3DSA:2.115.10.GENE3D) IPR006710 (PANTHER) PTHR22925:SF43 (PANTHER) IPR005084 (PROSITE_PROFILES) IPR023296 (SUPERFAMILY)
HAOR_3934	469	GO:0004553 GO:0030246 GO:0005975	hydrolase activity, hydrolyzing O-glycosyl compounds carbohydrate binding carbohydrate metabolic process	-	IPR006584 (SMART) IPR005084 (PFAM) IPR006710 (PFAM) IPR023296 (G3DSA:2.115.10.GENE3D) IPR008979 (G3DSA:2.60.120.GENE3D) PTHR22925:SF37 (PANTHER) PTHR22925:SF37 (PANTHER) IPR006710 (PANTHER) IPR005084 (PROSITE_PROFILES) IPR023296 (SUPERFAMILY) IPR008979 (SUPERFAMILY)
HAOR_6841	468	-	-	-	IPR027589 (TIGRFAM) IPR013211 (PFAM) PTHR38787 (PANTHER) PTHR38787:SF1 (PANTHER)
HAOR_844	464	GO:0003824	catalytic activity	-	IPR011042 (G3DSA:2.120.10.GENE3D) PTHR19328:SF37 (PANTHER) PTHR19328 (PANTHER) PS51257 (PROSITE_PROFILES) IPR011041 (SUPERFAMILY)
HAOR_7921	464	GO:0005576 GO:0004553 GO:0030248 GO:0005975	extracellular region hydrolase activity, hydrolyzing O-glycosyl compounds cellulose binding carbohydrate metabolic process	-	IPR000254 (SMART) IPR000254 (PFAM) IPR000254 (PRODOM) IPR000254 (PROSITE_PROFILES) IPR000254 (SUPERFAMILY)
HAOR_12568	462	GO:0008061	chitin binding	-	IPR001002 (G3DSA:3.30.60.GENE3D) IPR001002 (PFAM) IPR001002 (SUPERFAMILY)
HAOR_6493	461	GO:0005515	protein binding	-	IPR001214 (SMART) IPR001214 (PFAM) G3DSA:2.170.270.10 (GENE3D) PTHR12197 (PANTHER) IPR001214 (PROSITE_PROFILES) SSF82199 (SUPERFAMILY)
HAOR_9568	460	-	-	-	PTHR36182:SF1 (PANTHER) PTHR36182 (PANTHER)
HAOR_2049	460	GO:0005576 GO:0004553 GO:0030248 GO:0005975	extracellular region hydrolase activity, hydrolyzing O-glycosyl compounds cellulose binding carbohydrate metabolic process	-	IPR005103 (PFAM) IPR000254 (PFAM) PTHR33353 (PANTHER) PTHR33353:SF10 (PANTHER) IPR000254 (SUPERFAMILY)
HAOR_9061	458	GO:0016787 GO:0008152	hydrolase activity metabolic process	-	IPR017144 (PIRSF) IPR011650 (PFAM) IPR011650 (G3DSA:3.30.70.GENE3D) G3DSA:3.40.630.10 (GENE3D) IPR002933 (PFAM) IPR017439 (TIGRFAM) PTHR30575 (PANTHER) PTHR30575:SF0 (PANTHER) IPR011650 (SUPERFAMILY) SSF53187 (SUPERFAMILY)
HAOR_6878	458	GO:0004181 GO:0008270 GO:0006508	metallocarboxypeptidase activity zinc ion binding proteolysis	EC:3.4.17	IPR000834 (SMART) IPR000834 (PFAM) G3DSA:3.40.630.10 (GENE3D) PTHR11705 (PANTHER) PTHR11705:SF56 (PANTHER) PTHR11705:SF56 (PANTHER) PS51257 (PROSITE_PROFILES) SSF53187 (SUPERFAMILY)
HAOR_13097	458	GO:0005506 GO:0016705 GO:0020037 GO:0055114	iron ion binding oxidoreductase activity, acting on paired donors, with incorporation or reduction of molecular oxygen heme binding oxidation-reduction process	-	IPR002401 (PRINTS) IPR001128 (PRINTS) IPR001128 (PFAM) IPR001128 (G3DSA:1.10.630.GENE3D) PTHR24305:SF94 (PANTHER) PTHR24305 (PANTHER) IPR001128 (SUPERFAMILY)
HAOR_9141	457	-	-	-	IPR029476 (PFAM)
HAOR_13722	457	GO:0005737 GO:0016462	cytoplasm pyrophosphatase activity	EC:3.6.1	IPR001667 (PFAM) IPR004097 (PFAM) G3DSA:3.90.1640.10 (GENE3D) PTHR12112:SF20 (PANTHER) PTHR12112:SF20 (PANTHER) PTHR12112 (PANTHER) SSF64182 (SUPERFAMILY)
HAOR_4332	456	GO:0005515	protein binding	-	IPR001214 (SMART) IPR001214 (PFAM) G3DSA:2.170.270.10 (GENE3D) PTHR12197 (PANTHER) IPR001214 (PROSITE_PROFILES) SSF82199 (SUPERFAMILY)
HAOR_6811	455	GO:0005515	protein binding	-	IPR001214 (SMART) G3DSA:2.170.270.10 (GENE3D) IPR001214 (PFAM) PTHR12197 (PANTHER) IPR001214 (PROSITE_PROFILES) SSF82199 (SUPERFAMILY)
HAOR_9926	452	GO:0005515	protein binding	-	G3DSA:2.170.270.10 (GENE3D) G3DSA:2.170.270.10 (GENE3D) PTHR12197 (PANTHER) IPR001214 (PROSITE_PROFILES) SSF82199 (SUPERFAMILY)
HAOR_2420	452	GO:0004190 GO:0006508	aspartic-type endopeptidase activity proteolysis	EC:3.4.23	IPR001461 (PRINTS) IPR021109 (G3DSA:2.40.70.GENE3D) IPR033121 (PFAM) IPR021109 (G3DSA:2.40.70.GENE3D) IPR001461 (PANTHER) PTHR13683:SF328 (PANTHER) PTHR13683:SF328 (PANTHER) IPR001461 (PANTHER) IPR033121 (PROSITE_PROFILES) IPR021109 (SUPERFAMILY)
HAOR_13251	451	-	-	-	IPR013830 (G3DSA:3.40.50.GENE3D) IPR013830 (PFAM) PTHR30383:SF3 (PANTHER) PTHR30383 (PANTHER) IPR013830 (SUPERFAMILY)
HAOR_9832	449	GO:0004622	lysophospholipase activity	EC:3.1.1.5 EC:3.1.1 EC:3.1.1.1	IPR013830 (G3DSA:3.40.50.GENE3D) IPR013830 (PFAM) PTHR30383:SF3 (PANTHER) PTHR30383 (PANTHER) IPR013830 (SUPERFAMILY)
HAOR_4212	449	GO:0030246	carbohydrate binding	-	IPR000772 (SMART) G3DSA:2.80.10.50 (GENE3D) G3DSA:2.80.10.50 (GENE3D) IPR000772 (PROSITE_PROFILES) IPR000772 (PROSITE_PROFILES) IPR000772 (SUPERFAMILY) IPR000772 (SUPERFAMILY)
HAOR_13751	449	GO:0003824	catalytic activity	-	IPR011042 (G3DSA:2.120.10.GENE3D) PTHR19328 (PANTHER) PTHR19328:SF33 (PANTHER) PTHR19328:SF33 (PANTHER) PTHR19328 (PANTHER) IPR011041 (SUPERFAMILY)
HAOR_10076	449	GO:0004568 GO:0005975 GO:0006032 GO:0016998	chitinase activity carbohydrate metabolic process chitin catabolic process cell wall macromolecule catabolic process	EC:3.2.1.14	IPR011583 (SMART) IPR001223 (PFAM) IPR013781 (G3DSA:3.20.20.GENE3D) PTHR11177 (PANTHER) IPR017853 (SUPERFAMILY) IPR029070 (SUPERFAMILY)
HAOR_7637	448	GO:0004190 GO:0006508	aspartic-type endopeptidase activity proteolysis	EC:3.4.23	IPR001461 (PRINTS) IPR021109 (G3DSA:2.40.70.GENE3D) IPR033121 (PFAM) IPR021109 (G3DSA:2.40.70.GENE3D) IPR001461 (PANTHER) PTHR13683:SF345 (PANTHER) IPR033121 (PROSITE_PROFILES) IPR021109 (SUPERFAMILY)
HAOR_10438	448	GO:0004553 GO:0005975	hydrolase activity, hydrolyzing O-glycosyl compounds carbohydrate metabolic process	-	IPR001722 (PRINTS) IPR001722 (PFAM) IPR001722 (G3DSA:2.70.100.GENE3D) PTHR33753 (PANTHER) PTHR33753:SF2 (PANTHER) IPR013320 (SUPERFAMILY)
HAOR_5437	446	-	-	-	G3DSA:2.120.10.70 (GENE3D)
HAOR_11009	446	GO:0004181 GO:0008270 GO:0006508	metallocarboxypeptidase activity zinc ion binding proteolysis	EC:3.4.17	IPR000834 (SMART) IPR000834 (PFAM) G3DSA:3.40.630.10 (GENE3D) PTHR11705 (PANTHER) PTHR11705:SF56 (PANTHER) PTHR11705 (PANTHER) PTHR11705:SF56 (PANTHER) PS51257 (PROSITE_PROFILES) SSF53187 (SUPERFAMILY)
HAOR_2439	446	GO:0016810 GO:0005975 GO:0006807	hydrolase activity, acting on carbon-nitrogen (but not peptide) bonds carbohydrate metabolic process nitrogen compound metabolic process	-	IPR002509 (G3DSA:3.20.20.GENE3D) IPR002509 (PFAM) PTHR10587:SF89 (PANTHER) PTHR10587 (PANTHER) IPR002509 (PROSITE_PROFILES) IPR011330 (SUPERFAMILY)
HAOR_4978	445	GO:0005515	protein binding	-	IPR001214 (SMART) G3DSA:2.170.270.10 (GENE3D) IPR001214 (PFAM) PTHR12197 (PANTHER) IPR001214 (PROSITE_PROFILES) SSF82199 (SUPERFAMILY)
HAOR_10041	445	GO:0004519 GO:0004527 GO:0090305	endonuclease activity exonuclease activity nucleic acid phosphodiester bond hydrolysis	EC:3.1	IPR001229 (SMART) IPR001229 (G3DSA:2.100.10.GENE3D) IPR005135 (PFAM) IPR005135 (G3DSA:3.60.10.GENE3D) PTHR33354 (PANTHER) IPR005135 (SUPERFAMILY) IPR001229 (SUPERFAMILY)
HAOR_12350	442	GO:0008061	chitin binding	-	IPR018535 (PFAM) IPR001002 (G3DSA:3.30.60.GENE3D) PTHR32208:SF28 (PANTHER) PTHR32208 (PANTHER) IPR001002 (PROSITE_PROFILES) IPR001002 (PROSITE_PROFILES) IPR001002 (SUPERFAMILY)
HAOR_9581	441	-	-	-	IPR018392 (SMART) IPR018392 (PFAM) IPR018392 (G3DSA:3.10.350.GENE3D) IPR018392 (G3DSA:3.10.350.GENE3D) PTHR21666 (PANTHER) PTHR21666:SF108 (PANTHER) PS51257 (PROSITE_PROFILES) IPR018392 (SUPERFAMILY) IPR018392 (SUPERFAMILY)
HAOR_6955	441	-	-	-	IPR011058 (PFAM) IPR011058 (G3DSA:2.30.60.GENE3D) IPR011058 (G3DSA:2.30.60.GENE3D) IPR011058 (SUPERFAMILY) IPR011058 (SUPERFAMILY)
HAOR_8345	441	GO:0003824 GO:0008152 GO:0043581	catalytic activity metabolic process mycelium development	-	PTHR36182:SF2 (PANTHER) PTHR36182 (PANTHER)
HAOR_7623	440	GO:0004252 GO:0006508	serine-type endopeptidase activity proteolysis	EC:3.4.21	IPR015500 (PRINTS) IPR000209 (PFAM) IPR010259 (G3DSA:3.30.70.GENE3D) IPR010259 (PFAM) IPR000209 (G3DSA:3.40.50.GENE3D) IPR015500 (PANTHER) PTHR10795:SF389 (PANTHER) PTHR10795:SF389 (PANTHER) IPR000209 (SUPERFAMILY) IPR009020 (SUPERFAMILY)
HAOR_657	440	-	-	-	IPR008914 (G3DSA:3.90.280.GENE3D) IPR008914 (PFAM) PTHR11362:SF37 (PANTHER) PTHR11362 (PANTHER) IPR008914 (SUPERFAMILY)
HAOR_3963	438	GO:0004181 GO:0008270 GO:0006508	metallocarboxypeptidase activity zinc ion binding proteolysis	EC:3.4.17	IPR000834 (PRINTS) IPR000834 (SMART) G3DSA:3.40.630.10 (GENE3D) IPR000834 (PFAM) PTHR11705:SF76 (PANTHER) PTHR11705 (PANTHER) SSF53187 (SUPERFAMILY)
HAOR_8189	438	GO:0005840 GO:0008107 GO:0033830 GO:0036065	ribosome galactoside 2-alpha-L-fucosyltransferase activity Skp1-protein-hydroxyproline N-acetylglucosaminyltransferase activity fucosylation	EC:2.4.1.69 EC:2.4.1.229 EC:2.4.1	PTHR34587:SF2 (PANTHER) PTHR34587 (PANTHER)
HAOR_11994	437	GO:0004190 GO:0006508	aspartic-type endopeptidase activity proteolysis	EC:3.4.23	IPR021109 (G3DSA:2.40.70.GENE3D) IPR033121 (PFAM) IPR021109 (G3DSA:2.40.70.GENE3D) IPR001461 (PANTHER) PTHR13683:SF345 (PANTHER) IPR033121 (PROSITE_PROFILES) IPR021109 (SUPERFAMILY)
HAOR_10761	435	-	-	-	G3DSA:3.90.1200.10 (GENE3D) IPR002575 (PFAM) IPR011009 (SUPERFAMILY)
HAOR_2311	434	GO:0004252 GO:0006508	serine-type endopeptidase activity proteolysis	EC:3.4.21	IPR015500 (PRINTS) IPR010259 (PFAM) IPR000209 (G3DSA:3.40.50.GENE3D) IPR000209 (PFAM) IPR010259 (G3DSA:3.30.70.GENE3D) IPR015500 (PANTHER) IPR015500 (PANTHER) PTHR10795:SF389 (PANTHER) IPR009020 (SUPERFAMILY) IPR000209 (SUPERFAMILY)
HAOR_11168	433	GO:0004553 GO:0005975	hydrolase activity, hydrolyzing O-glycosyl compounds carbohydrate metabolic process	-	IPR001722 (PRINTS) IPR001722 (G3DSA:2.70.100.GENE3D) IPR001722 (PFAM) PTHR33753 (PANTHER) PTHR33753:SF1 (PANTHER) IPR013320 (SUPERFAMILY)
HAOR_13640	432	-	-	-	IPR005103 (PFAM) PTHR33353 (PANTHER)
HAOR_9350	432	GO:0004190 GO:0006508	aspartic-type endopeptidase activity proteolysis	EC:3.4.23	IPR033121 (PFAM) IPR021109 (G3DSA:2.40.70.GENE3D) IPR021109 (G3DSA:2.40.70.GENE3D) IPR001461 (PANTHER) IPR033121 (PROSITE_PROFILES) IPR021109 (SUPERFAMILY)
HAOR_3473	429	GO:0005515	protein binding	-	IPR015943 (G3DSA:2.130.10.GENE3D) IPR019405 (PFAM) PTHR30344 (PANTHER) IPR011048 (SUPERFAMILY)
HAOR_14278	429	GO:0016787 GO:0008152	hydrolase activity metabolic process	-	IPR002933 (PFAM) IPR011650 (PFAM) G3DSA:3.40.630.10 (GENE3D) IPR011650 (G3DSA:3.30.70.GENE3D) PTHR11014 (PANTHER) PTHR11014:SF79 (PANTHER) SSF53187 (SUPERFAMILY) IPR011650 (SUPERFAMILY)
HAOR_13865	429	-	-	-	PTHR12197 (PANTHER) PTHR12197:SF188 (PANTHER) SSF82199 (SUPERFAMILY)
HAOR_11305	429	GO:0004601 GO:0020037 GO:0006979 GO:0055114 GO:0006804	peroxidase activity heme binding response to oxidative stress oxidation-reduction process obsolete peroxidase reaction	EC:1.11.1.7	IPR001621 (PRINTS) IPR002016 (PRINTS) G3DSA:1.10.420.10 (GENE3D) IPR002016 (PFAM) G3DSA:1.10.520.10 (GENE3D) PTHR31356 (PANTHER) PTHR31356 (PANTHER) PTHR31356:SF0 (PANTHER) PTHR31356:SF0 (PANTHER) IPR002016 (PROSITE_PROFILES) IPR010255 (SUPERFAMILY)
HAOR_11464	428	GO:0004181 GO:0008270 GO:0006508	metallocarboxypeptidase activity zinc ion binding proteolysis	EC:3.4.17	IPR000834 (PRINTS) IPR000834 (SMART) IPR000834 (PFAM) IPR003146 (PFAM) IPR003146 (G3DSA:3.30.70.GENE3D) G3DSA:3.40.630.10 (GENE3D) PTHR11705:SF11 (PANTHER) PTHR11705 (PANTHER) IPR009020 (SUPERFAMILY) SSF53187 (SUPERFAMILY)
HAOR_2460	428	GO:0008889 GO:0006071 GO:0009395 GO:0046486	glycerophosphodiester phosphodiesterase activity glycerol metabolic process phospholipid catabolic process glycerolipid metabolic process	EC:3.1 EC:3.1.4.46	IPR030395 (PFAM) IPR017946 (G3DSA:3.20.20.GENE3D) PTHR23344:SF7 (PANTHER) PTHR23344:SF7 (PANTHER) IPR004129 (PANTHER) IPR004129 (PANTHER) IPR030395 (PROSITE_PROFILES) IPR017946 (SUPERFAMILY)
HAOR_3603	427	GO:0006629	lipid metabolic process	-	IPR002921 (PFAM) IPR029058 (G3DSA:3.40.50.GENE3D) PTHR21493 (PANTHER) PTHR21493 (PANTHER) PTHR21493:SF119 (PANTHER) PTHR21493:SF119 (PANTHER) IPR029058 (SUPERFAMILY)
HAOR_5306	426	-	-	-	PTHR36182:SF2 (PANTHER) PTHR36182 (PANTHER) PTHR36182:SF2 (PANTHER)
HAOR_3744	426	GO:0008081 GO:0006629	phosphoric diester hydrolase activity lipid metabolic process	EC:3.1	IPR017946 (G3DSA:3.20.20.GENE3D) IPR000909 (PFAM) PTHR13593:SF30 (PANTHER) PTHR13593:SF30 (PANTHER) PTHR13593 (PANTHER) IPR000909 (PROSITE_PROFILES) IPR017946 (SUPERFAMILY)
HAOR_6916	424	GO:0004190 GO:0006508	aspartic-type endopeptidase activity proteolysis	EC:3.4.23	IPR001461 (PRINTS) IPR021109 (G3DSA:2.40.70.GENE3D) IPR021109 (G3DSA:2.40.70.GENE3D) IPR033121 (PFAM) IPR001461 (PANTHER) PTHR13683:SF345 (PANTHER) IPR033121 (PROSITE_PROFILES) IPR021109 (SUPERFAMILY)
HAOR_2438	423	-	-	-	PTHR34587 (PANTHER) PTHR34587 (PANTHER) PTHR34587:SF1 (PANTHER) PTHR34587:SF1 (PANTHER)
HAOR_4826	423	GO:0004553 GO:0005975	hydrolase activity, hydrolyzing O-glycosyl compounds carbohydrate metabolic process	-	IPR013781 (G3DSA:3.20.20.GENE3D) IPR001547 (PFAM) PTHR31297 (PANTHER) PTHR31297:SF19 (PANTHER) IPR017853 (SUPERFAMILY)
HAOR_9839	422	GO:0003824 GO:0008152	catalytic activity metabolic process	-	IPR005103 (PFAM) PTHR33353 (PANTHER) PTHR33353:SF10 (PANTHER)
HAOR_14484	421	GO:0004190 GO:0006508	aspartic-type endopeptidase activity proteolysis	EC:3.4.23	IPR001461 (PRINTS) IPR021109 (G3DSA:2.40.70.GENE3D) IPR021109 (G3DSA:2.40.70.GENE3D) IPR033121 (PFAM) IPR001461 (PANTHER) PTHR13683:SF345 (PANTHER) IPR033121 (PROSITE_PROFILES) IPR021109 (SUPERFAMILY)
HAOR_4026	420	-	-	-	IPR011042 (G3DSA:2.120.10.GENE3D) PTHR11799:SF2 (PANTHER) PTHR11799 (PANTHER) SSF63829 (SUPERFAMILY)
HAOR_2387	419	GO:0004181 GO:0008270 GO:0006508	metallocarboxypeptidase activity zinc ion binding proteolysis	EC:3.4.17	IPR000834 (PRINTS) IPR000834 (SMART) G3DSA:3.40.630.10 (GENE3D) IPR000834 (PFAM) PTHR11705 (PANTHER) PTHR11705:SF76 (PANTHER) SSF53187 (SUPERFAMILY)
HAOR_11000	417	GO:0003824	catalytic activity	-	IPR011042 (G3DSA:2.120.10.GENE3D) PTHR19328:SF37 (PANTHER) PTHR19328 (PANTHER) IPR011041 (SUPERFAMILY)
HAOR_7837	416	-	-	-	IPR029058 (G3DSA:3.40.50.GENE3D) IPR029058 (G3DSA:3.40.50.GENE3D) IPR029058 (SUPERFAMILY)
HAOR_1996	416	GO:0031072 GO:0051082 GO:0006457	heat shock protein binding unfolded protein binding protein folding	-	IPR001623 (PRINTS) IPR001623 (SMART) IPR001305 (G3DSA:2.10.230.GENE3D) G3DSA:2.60.260.20 (GENE3D) IPR002939 (PFAM) IPR001623 (PFAM) IPR001623 (G3DSA:1.10.287.GENE3D) IPR001305 (PFAM) G3DSA:2.60.260.20 (GENE3D) PTHR24078 (PANTHER) PTHR24078:SF207 (PANTHER) IPR001623 (PROSITE_PROFILES) IPR001305 (PROSITE_PROFILES) IPR001623 (SUPERFAMILY) IPR001305 (SUPERFAMILY) IPR008971 (SUPERFAMILY) IPR008971 (SU…
HAOR_7170	415	GO:0005975	carbohydrate metabolic process	-	PR01217 (PRINTS) IPR013781 (G3DSA:3.20.20.GENE3D) IPR024655 (PFAM) PTHR34154 (PANTHER) PTHR34154:SF3 (PANTHER) IPR017853 (SUPERFAMILY) SSF81995 (SUPERFAMILY)
HAOR_8741	415	GO:0004553 GO:0005975	hydrolase activity, hydrolyzing O-glycosyl compounds carbohydrate metabolic process	-	IPR001547 (PFAM) IPR013781 (G3DSA:3.20.20.GENE3D) PTHR31451 (PANTHER) PTHR31451:SF1 (PANTHER) IPR017853 (SUPERFAMILY)
HAOR_9548	415	GO:0004553 GO:0005975	hydrolase activity, hydrolyzing O-glycosyl compounds carbohydrate metabolic process	-	IPR023296 (G3DSA:2.115.10.GENE3D) IPR006710 (PFAM) IPR006710 (PANTHER) PTHR22925:SF12 (PANTHER) IPR023296 (SUPERFAMILY)
HAOR_11054	415	GO:0004190 GO:0006508	aspartic-type endopeptidase activity proteolysis	EC:3.4.23	IPR001461 (PRINTS) IPR021109 (G3DSA:2.40.70.GENE3D) IPR021109 (G3DSA:2.40.70.GENE3D) IPR033121 (PFAM) IPR001461 (PANTHER) PTHR13683:SF345 (PANTHER) IPR033121 (PROSITE_PROFILES) IPR021109 (SUPERFAMILY)
HAOR_11144	415	GO:0005576 GO:0004553 GO:0030248 GO:0005975	extracellular region hydrolase activity, hydrolyzing O-glycosyl compounds cellulose binding carbohydrate metabolic process	-	IPR000254 (SMART) IPR001223 (PFAM) IPR000254 (PFAM) IPR013781 (G3DSA:3.20.20.GENE3D) PTHR11177:SF185 (PANTHER) PTHR11177 (PANTHER) IPR000254 (PROSITE_PROFILES) IPR000254 (SUPERFAMILY) IPR017853 (SUPERFAMILY)
HAOR_5898	414	GO:0016021	integral component of membrane	-	IPR001148 (SMART) IPR001148 (PFAM) IPR001148 (G3DSA:3.10.200.GENE3D) PTHR18952:SF86 (PANTHER) IPR023561 (PANTHER) IPR001148 (PROSITE_PROFILES) IPR001148 (SUPERFAMILY)
HAOR_12051	414	GO:0004553 GO:0005975	hydrolase activity, hydrolyzing O-glycosyl compounds carbohydrate metabolic process	-	IPR001547 (PFAM) IPR013781 (G3DSA:3.20.20.GENE3D) PTHR31263 (PANTHER) PTHR31263:SF0 (PANTHER) IPR017853 (SUPERFAMILY)
HAOR_6162	414	GO:0016491 GO:0071949 GO:0055114	oxidoreductase activity FAD binding oxidation-reduction process	-	PR00420 (PRINTS) IPR002938 (PFAM) IPR023753 (G3DSA:3.50.50.GENE3D) PTHR13789 (PANTHER) IPR023753 (SUPERFAMILY)
HAOR_13114	413	-	-	-	IPR000782 (SMART) IPR000782 (PFAM) IPR000782 (G3DSA:2.30.180.GENE3D) PTHR10900 (PANTHER) IPR000782 (PROSITE_PROFILES) IPR000782 (PROSITE_PROFILES) PS51257 (PROSITE_PROFILES) IPR000782 (SUPERFAMILY) IPR000782 (SUPERFAMILY)
HAOR_13605	413	-	-	-	G3DSA:3.40.190.10 (GENE3D) G3DSA:3.40.190.10 (GENE3D) IPR024370 (PFAM) PTHR30570 (PANTHER) SSF53850 (SUPERFAMILY)
HAOR_10230	413	GO:0016491 GO:0008152	oxidoreductase activity metabolic process	-	IPR002227 (PRINTS) IPR002227 (PFAM) IPR008922 (G3DSA:1.10.1280.GENE3D) PTHR11474 (PANTHER) PTHR11474:SF34 (PANTHER) IPR008922 (SUPERFAMILY)
HAOR_5799	413	GO:0005783 GO:0000774 GO:0050790	endoplasmic reticulum adenyl-nucleotide exchange factor activity regulation of catalytic activity	-	PTHR19316 (PANTHER)
HAOR_4582	409	GO:0004553 GO:0005975	hydrolase activity, hydrolyzing O-glycosyl compounds carbohydrate metabolic process	-	IPR013781 (G3DSA:3.20.20.GENE3D) IPR001547 (PFAM) PTHR31263:SF0 (PANTHER) PTHR31263 (PANTHER) IPR017853 (SUPERFAMILY)
HAOR_3401	409	-	-	-	IPR029058 (G3DSA:3.40.50.GENE3D) IPR029058 (SUPERFAMILY)
HAOR_6574	409	-	-	-	IPR029059 (PFAM) IPR029058 (G3DSA:3.40.50.GENE3D) IPR029058 (SUPERFAMILY)
HAOR_10857	408	GO:0005515	protein binding	-	IPR001214 (SMART) G3DSA:2.170.270.10 (GENE3D) IPR001214 (PFAM) PTHR12197 (PANTHER) IPR001214 (PROSITE_PROFILES) SSF82199 (SUPERFAMILY)
HAOR_7261	408	GO:0004553 GO:0005975	hydrolase activity, hydrolyzing O-glycosyl compounds carbohydrate metabolic process	-	IPR006710 (PFAM) IPR023296 (G3DSA:2.115.10.GENE3D) PTHR22925:SF41 (PANTHER) IPR006710 (PANTHER) IPR023296 (SUPERFAMILY)
HAOR_13834	406	-	-	-	PTHR33339:SF1 (PANTHER) PTHR33339 (PANTHER)
HAOR_2631	405	GO:0005515	protein binding	-	IPR019405 (PFAM) IPR015943 (G3DSA:2.130.10.GENE3D) PTHR30344:SF1 (PANTHER) PTHR30344 (PANTHER) IPR011048 (SUPERFAMILY)
HAOR_7646	405	GO:0016491 GO:0008152	oxidoreductase activity metabolic process	-	IPR002227 (PRINTS) IPR002227 (PFAM) IPR008922 (G3DSA:1.10.1280.GENE3D) PTHR11474:SF34 (PANTHER) PTHR11474 (PANTHER) IPR008922 (SUPERFAMILY)
HAOR_2422	405	GO:0004553 GO:0005975	hydrolase activity, hydrolyzing O-glycosyl compounds carbohydrate metabolic process	-	IPR001547 (PFAM) IPR013781 (G3DSA:3.20.20.GENE3D) PTHR31451 (PANTHER) IPR017853 (SUPERFAMILY)
HAOR_6267	405	GO:0016853 GO:0030246 GO:0005975	isomerase activity carbohydrate binding carbohydrate metabolic process	-	IPR008183 (PFAM) IPR014718 (G3DSA:2.70.98.GENE3D) PTHR10091:SF6 (PANTHER) PTHR10091 (PANTHER) IPR011013 (SUPERFAMILY)
HAOR_3897	403	GO:0003824	catalytic activity	-	IPR010905 (PFAM) IPR012341 (G3DSA:1.50.10.GENE3D) PTHR33886 (PANTHER) PTHR33886:SF3 (PANTHER) IPR008928 (SUPERFAMILY)
HAOR_11314	403	GO:0004553 GO:0005975	hydrolase activity, hydrolyzing O-glycosyl compounds carbohydrate metabolic process	-	IPR002241 (PRINTS) IPR013785 (G3DSA:3.20.20.GENE3D) IPR002241 (PFAM) IPR013780 (G3DSA:2.60.40.GENE3D) PTHR11452 (PANTHER) IPR017853 (SUPERFAMILY)
HAOR_12215	403	GO:0004252 GO:0006508	serine-type endopeptidase activity proteolysis	EC:3.4.21	IPR015500 (PRINTS) IPR000209 (G3DSA:3.40.50.GENE3D) IPR010259 (PFAM) IPR010259 (G3DSA:3.30.70.GENE3D) IPR000209 (PFAM) IPR015500 (PANTHER) PTHR10795:SF420 (PANTHER) IPR000209 (SUPERFAMILY) IPR009020 (SUPERFAMILY)
HAOR_5392	402	GO:0046872	metal ion binding	-	IPR006035 (PRINTS) IPR023696 (G3DSA:3.40.800.GENE3D) IPR006035 (PIRSF) IPR006035 (PFAM) IPR006035 (PANTHER) PTHR11358:SF36 (PANTHER) PS51257 (PROSITE_PROFILES) IPR006035 (PROSITE_PROFILES) SSF52768 (SUPERFAMILY)
HAOR_10439	402	GO:0004252 GO:0006508	serine-type endopeptidase activity proteolysis	EC:3.4.21	IPR015500 (PRINTS) IPR000209 (PFAM) IPR010259 (PFAM) IPR010259 (G3DSA:3.30.70.GENE3D) IPR000209 (G3DSA:3.40.50.GENE3D) IPR015500 (PANTHER) PTHR10795:SF420 (PANTHER) IPR009020 (SUPERFAMILY) IPR000209 (SUPERFAMILY)
HAOR_3770	402	GO:0016787 GO:0008152	hydrolase activity metabolic process	-	IPR029058 (G3DSA:3.40.50.GENE3D) IPR013094 (PFAM) PTHR23024:SF102 (PANTHER) PTHR23024 (PANTHER) PTHR23024:SF102 (PANTHER) IPR029058 (SUPERFAMILY)
HAOR_5911	401	GO:0004553 GO:0005975	hydrolase activity, hydrolyzing O-glycosyl compounds carbohydrate metabolic process	-	IPR001000 (PRINTS) IPR001000 (SMART) IPR001000 (PFAM) IPR013781 (G3DSA:3.20.20.GENE3D) PTHR31490:SF11 (PANTHER) PTHR31490 (PANTHER) IPR001000 (PROSITE_PROFILES) IPR017853 (SUPERFAMILY)
HAOR_7061	401	GO:0005576 GO:0004553 GO:0030248 GO:0005975	extracellular region hydrolase activity, hydrolyzing O-glycosyl compounds cellulose binding carbohydrate metabolic process	-	IPR001000 (PRINTS) IPR000254 (SMART) IPR001000 (SMART) IPR000254 (PFAM) IPR001000 (PFAM) IPR013781 (G3DSA:3.20.20.GENE3D) PTHR31490 (PANTHER) IPR000254 (PRODOM) IPR001000 (PROSITE_PROFILES) IPR000254 (PROSITE_PROFILES) IPR017853 (SUPERFAMILY) IPR000254 (SUPERFAMILY)
HAOR_629	400	GO:0016491 GO:0055114	oxidoreductase activity oxidation-reduction process	-	PR00411 (PRINTS) PR00368 (PRINTS) IPR023753 (G3DSA:3.50.50.GENE3D) IPR023753 (G3DSA:3.50.50.GENE3D) IPR023753 (PFAM) PTHR22912 (PANTHER) IPR023753 (SUPERFAMILY)
HAOR_13278	400	-	-	-	IPR018535 (PFAM) PTHR32208:SF23 (PANTHER) PTHR32208 (PANTHER) PTHR32208 (PANTHER)
HAOR_11321	400	GO:0046556 GO:0031221 GO:0009117	alpha-L-arabinofuranosidase activity arabinan metabolic process nucleotide metabolic process	EC:3.2.1.55	IPR015289 (PFAM) IPR013320 (G3DSA:2.60.120.GENE3D) PTHR39447 (PANTHER) PTHR39447:SF2 (PANTHER) IPR013320 (SUPERFAMILY)
HAOR_13036	399	GO:0005576 GO:0004177 GO:0046872 GO:0006508	extracellular region aminopeptidase activity metal ion binding proteolysis	EC:3.4.11	G3DSA:3.40.630.10 (GENE3D) IPR007484 (PFAM) PTHR12147 (PANTHER) PTHR12147:SF21 (PANTHER) SSF53187 (SUPERFAMILY)
HAOR_473	397	GO:0046872	metal ion binding	-	IPR006035 (PRINTS) IPR023696 (G3DSA:3.40.800.GENE3D) IPR006035 (PIRSF) IPR006035 (PFAM) IPR006035 (PANTHER) PTHR11358:SF30 (PANTHER) IPR006035 (PROSITE_PROFILES) SSF52768 (SUPERFAMILY)
HAOR_3598	397	GO:0004553 GO:0030245	hydrolase activity, hydrolyzing O-glycosyl compounds cellulose catabolic process	-	IPR016288 (PRINTS) IPR016288 (PFAM) IPR016288 (PIRSF) IPR016288 (G3DSA:3.20.20.GENE3D) PTHR34876 (PANTHER) PTHR34876:SF2 (PANTHER) IPR016288 (SUPERFAMILY)
HAOR_3918	397	-	-	-	IPR029058 (G3DSA:3.40.50.GENE3D) IPR029059 (PFAM) IPR029058 (SUPERFAMILY)
HAOR_5562	397	GO:0016491 GO:0055114	oxidoreductase activity oxidation-reduction process	-	PR00368 (PRINTS) IPR000103 (PRINTS) IPR023753 (PFAM) IPR023753 (G3DSA:3.50.50.GENE3D) IPR023753 (G3DSA:3.50.50.GENE3D) PTHR22912 (PANTHER) PTHR22912:SF169 (PANTHER) PTHR22912 (PANTHER) IPR023753 (SUPERFAMILY)
HAOR_7920	397	GO:0010181 GO:0016491 GO:0055114	FMN binding oxidoreductase activity oxidation-reduction process	-	IPR013785 (G3DSA:3.20.20.GENE3D) IPR000262 (PFAM) IPR012133 (PIRSF) PTHR10578 (PANTHER) PTHR10578:SF71 (PANTHER) IPR012133 (PROSITE_PROFILES) SSF51395 (SUPERFAMILY)
HAOR_11954	397	-	-	-	SSF63825 (SUPERFAMILY)
HAOR_6735	396	GO:0004190 GO:0006508	aspartic-type endopeptidase activity proteolysis	EC:3.4.23	IPR001461 (PRINTS) IPR021109 (G3DSA:2.40.70.GENE3D) IPR033121 (PFAM) IPR021109 (G3DSA:2.40.70.GENE3D) PTHR13683:SF307 (PANTHER) IPR001461 (PANTHER) IPR033121 (PROSITE_PROFILES) IPR021109 (SUPERFAMILY)
HAOR_8707	393	GO:0004553 GO:0030245	hydrolase activity, hydrolyzing O-glycosyl compounds cellulose catabolic process	-	IPR016288 (PRINTS) IPR016288 (PFAM) IPR016288 (PIRSF) IPR016288 (G3DSA:3.20.20.GENE3D) PTHR34876 (PANTHER) PTHR34876:SF3 (PANTHER) IPR016288 (SUPERFAMILY)
HAOR_10320	393	GO:0045735 GO:0033609	nutrient reservoir activity oxalate metabolic process	-	IPR006045 (SMART) IPR006045 (PFAM) IPR017774 (TIGRFAM) IPR014710 (G3DSA:2.60.120.GENE3D) PTHR31238:SF27 (PANTHER) PTHR31238 (PANTHER) IPR011051 (SUPERFAMILY)
HAOR_11925	390	GO:0016020	membrane	-	IPR003829 (PFAM) IPR008778 (PFAM) IPR014710 (G3DSA:2.60.120.GENE3D) IPR012093 (PANTHER) PTHR13903:SF8 (PANTHER) IPR011051 (SUPERFAMILY)
HAOR_10396	389	GO:0004553 GO:0030245	hydrolase activity, hydrolyzing O-glycosyl compounds cellulose catabolic process	-	IPR016288 (PRINTS) IPR016288 (G3DSA:3.20.20.GENE3D) IPR016288 (PIRSF) IPR016288 (PFAM) PTHR34876 (PANTHER) PTHR34876:SF2 (PANTHER) IPR016288 (SUPERFAMILY)
HAOR_13310	389	GO:0004177 GO:0046872 GO:0006508	aminopeptidase activity metal ion binding proteolysis	EC:3.4.11	IPR007484 (PFAM) G3DSA:3.40.630.10 (GENE3D) PTHR12147:SF21 (PANTHER) PTHR12147 (PANTHER) SSF53187 (SUPERFAMILY)
HAOR_12181	389	GO:0005576 GO:0004553 GO:0030248 GO:0005975	extracellular region hydrolase activity, hydrolyzing O-glycosyl compounds cellulose binding carbohydrate metabolic process	-	IPR000254 (SMART) IPR000254 (PFAM) IPR013781 (G3DSA:3.20.20.GENE3D) IPR001547 (PFAM) PTHR34142 (PANTHER) IPR000254 (PRODOM) IPR000254 (PROSITE_PROFILES) IPR000254 (SUPERFAMILY) IPR017853 (SUPERFAMILY)
HAOR_526	388	-	-	-	IPR000073 (PFAM) IPR029058 (G3DSA:3.40.50.GENE3D) IPR029058 (SUPERFAMILY)
HAOR_2566	388	GO:0016491 GO:0008152	oxidoreductase activity metabolic process	-	IPR002227 (PRINTS) IPR008922 (G3DSA:1.10.1280.GENE3D) IPR002227 (PFAM) PTHR11474 (PANTHER) PTHR11474:SF26 (PANTHER) IPR008922 (SUPERFAMILY)
HAOR_6906	388	GO:0008199 GO:0016702 GO:0006725 GO:0055114	ferric iron binding oxidoreductase activity, acting on single donors with incorporation of molecular oxygen, incorporation of two atoms of oxygen cellular aromatic compound metabolic process oxidation-reduction process	EC:1.13.11	IPR015889 (G3DSA:2.60.130.GENE3D) IPR000627 (PFAM) PTHR34315:SF1 (PANTHER) PTHR34315 (PANTHER) IPR015889 (SUPERFAMILY)
HAOR_11315	388	GO:0005576 GO:0004553 GO:0030248 GO:0005975	extracellular region hydrolase activity, hydrolyzing O-glycosyl compounds cellulose binding carbohydrate metabolic process	-	IPR000254 (SMART) IPR013148 (PFAM) IPR023296 (G3DSA:2.115.10.GENE3D) IPR000254 (PFAM) IPR006710 (PANTHER) PTHR22925:SF31 (PANTHER) IPR000254 (PRODOM) IPR000254 (PROSITE_PROFILES) IPR000254 (SUPERFAMILY) IPR023296 (SUPERFAMILY) IPR023296 (SUPERFAMILY)
HAOR_1345	386	GO:0043581	mycelium development	-	no IPS match
HAOR_295	385	GO:0004553 GO:0005975	hydrolase activity, hydrolyzing O-glycosyl compounds carbohydrate metabolic process	-	IPR013781 (G3DSA:3.20.20.GENE3D) IPR001223 (PFAM) PTHR11177 (PANTHER) PTHR11177:SF157 (PANTHER) IPR017853 (SUPERFAMILY)
HAOR_8977	385	-	-	-	IPR011040 (G3DSA:2.120.10.GENE3D) PTHR38792:SF1 (PANTHER) PTHR38792 (PANTHER) PS51257 (PROSITE_PROFILES) IPR011040 (SUPERFAMILY)
HAOR_7762	383	GO:0004252 GO:0006508	serine-type endopeptidase activity proteolysis	EC:3.4.21	IPR015500 (PRINTS) IPR010259 (PFAM) IPR000209 (G3DSA:3.40.50.GENE3D) IPR000209 (PFAM) IPR010259 (G3DSA:3.30.70.GENE3D) PTHR10795:SF389 (PANTHER) IPR015500 (PANTHER) IPR000209 (SUPERFAMILY) IPR009020 (SUPERFAMILY)
HAOR_5611	383	GO:0016853 GO:0030246 GO:0005975	isomerase activity carbohydrate binding carbohydrate metabolic process	-	IPR008183 (PFAM) IPR014718 (G3DSA:2.70.98.GENE3D) PTHR10091:SF2 (PANTHER) PTHR10091 (PANTHER) IPR011013 (SUPERFAMILY)
HAOR_9105	382	GO:0006629	lipid metabolic process	-	IPR029058 (G3DSA:3.40.50.GENE3D) IPR002921 (PFAM) PTHR21493 (PANTHER) IPR029058 (SUPERFAMILY)
HAOR_11280	381	GO:0004026 GO:0006066	alcohol O-acetyltransferase activity alcohol metabolic process	EC:2.3.1.84 EC:2.3.1	IPR000073 (PFAM) IPR029058 (G3DSA:3.40.50.GENE3D) IPR029058 (SUPERFAMILY)
HAOR_5914	380	GO:0004553 GO:0005975	hydrolase activity, hydrolyzing O-glycosyl compounds carbohydrate metabolic process	-	IPR013781 (G3DSA:3.20.20.GENE3D) IPR001547 (PFAM) PTHR31451:SF11 (PANTHER) PTHR31451 (PANTHER) IPR017853 (SUPERFAMILY)
HAOR_7453	379	GO:0005840 GO:0003735 GO:0008107 GO:0033830 GO:0047555 GO:0006412 GO:0036065	ribosome structural constituent of ribosome galactoside 2-alpha-L-fucosyltransferase activity Skp1-protein-hydroxyproline N-acetylglucosaminyltransferase activity 3',5'-cyclic-GMP phosphodiesterase activity translation fucosylation	EC:2.4.1.69 EC:3.1.4 EC:3.1.4.17 EC:3.1 EC:2.4.1.229 EC:3.1.4.35 EC:2.4.1	PTHR34587:SF2 (PANTHER) PTHR34587 (PANTHER)
HAOR_683	378	GO:0005783 GO:0016853 GO:0045454	endoplasmic reticulum isomerase activity cell redox homeostasis	-	PR00421 (PRINTS) IPR005788 (TIGRFAM) IPR012336 (G3DSA:3.40.30.GENE3D) IPR011679 (PFAM) IPR013766 (PFAM) IPR011679 (G3DSA:1.20.1150.GENE3D) IPR012336 (G3DSA:3.40.30.GENE3D) PTHR18929:SF87 (PANTHER) PTHR18929 (PANTHER) IPR012336 (PROSITE_PROFILES) IPR012336 (PROSITE_PROFILES) IPR011679 (SUPERFAMILY) IPR012336 (SUPERFAMILY) IPR012336 (SUPERFAMILY)
HAOR_2575	377	GO:0005515	protein binding	-	IPR001214 (SMART) G3DSA:2.170.270.10 (GENE3D) IPR001214 (PFAM) PTHR12197 (PANTHER) PTHR12197:SF177 (PANTHER) IPR001214 (PROSITE_PROFILES) SSF82199 (SUPERFAMILY)
HAOR_11549	377	GO:0016787	hydrolase activity	-	IPR006680 (PFAM) G3DSA:3.20.20.140 (GENE3D) PTHR21240:SF15 (PANTHER) PTHR21240:SF15 (PANTHER) PTHR21240 (PANTHER) PTHR21240 (PANTHER) IPR032466 (SUPERFAMILY)
HAOR_10707	376	GO:0004177 GO:0046872 GO:0006508	aminopeptidase activity metal ion binding proteolysis	EC:3.4.11	IPR007484 (PFAM) G3DSA:3.40.630.10 (GENE3D) PTHR12147:SF18 (PANTHER) PTHR12147 (PANTHER) SSF53187 (SUPERFAMILY)
HAOR_11714	374	-	-	-	PF14269 (PFAM) PTHR35340 (PANTHER) PTHR35340:SF4 (PANTHER)
HAOR_2518	374	GO:0004553 GO:0005975	hydrolase activity, hydrolyzing O-glycosyl compounds carbohydrate metabolic process	-	IPR013781 (G3DSA:3.20.20.GENE3D) IPR001223 (PFAM) PTHR11177 (PANTHER) PTHR11177:SF160 (PANTHER) IPR017853 (SUPERFAMILY)
HAOR_1425	372	GO:0004067 GO:0006528 GO:0006522 GO:0006531	asparaginase activity asparagine metabolic process alanine metabolic process aspartate metabolic process	EC:3.5.1.1	IPR006034 (PRINTS) IPR006034 (SMART) IPR027473 (G3DSA:3.40.50.GENE3D) IPR004550 (TIGRFAM) IPR006034 (PFAM) IPR027474 (G3DSA:3.40.50.GENE3D) PIRSF500176 (PIRSF) IPR006034 (PIRSF) PTHR11707 (PANTHER) PTHR11707:SF29 (PANTHER) IPR006034 (PROSITE_PROFILES) IPR006034 (SUPERFAMILY)
HAOR_2148	371	GO:0008233 GO:0016740 GO:0046872 GO:0006508	peptidase activity transferase activity metal ion binding proteolysis	-	IPR007484 (PFAM) G3DSA:3.40.630.10 (GENE3D) PTHR12283 (PANTHER) PTHR12283:SF2 (PANTHER) SSF53187 (SUPERFAMILY)
HAOR_3898	369	-	-	-	IPR023214 (G3DSA:3.40.50.GENE3D) IPR023214 (SUPERFAMILY)
HAOR_2738	369	-	-	-	G3DSA:3.40.190.10 (GENE3D) G3DSA:3.40.190.10 (GENE3D) PF13531 (PFAM) PTHR30006 (PANTHER) PTHR30006:SF2 (PANTHER) SSF53850 (SUPERFAMILY)
HAOR_2410	366	GO:0004553 GO:0005975	hydrolase activity, hydrolyzing O-glycosyl compounds carbohydrate metabolic process	-	IPR001722 (PRINTS) IPR001722 (G3DSA:2.70.100.GENE3D) IPR001722 (PFAM) PTHR33753 (PANTHER) PTHR33753:SF1 (PANTHER) IPR013320 (SUPERFAMILY)
HAOR_14468	366	GO:0004650 GO:0005982 GO:0005985	polygalacturonase activity starch metabolic process sucrose metabolic process	EC:3.2.1.15	IPR006626 (SMART) IPR012334 (G3DSA:2.160.20.GENE3D) IPR000743 (PFAM) PTHR31884 (PANTHER) PTHR31884:SF1 (PANTHER) IPR011050 (SUPERFAMILY)
HAOR_2996	365	GO:0004553 GO:0005975	hydrolase activity, hydrolyzing O-glycosyl compounds carbohydrate metabolic process	-	IPR001000 (PRINTS) IPR001000 (SMART) IPR001000 (PFAM) IPR013781 (G3DSA:3.20.20.GENE3D) PTHR31490 (PANTHER) IPR001000 (PROSITE_PROFILES) IPR017853 (SUPERFAMILY)
HAOR_4097	365	-	-	-	IPR018535 (PFAM) PTHR32208 (PANTHER) PTHR32208:SF28 (PANTHER)
HAOR_7843	362	GO:0045454	cell redox homeostasis	-	PF13848 (PFAM) IPR013766 (PFAM) IPR012336 (G3DSA:3.40.30.GENE3D) PTHR18929 (PANTHER) IPR012336 (SUPERFAMILY) IPR012336 (SUPERFAMILY)
HAOR_8664	361	GO:0004553 GO:0005975	hydrolase activity, hydrolyzing O-glycosyl compounds carbohydrate metabolic process	-	IPR001000 (PRINTS) IPR001000 (SMART) IPR001000 (PFAM) IPR013781 (G3DSA:3.20.20.GENE3D) PTHR31490 (PANTHER) IPR001000 (PROSITE_PROFILES) IPR017853 (SUPERFAMILY)
HAOR_11745	361	GO:0016491 GO:0008152	oxidoreductase activity metabolic process	-	IPR002227 (PRINTS) IPR002227 (PFAM) IPR008922 (G3DSA:1.10.1280.GENE3D) PTHR11474:SF34 (PANTHER) PTHR11474 (PANTHER) IPR008922 (SUPERFAMILY)
HAOR_648	360	-	-	-	G3DSA:3.40.190.10 (GENE3D) G3DSA:3.40.190.10 (GENE3D) PF13343 (PFAM) PTHR30006:SF2 (PANTHER) PTHR30006 (PANTHER) SSF53850 (SUPERFAMILY)
HAOR_13263	360	GO:0016787	hydrolase activity	-	IPR006680 (PFAM) G3DSA:3.20.20.140 (GENE3D) PTHR21240:SF15 (PANTHER) PTHR21240 (PANTHER) IPR032466 (SUPERFAMILY)
HAOR_5715	359	GO:0016491 GO:0008152	oxidoreductase activity metabolic process	-	IPR002227 (PRINTS) IPR002227 (PFAM) IPR008922 (G3DSA:1.10.1280.GENE3D) PTHR11474:SF34 (PANTHER) PTHR11474 (PANTHER) IPR008922 (SUPERFAMILY)
HAOR_10600	356	GO:0004553 GO:0005975	hydrolase activity, hydrolyzing O-glycosyl compounds carbohydrate metabolic process	-	IPR023296 (G3DSA:2.115.10.GENE3D) IPR006710 (PANTHER) PTHR22925:SF35 (PANTHER) IPR023296 (SUPERFAMILY)
HAOR_5531	355	GO:0016491 GO:0008152	oxidoreductase activity metabolic process	-	IPR002227 (PRINTS) IPR002227 (PFAM) IPR008922 (G3DSA:1.10.1280.GENE3D) PTHR11474 (PANTHER) PTHR11474:SF26 (PANTHER) IPR008922 (SUPERFAMILY)
HAOR_7345	355	GO:0030246 GO:0047490 GO:0008152	carbohydrate binding pectin lyase activity metabolic process	EC:4.2.2.10	IPR011050 (SUPERFAMILY)
HAOR_8689	354	GO:0008810 GO:0009251	cellulase activity glucan catabolic process	EC:3.2.1.4	IPR005103 (PFAM) PTHR33353:SF2 (PANTHER) PTHR33353 (PANTHER)
HAOR_10579	353	GO:0004222 GO:0006508	metalloendopeptidase activity proteolysis	EC:3.4.24	IPR001384 (PRINTS) IPR001384 (PFAM) IPR024079 (G3DSA:3.40.390.GENE3D) PTHR37016:SF2 (PANTHER) PTHR37016 (PANTHER) SSF55486 (SUPERFAMILY)
HAOR_6934	352	-	-	-	IPR005103 (PFAM) PTHR33353 (PANTHER) PTHR33353:SF2 (PANTHER)
HAOR_2552	352	-	-	-	IPR024655 (PFAM) PTHR34154 (PANTHER) PTHR34154:SF3 (PANTHER) IPR017853 (SUPERFAMILY)
HAOR_13947	351	GO:0016787	hydrolase activity	-	IPR000246 (PFAM) IPR000246 (PANTHER) PTHR10188:SF6 (PANTHER) IPR029055 (SUPERFAMILY)
HAOR_7349	349	-	-	-	IPR032675 (G3DSA:3.80.10.GENE3D)
HAOR_2284	349	-	-	-	IPR015920 (PFAM) IPR015920 (G3DSA:2.60.40.GENE3D) SSF49344 (SUPERFAMILY)
HAOR_10226	348	GO:0004061 GO:0019441 GO:0046487	arylformamidase activity tryptophan catabolic process to kynurenine glyoxylate metabolic process	EC:3.5.1.9	IPR007325 (PFAM) G3DSA:3.50.30.50 (GENE3D) PTHR34861:SF3 (PANTHER) PTHR34861 (PANTHER) SSF102198 (SUPERFAMILY)
HAOR_9863	347	-	-	-	IPR018535 (PFAM) PTHR32208:SF11 (PANTHER) PTHR32208 (PANTHER)
HAOR_11194	347	GO:0016491 GO:0055114	oxidoreductase activity oxidation-reduction process	-	IPR020471 (PRINTS) IPR020471 (PIRSF) IPR023210 (PFAM) IPR023210 (G3DSA:3.20.20.GENE3D) IPR001395 (PANTHER) PTHR11732:SF256 (PANTHER) PTHR11732:SF256 (PANTHER) IPR023210 (SUPERFAMILY)
HAOR_8703	346	-	-	-	SSF159245 (SUPERFAMILY)
HAOR_1778	346	GO:0004553 GO:0005975	hydrolase activity, hydrolyzing O-glycosyl compounds carbohydrate metabolic process	-	IPR013320 (G3DSA:2.60.120.GENE3D) PTHR10963:SF34 (PANTHER) PTHR10963 (PANTHER) IPR000757 (PROSITE_PROFILES) IPR013320 (SUPERFAMILY)
HAOR_13035	346	GO:0016491 GO:0008152	oxidoreductase activity metabolic process	-	IPR002227 (PRINTS) IPR002227 (PFAM) IPR008922 (G3DSA:1.10.1280.GENE3D) PTHR11474 (PANTHER) PTHR11474:SF34 (PANTHER) IPR008922 (SUPERFAMILY)
HAOR_11580	345	-	-	-	IPR018535 (PFAM) PTHR32208 (PANTHER) PTHR32208:SF22 (PANTHER)
HAOR_6909	343	GO:0008237	metallopeptidase activity	-	IPR024079 (G3DSA:3.40.390.GENE3D) SSF55486 (SUPERFAMILY)
HAOR_8462	343	GO:0006629	lipid metabolic process	-	IPR029058 (G3DSA:3.40.50.GENE3D) IPR002921 (PFAM) PTHR21493 (PANTHER) IPR029058 (SUPERFAMILY)
HAOR_5538	343	-	-	-	IPR021476 (PFAM) PTHR34618:SF3 (PANTHER) PTHR34618 (PANTHER)
HAOR_6559	342	GO:0003824 GO:0008152	catalytic activity metabolic process	-	PTHR34587 (PANTHER) PTHR34587:SF2 (PANTHER)
HAOR_8721	342	GO:0005506 GO:0016702 GO:0055114	iron ion binding oxidoreductase activity, acting on single donors with incorporation of molecular oxygen, incorporation of two atoms of oxygen oxidation-reduction process	EC:1.13.11	IPR015889 (G3DSA:2.60.130.GENE3D) PTHR34315 (PANTHER) PTHR34315:SF1 (PANTHER) IPR015889 (SUPERFAMILY)
HAOR_10264	341	GO:0004553 GO:0005975	hydrolase activity, hydrolyzing O-glycosyl compounds carbohydrate metabolic process	-	IPR013320 (G3DSA:2.60.120.GENE3D) PTHR10963:SF34 (PANTHER) PTHR10963 (PANTHER) IPR000757 (PROSITE_PROFILES) IPR013320 (SUPERFAMILY)
HAOR_4274	341	GO:0008061 GO:0016810 GO:0005975 GO:0006807	chitin binding hydrolase activity, acting on carbon-nitrogen (but not peptide) bonds carbohydrate metabolic process nitrogen compound metabolic process	-	IPR001002 (SMART) IPR001002 (G3DSA:3.30.60.GENE3D) IPR002509 (PFAM) IPR002509 (G3DSA:3.20.20.GENE3D) IPR001002 (PFAM) PTHR10587 (PANTHER) PTHR10587 (PANTHER) PTHR10587:SF95 (PANTHER) PTHR10587:SF95 (PANTHER) IPR001002 (PROSITE_PROFILES) IPR002509 (PROSITE_PROFILES) IPR011330 (SUPERFAMILY) IPR001002 (SUPERFAMILY)
HAOR_312	340	GO:0043581	mycelium development	-	no IPS match
HAOR_8291	340	GO:0004553 GO:0005975	hydrolase activity, hydrolyzing O-glycosyl compounds carbohydrate metabolic process	-	IPR023296 (G3DSA:2.115.10.GENE3D) IPR006710 (PFAM) IPR006710 (PANTHER) PTHR22925:SF29 (PANTHER) IPR023296 (SUPERFAMILY)
HAOR_11669	340	GO:0016787 GO:0071704	hydrolase activity organic substance metabolic process	-	IPR029058 (G3DSA:3.40.50.GENE3D) IPR029059 (PFAM) IPR029058 (SUPERFAMILY)
HAOR_8738	339	-	-	-	IPR018535 (PFAM) PTHR32208 (PANTHER) PTHR32208:SF10 (PANTHER)
HAOR_6933	339	GO:0005576 GO:0030570 GO:0000272	extracellular region pectate lyase activity polysaccharide catabolic process	EC:4.2.2.2	IPR002022 (SMART) IPR012334 (G3DSA:2.160.20.GENE3D) IPR002022 (PFAM) PTHR31683:SF6 (PANTHER) PTHR31683 (PANTHER) IPR011050 (SUPERFAMILY)
HAOR_12981	338	-	-	-	PTHR42039 (PANTHER)
HAOR_6601	333	-	-	-	IPR018535 (PFAM) PTHR32208 (PANTHER) PTHR32208:SF15 (PANTHER)
HAOR_6910	332	-	-	-	IPR018535 (PFAM) PTHR32208:SF30 (PANTHER) PTHR32208 (PANTHER)
HAOR_6753	332	GO:0016021	integral component of membrane	-	no IPS match
HAOR_6799	332	-	-	-	IPR029058 (G3DSA:3.40.50.GENE3D) IPR029059 (PFAM) PTHR38050 (PANTHER) PTHR38050:SF2 (PANTHER) IPR029058 (SUPERFAMILY)
HAOR_11556	332	-	-	-	IPR018535 (PFAM) PTHR32208:SF15 (PANTHER) PTHR32208 (PANTHER)
HAOR_9058	331	GO:0016787 GO:0008152	hydrolase activity metabolic process	-	IPR029058 (G3DSA:3.40.50.GENE3D) IPR013094 (PFAM) PTHR23024 (PANTHER) PTHR23024:SF119 (PANTHER) IPR029058 (SUPERFAMILY)
HAOR_3198	330	GO:0008474 GO:0002084	palmitoyl-(protein) hydrolase activity protein depalmitoylation	EC:3.1.2.22	IPR002472 (PRINTS) IPR002472 (PFAM) IPR029058 (G3DSA:3.40.50.GENE3D) IPR030294 (PTHR11247:PANTHER) PTHR11247 (PANTHER) IPR029058 (SUPERFAMILY)
HAOR_1368	330	GO:0005618 GO:0030599 GO:0042545 GO:0005982 GO:0005985	cell wall pectinesterase activity cell wall modification starch metabolic process sucrose metabolic process	EC:3.1.1.11 EC:3.1.1.1	IPR000070 (PFAM) IPR012334 (G3DSA:2.160.20.GENE3D) PTHR31321:SF1 (PANTHER) PTHR31321 (PANTHER) IPR011050 (SUPERFAMILY)
HAOR_11001	329	GO:0005783 GO:0016020	endoplasmic reticulum membrane	-	IPR001910 (PFAM) IPR001910 (G3DSA:3.90.245.GENE3D) PTHR12304:SF25 (PANTHER) IPR023186 (PANTHER) IPR001910 (SUPERFAMILY)
HAOR_7244	328	-	-	-	IPR011989 (G3DSA:1.25.10.GENE3D)
HAOR_7500	327	GO:0008237	metallopeptidase activity	-	IPR024079 (G3DSA:3.40.390.GENE3D) SSF55486 (SUPERFAMILY)
HAOR_4008	327	GO:0008081 GO:0006629	phosphoric diester hydrolase activity lipid metabolic process	EC:3.1	PTHR31571:SF1 (PANTHER) PTHR31571 (PANTHER) IPR017946 (SUPERFAMILY)
HAOR_4206	326	GO:0052051	interaction with host via protein secreted by type II secretion system	-	no IPS match
HAOR_10430	326	GO:0016491 GO:0008152	oxidoreductase activity metabolic process	-	IPR002227 (PRINTS) IPR008922 (G3DSA:1.10.1280.GENE3D) IPR002227 (PFAM) PTHR11474:SF37 (PANTHER) PTHR11474 (PANTHER) IPR008922 (SUPERFAMILY)
HAOR_13685	326	GO:0005634 GO:0003676	nucleus nucleic acid binding	-	no IPS match
HAOR_5301	325	-	-	-	IPR021054 (PFAM)
HAOR_6526	325	GO:0005506 GO:0016705 GO:0020037 GO:0055114	iron ion binding oxidoreductase activity, acting on paired donors, with incorporation or reduction of molecular oxygen heme binding oxidation-reduction process	-	IPR001128 (G3DSA:1.10.630.GENE3D) IPR001128 (G3DSA:1.10.630.GENE3D) IPR001128 (PFAM) PTHR24279:SF39 (PANTHER) PTHR24279 (PANTHER) IPR001128 (SUPERFAMILY)
HAOR_13123	324	-	-	-	IPR000782 (SMART) IPR000782 (PFAM) IPR000782 (G3DSA:2.30.180.GENE3D) PTHR10900 (PANTHER) IPR000782 (PROSITE_PROFILES) IPR000782 (SUPERFAMILY)
HAOR_13286	324	GO:0005576 GO:0004553 GO:0030248 GO:0005975	extracellular region hydrolase activity, hydrolyzing O-glycosyl compounds cellulose binding carbohydrate metabolic process	-	IPR000254 (SMART) IPR005103 (PFAM) IPR000254 (PFAM) PTHR33353 (PANTHER) PTHR33353:SF9 (PANTHER) IPR000254 (PROSITE_PROFILES) IPR000254 (SUPERFAMILY)
HAOR_6923	324	-	-	-	IPR005103 (PFAM) PTHR33353 (PANTHER) PTHR33353:SF10 (PANTHER)
HAOR_8720	322	GO:0016491 GO:0008152	oxidoreductase activity metabolic process	-	IPR002227 (PRINTS) IPR002227 (PFAM) IPR008922 (G3DSA:1.10.1280.GENE3D) PTHR11474 (PANTHER) PTHR11474:SF34 (PANTHER) IPR008922 (SUPERFAMILY)
HAOR_7795	322	GO:0046556 GO:0046373 GO:0009117	alpha-L-arabinofuranosidase activity L-arabinose metabolic process nucleotide metabolic process	EC:3.2.1.55	IPR005193 (PFAM) PTHR40631:SF1 (PANTHER) PTHR40631 (PANTHER) IPR023296 (SUPERFAMILY)
HAOR_6982	322	GO:0005576 GO:0016020 GO:0016977 GO:0000272 GO:0043581	extracellular region membrane chitosanase activity polysaccharide catabolic process mycelium development	EC:3.2.1.132	IPR009939 (PFAM) PTHR42061 (PANTHER) PTHR42061:SF2 (PANTHER)
HAOR_2640	321	GO:0006629	lipid metabolic process	-	IPR002921 (PFAM) IPR029058 (G3DSA:3.40.50.GENE3D) PTHR21493 (PANTHER) IPR029058 (SUPERFAMILY)
HAOR_6792	321	GO:0004553 GO:0005975	hydrolase activity, hydrolyzing O-glycosyl compounds carbohydrate metabolic process	-	IPR000490 (PFAM) IPR013781 (G3DSA:3.20.20.GENE3D) PTHR16631 (PANTHER) PTHR16631:SF14 (PANTHER) IPR017853 (SUPERFAMILY)
HAOR_11244	321	GO:0016491 GO:0008152	oxidoreductase activity metabolic process	-	IPR002227 (PRINTS) IPR008922 (G3DSA:1.10.1280.GENE3D) IPR002227 (PFAM) PTHR11474 (PANTHER) PTHR11474:SF37 (PANTHER) IPR008922 (SUPERFAMILY)
HAOR_934	320	-	-	-	PF13668 (PFAM) IPR012347 (G3DSA:1.20.1260.GENE3D) PTHR31694:SF8 (PANTHER) PTHR31694 (PANTHER) IPR009078 (SUPERFAMILY)
HAOR_7406	319	-	-	-	IPR018392 (SMART) IPR018392 (PFAM) IPR018392 (G3DSA:3.10.350.GENE3D) PTHR21666:SF212 (PANTHER) PTHR21666 (PANTHER) IPR018392 (SUPERFAMILY) IPR018392 (SUPERFAMILY) IPR018392 (SUPERFAMILY)
HAOR_9662	319	GO:0016787	hydrolase activity	-	IPR015797 (G3DSA:3.90.79.GENE3D) IPR000086 (PFAM) IPR000086 (PROSITE_PROFILES) IPR015797 (SUPERFAMILY)
HAOR_7850	319	GO:0004252 GO:0006508	serine-type endopeptidase activity proteolysis	EC:3.4.21	IPR008256 (PRINTS) G3DSA:2.40.10.10 (GENE3D) IPR001254 (PFAM) G3DSA:2.40.10.10 (GENE3D) IPR009003 (SUPERFAMILY)
HAOR_12171	319	GO:0004553 GO:0005975	hydrolase activity, hydrolyzing O-glycosyl compounds carbohydrate metabolic process	-	IPR000757 (PFAM) IPR013320 (G3DSA:2.60.120.GENE3D) PTHR10963 (PANTHER) PTHR10963:SF41 (PANTHER) IPR000757 (PROSITE_PROFILES) IPR013320 (SUPERFAMILY)
HAOR_14056	319	-	-	-	IPR029226 (PFAM)
HAOR_2538	318	GO:0004252 GO:0006508	serine-type endopeptidase activity proteolysis	EC:3.4.21	G3DSA:2.40.10.10 (GENE3D) G3DSA:2.40.10.10 (GENE3D) IPR001254 (PFAM) PS51257 (PROSITE_PROFILES) IPR009003 (SUPERFAMILY)
HAOR_7783	314	GO:0016491 GO:0008152	oxidoreductase activity metabolic process	-	IPR002347 (PRINTS) IPR002198 (PRINTS) IPR016040 (G3DSA:3.40.50.GENE3D) IPR002198 (PFAM) PTHR24322 (PANTHER) IPR016040 (SUPERFAMILY)
HAOR_13236	314	GO:0004601 GO:0020037 GO:0006979 GO:0055114 GO:0006804	peroxidase activity heme binding response to oxidative stress oxidation-reduction process obsolete peroxidase reaction	EC:1.11.1.7	IPR001621 (PRINTS) IPR002016 (PRINTS) G3DSA:1.10.420.10 (GENE3D) G3DSA:1.10.520.10 (GENE3D) IPR002016 (PFAM) PTHR31356:SF0 (PANTHER) PTHR31356 (PANTHER) IPR002016 (PROSITE_PROFILES) IPR010255 (SUPERFAMILY)
HAOR_13325	313	GO:0008237	metallopeptidase activity	-	IPR024079 (G3DSA:3.40.390.GENE3D) IPR029482 (PFAM) PTHR39399 (PANTHER) SSF55486 (SUPERFAMILY)
HAOR_5448	313	GO:0016787 GO:0008152	hydrolase activity metabolic process	-	IPR005103 (PFAM) PTHR33353 (PANTHER) PTHR33353:SF2 (PANTHER)
HAOR_8549	312	GO:0016788 GO:0008152	hydrolase activity, acting on ester bonds metabolic process	-	IPR013830 (G3DSA:3.40.50.GENE3D) IPR013830 (PFAM) PTHR30383 (PANTHER) PTHR30383:SF4 (PANTHER) IPR013830 (SUPERFAMILY)
HAOR_8811	311	GO:0005975	carbohydrate metabolic process	-	IPR013781 (G3DSA:3.20.20.GENE3D) PTHR16631:SF13 (PANTHER) PTHR16631 (PANTHER) IPR017853 (SUPERFAMILY)
HAOR_5109	311	GO:0009405	pathogenesis	-	IPR021476 (PFAM) PTHR34618:SF2 (PANTHER) PTHR34618 (PANTHER)
HAOR_14239	311	GO:0004568 GO:0008061 GO:0005975 GO:0006032	chitinase activity chitin binding carbohydrate metabolic process chitin catabolic process	EC:3.2.1.14	no IPS match
HAOR_2671	310	GO:0004518	nuclease activity	EC:3.1	IPR005135 (G3DSA:3.60.10.GENE3D) IPR005135 (PFAM) PTHR12121:SF46 (PANTHER) PTHR12121 (PANTHER) IPR005135 (SUPERFAMILY)
HAOR_4028	310	-	-	-	IPR025649 (PFAM) PTHR38847:SF1 (PANTHER) PTHR38847 (PANTHER) PTHR38847:SF1 (PANTHER)
HAOR_12048	310	GO:0005743 GO:0016021 GO:0000227 GO:0008271 GO:0034658 GO:1901239 GO:0034659 GO:1902356 GO:1902358	mitochondrial inner membrane integral component of membrane oxaloacetate secondary active transmembrane transporter activity secondary active sulfate transmembrane transporter activity isopropylmalate transmembrane transporter activity malonate(1-) transmembrane transporter activity isopropylmalate transport oxaloacetate(2-) transmembrane transport sulfate transmembrane transport	-	IPR018108 (PFAM) IPR023395 (G3DSA:1.50.40.GENE3D) PTHR24089 (PANTHER) PTHR24089:SF95 (PANTHER) IPR018108 (PROSITE_PROFILES) IPR018108 (PROSITE_PROFILES) IPR018108 (PROSITE_PROFILES) IPR023395 (SUPERFAMILY)
HAOR_10472	309	GO:0004553 GO:0005975	hydrolase activity, hydrolyzing O-glycosyl compounds carbohydrate metabolic process	-	IPR013781 (G3DSA:3.20.20.GENE3D) IPR001547 (PFAM) PTHR31451 (PANTHER) IPR017853 (SUPERFAMILY)
HAOR_2629	308	-	-	-	PTHR34612 (PANTHER)
HAOR_527	308	GO:0016020 GO:0004518	membrane nuclease activity	EC:3.1	IPR005135 (G3DSA:3.60.10.GENE3D) IPR005135 (PFAM) PTHR12121 (PANTHER) PTHR12121:SF36 (PANTHER) IPR005135 (SUPERFAMILY)
HAOR_2283	308	GO:0004252 GO:0006508	serine-type endopeptidase activity proteolysis	EC:3.4.21	IPR008256 (PRINTS) G3DSA:2.40.10.10 (GENE3D) IPR001254 (PFAM) G3DSA:2.40.10.10 (GENE3D) IPR009003 (SUPERFAMILY)
HAOR_9682	307	GO:0003824	catalytic activity	-	IPR018392 (SMART) IPR018392 (G3DSA:3.10.350.GENE3D) IPR018392 (PFAM) PTHR21666 (PANTHER) PTHR21666:SF212 (PANTHER) IPR018392 (SUPERFAMILY) IPR018392 (SUPERFAMILY) IPR018392 (SUPERFAMILY)
HAOR_12978	307	GO:0004518 GO:0016070	nuclease activity RNA metabolic process	EC:3.1	IPR013830 (PFAM) IPR013830 (G3DSA:3.40.50.GENE3D) IPR013830 (SUPERFAMILY)
HAOR_11573	307	-	-	-	IPR005135 (PFAM) IPR005135 (G3DSA:3.60.10.GENE3D) PTHR12121 (PANTHER) PTHR12121:SF36 (PANTHER) IPR005135 (SUPERFAMILY)
HAOR_4091	305	-	-	-	IPR021054 (PFAM)
HAOR_3381	303	GO:0004252 GO:0006508	serine-type endopeptidase activity proteolysis	EC:3.4.21	IPR008256 (PRINTS) IPR001254 (PFAM) G3DSA:2.40.10.10 (GENE3D) G3DSA:2.40.10.10 (GENE3D) IPR009003 (SUPERFAMILY)
HAOR_6485	303	-	-	-	IPR001938 (SUPERFAMILY)
HAOR_8190	303	GO:0003676 GO:0004519 GO:0006308	nucleic acid binding endonuclease activity DNA catabolic process	EC:3.1	IPR003154 (PFAM) IPR008947 (G3DSA:1.10.575.GENE3D) PTHR33146 (PANTHER) IPR008947 (SUPERFAMILY)
HAOR_13951	303	-	-	-	IPR001938 (SUPERFAMILY)
HAOR_6097	303	GO:0005576 GO:0004553 GO:0016614 GO:0030248 GO:0050660 GO:0005975 GO:0055114	extracellular region hydrolase activity, hydrolyzing O-glycosyl compounds oxidoreductase activity, acting on CH-OH group of donors cellulose binding flavin adenine dinucleotide binding carbohydrate metabolic process oxidation-reduction process	-	IPR029058 (G3DSA:3.40.50.GENE3D) PTHR38050 (PANTHER) PTHR38050:SF1 (PANTHER) IPR029058 (SUPERFAMILY)
HAOR_6967	302	-	-	-	IPR021054 (PFAM)
HAOR_14036	302	-	-	-	IPR008701 (PFAM) PTHR33657 (PANTHER) PTHR33657:SF6 (PANTHER)
HAOR_7473	302	GO:0016491 GO:0055114	oxidoreductase activity oxidation-reduction process	-	no IPS match
HAOR_10334	300	GO:0016787	hydrolase activity	-	IPR002828 (PFAM) IPR002828 (G3DSA:3.40.1210.GENE3D) PTHR30457:SF2 (PANTHER) PTHR30457 (PANTHER) IPR002828 (SUPERFAMILY)
HAOR_8658	299	GO:0005576 GO:0016020	extracellular region membrane	-	IPR001283 (PRINTS) IPR014044 (SMART) IPR014044 (PFAM) IPR014044 (G3DSA:3.40.33.GENE3D) IPR001283 (PANTHER) IPR014044 (SUPERFAMILY)
HAOR_9610	299	GO:0005576 GO:0004553 GO:0030248 GO:0005975	extracellular region hydrolase activity, hydrolyzing O-glycosyl compounds cellulose binding carbohydrate metabolic process	-	IPR001137 (PRINTS) IPR000254 (SMART) IPR033123 (PFAM) IPR000254 (PFAM) IPR013319 (G3DSA:2.60.120.GENE3D) PTHR10587 (PANTHER) PTHR10587:SF81 (PANTHER) IPR000254 (PRODOM) IPR000254 (PROSITE_PROFILES) IPR033123 (PROSITE_PROFILES) IPR000254 (SUPERFAMILY) IPR013320 (SUPERFAMILY)
HAOR_8253	297	GO:0008061	chitin binding	-	IPR001002 (G3DSA:3.30.60.GENE3D) IPR001002 (PROSITE_PROFILES) IPR001002 (PROSITE_PROFILES) IPR001002 (SUPERFAMILY) IPR001002 (SUPERFAMILY)
HAOR_5481	296	-	-	-	PTHR40845 (PANTHER)
HAOR_11908	295	GO:0016740 GO:0008152	transferase activity metabolic process	-	IPR007074 (PFAM) PTHR15407:SF32 (PANTHER) IPR009644 (PANTHER)
HAOR_8717	292	GO:0016787 GO:0008152	hydrolase activity metabolic process	-	IPR000073 (PFAM) IPR029058 (G3DSA:3.40.50.GENE3D) PTHR10992 (PANTHER) IPR029058 (SUPERFAMILY)
HAOR_8154	291	GO:0005576	extracellular region	-	IPR002413 (PRINTS) IPR001283 (PRINTS) IPR014044 (SMART) IPR014044 (PFAM) IPR014044 (G3DSA:3.40.33.GENE3D) IPR001283 (PANTHER) PTHR10334:SF230 (PANTHER) IPR001283 (PANTHER) IPR014044 (SUPERFAMILY)
HAOR_7845	291	GO:0005506 GO:0016705 GO:0031418 GO:0055114	iron ion binding oxidoreductase activity, acting on paired donors, with incorporation or reduction of molecular oxygen L-ascorbic acid binding oxidation-reduction process	-	IPR006620 (SMART) PTHR10869 (PANTHER) PTHR10869:SF77 (PANTHER) PTHR10869:SF77 (PANTHER) PTHR10869 (PANTHER)
HAOR_6912	290	GO:0016787 GO:0052051	hydrolase activity interaction with host via protein secreted by type II secretion system	-	IPR029058 (G3DSA:3.40.50.GENE3D) PTHR38050 (PANTHER) PTHR38050:SF3 (PANTHER) IPR029058 (SUPERFAMILY)
HAOR_4349	290	GO:0004190 GO:0006508	aspartic-type endopeptidase activity proteolysis	EC:3.4.23	IPR000250 (PRINTS) IPR000250 (PFAM) PTHR37536:SF1 (PANTHER) PTHR37536 (PANTHER) IPR013320 (SUPERFAMILY)
HAOR_3426	289	GO:0005576	extracellular region	-	IPR010126 (PFAM) IPR029058 (G3DSA:3.40.50.GENE3D) PTHR38050 (PANTHER) PTHR38050:SF3 (PANTHER) IPR029058 (SUPERFAMILY)
HAOR_2587	289	-	-	-	IPR021476 (PFAM) PTHR34618 (PANTHER)
HAOR_1426	289	GO:0010181 GO:0016491 GO:0055114	FMN binding oxidoreductase activity oxidation-reduction process	-	IPR012349 (G3DSA:2.30.110.GENE3D) PF13883 (PFAM) PTHR37273:SF1 (PANTHER) PTHR37273 (PANTHER) PTHR37273 (PANTHER) PTHR37273:SF1 (PANTHER) IPR012349 (SUPERFAMILY)
HAOR_10212	288	GO:0046872 GO:0006801 GO:0055114	metal ion binding superoxide metabolic process oxidation-reduction process	-	IPR001424 (PFAM) IPR001424 (G3DSA:2.60.40.GENE3D) IPR024134 (PANTHER) PTHR10003:SF37 (PANTHER) IPR001424 (SUPERFAMILY)
HAOR_6940	286	GO:0019028	viral capsid	-	IPR004302 (PFAM) PTHR36575 (PANTHER) PTHR36575:SF2 (PANTHER)
HAOR_10340	286	GO:0016021	integral component of membrane	-	no IPS match
HAOR_2500	286	GO:0052051	interaction with host via protein secreted by type II secretion system	-	no IPS match
HAOR_2705	286	GO:0005576 GO:0004553 GO:0008236 GO:0016491 GO:0030248 GO:0005975 GO:0006508	extracellular region hydrolase activity, hydrolyzing O-glycosyl compounds serine-type peptidase activity oxidoreductase activity cellulose binding carbohydrate metabolic process proteolysis	-	IPR029058 (G3DSA:3.40.50.GENE3D) PTHR38050:SF1 (PANTHER) PTHR38050 (PANTHER) IPR029058 (SUPERFAMILY)
HAOR_3561	285	GO:0004553 GO:0005975	hydrolase activity, hydrolyzing O-glycosyl compounds carbohydrate metabolic process	-	IPR013320 (G3DSA:2.60.120.GENE3D) IPR000757 (PFAM) PTHR10963:SF36 (PANTHER) PTHR10963 (PANTHER) IPR000757 (PROSITE_PROFILES) IPR013320 (SUPERFAMILY)
HAOR_3884	284	GO:0016021	integral component of membrane	-	PTHR34612:SF2 (PANTHER) PTHR34612 (PANTHER)
HAOR_2368	284	GO:0004553 GO:0005975	hydrolase activity, hydrolyzing O-glycosyl compounds carbohydrate metabolic process	-	IPR013320 (G3DSA:2.60.120.GENE3D) IPR000757 (PFAM) PTHR10963:SF36 (PANTHER) PTHR10963 (PANTHER) IPR000757 (PROSITE_PROFILES) IPR013320 (SUPERFAMILY)
HAOR_12712	284	GO:0004190 GO:0006508	aspartic-type endopeptidase activity proteolysis	EC:3.4.23	IPR000250 (PFAM) IPR013320 (SUPERFAMILY)
HAOR_7639	283	GO:0031429 GO:0001522 GO:0042254	box H/ACA snoRNP complex pseudouridine synthesis ribosome biogenesis	-	IPR021154 (PANTHER) PTHR23237:SF5 (PANTHER)
HAOR_14232	281	GO:0016787 GO:0008152	hydrolase activity metabolic process	-	IPR011040 (G3DSA:2.120.10.GENE3D) PTHR38792 (PANTHER) PTHR38792:SF1 (PANTHER) IPR011040 (SUPERFAMILY)
HAOR_5561	280	GO:0043581	mycelium development	-	IPR021986 (PFAM) PTHR35040 (PANTHER) PTHR35040:SF1 (PANTHER)
HAOR_13671	280	GO:0008236 GO:0006508	serine-type peptidase activity proteolysis	-	IPR029058 (G3DSA:3.40.50.GENE3D) IPR001375 (PFAM) PTHR38050 (PANTHER) PTHR38050:SF1 (PANTHER) IPR029058 (SUPERFAMILY)
HAOR_10395	279	GO:0030600 GO:0045493	feruloyl esterase activity xylan catabolic process	EC:3.1.1.73 EC:3.1.1.1	IPR029058 (G3DSA:3.40.50.GENE3D) PTHR38050 (PANTHER) PTHR38050:SF1 (PANTHER) IPR029058 (SUPERFAMILY)
HAOR_11276	279	GO:0016787 GO:0008152	hydrolase activity metabolic process	-	IPR005103 (PFAM) PTHR33353 (PANTHER)
HAOR_11826	279	GO:0004190 GO:0006508	aspartic-type endopeptidase activity proteolysis	EC:3.4.23	IPR000250 (PFAM) IPR013320 (SUPERFAMILY)
HAOR_4052	279	GO:0016787 GO:0008152	hydrolase activity metabolic process	-	IPR029058 (G3DSA:3.40.50.GENE3D) IPR029058 (SUPERFAMILY)
HAOR_14256	279	GO:0016614 GO:0050660 GO:0055114	oxidoreductase activity, acting on CH-OH group of donors flavin adenine dinucleotide binding oxidation-reduction process	-	IPR000172 (PFAM) IPR023753 (G3DSA:3.50.50.GENE3D) PTHR11552 (PANTHER) PTHR11552:SF101 (PANTHER) IPR023753 (SUPERFAMILY)
HAOR_10454	279	-	-	-	IPR008914 (PFAM) IPR008914 (G3DSA:3.90.280.GENE3D) PTHR11362 (PANTHER) IPR008914 (SUPERFAMILY)
HAOR_10084	277	-	-	-	IPR008701 (PFAM) IPR008701 (PIRSF) PTHR33657 (PANTHER) PTHR33657:SF6 (PANTHER)
HAOR_4335	276	GO:0016020	membrane	-	IPR021476 (PFAM) PTHR34618 (PANTHER)
HAOR_2020	275	GO:0016020	membrane	-	IPR000163 (PRINTS) IPR001107 (SMART) IPR001107 (PFAM) IPR000163 (PANTHER) IPR001107 (SUPERFAMILY)
HAOR_6189	274	GO:0005576 GO:0050525 GO:0008152	extracellular region cutinase activity metabolic process	EC:3.1.1.74 EC:3.1.1.1	IPR011150 (PRINTS) IPR029058 (G3DSA:3.40.50.GENE3D) IPR000675 (PFAM) PTHR15087:SF14 (PANTHER) PTHR15087 (PANTHER) IPR029058 (SUPERFAMILY)
HAOR_8476	274	GO:0004089 GO:0008270 GO:0006730	carbonate dehydratase activity zinc ion binding one-carbon metabolic process	EC:4.2.1.1	IPR001148 (SMART) IPR001148 (PFAM) IPR001148 (G3DSA:3.10.200.GENE3D) IPR023561 (PANTHER) PTHR18952:SF86 (PANTHER) IPR001148 (PROSITE_PROFILES) IPR001148 (SUPERFAMILY)
HAOR_5403	274	-	-	-	IPR012336 (G3DSA:3.40.30.GENE3D)
HAOR_10599	273	GO:0016788 GO:0008152	hydrolase activity, acting on ester bonds metabolic process	-	IPR013830 (G3DSA:3.40.50.GENE3D) IPR013830 (PFAM) PTHR31321 (PANTHER) PTHR31321:SF28 (PANTHER) IPR013830 (SUPERFAMILY)
HAOR_14236	272	GO:0005789 GO:0005794 GO:0016021 GO:0016788 GO:0006505 GO:0006886	endoplasmic reticulum membrane Golgi apparatus integral component of membrane hydrolase activity, acting on ester bonds GPI anchor metabolic process intracellular protein transport	-	PS51257 (PROSITE_PROFILES)
HAOR_6392	271	GO:0000139 GO:0048193	Golgi membrane Golgi vesicle transport	-	IPR021851 (PFAM) PTHR35567:SF1 (PANTHER) PTHR35567 (PANTHER)
HAOR_10295	271	GO:0004601 GO:0006804 GO:0006979	peroxidase activity obsolete peroxidase reaction response to oxidative stress	EC:1.11.1.7	IPR000028 (G3DSA:1.10.489.GENE3D) IPR000028 (PFAM) PTHR33577:SF3 (PANTHER) PTHR33577 (PANTHER) IPR000028 (PROSITE_PROFILES) IPR000028 (SUPERFAMILY)
HAOR_13099	270	-	-	-	IPR018392 (SMART) IPR018392 (PFAM) IPR018392 (G3DSA:3.10.350.GENE3D) PTHR21666 (PANTHER) PTHR21666:SF212 (PANTHER) IPR018392 (SUPERFAMILY) IPR018392 (SUPERFAMILY)
HAOR_2579	270	GO:0016787	hydrolase activity	-	IPR002925 (PFAM) IPR029058 (G3DSA:3.40.50.GENE3D) PTHR17630 (PANTHER) PTHR17630:SF44 (PANTHER) IPR029058 (SUPERFAMILY)
HAOR_13069	270	GO:0016798	hydrolase activity, acting on glycosyl bonds	-	IPR005103 (PFAM) PTHR33353:SF5 (PANTHER) PTHR33353 (PANTHER)
HAOR_8143	269	-	-	-	IPR025975 (PFAM)
HAOR_3460	268	-	-	-	IPR005103 (PFAM) PTHR33353 (PANTHER) PTHR33353:SF10 (PANTHER)
HAOR_9346	267	GO:0043581	mycelium development	-	IPR021986 (PFAM) PTHR35040 (PANTHER) PTHR35040:SF1 (PANTHER)
HAOR_11324	266	GO:0031429 GO:0001522 GO:0042254	box H/ACA snoRNP complex pseudouridine synthesis ribosome biogenesis	-	IPR021154 (PANTHER) PTHR23237:SF5 (PANTHER)
HAOR_1153	266	GO:0004329 GO:0004488 GO:0005524 GO:0009396 GO:0055114	formate-tetrahydrofolate ligase activity methylenetetrahydrofolate dehydrogenase (NADP+) activity ATP binding folic acid-containing compound biosynthetic process oxidation-reduction process	EC:6.3.4.3 EC:1.5.1.5	no IPS match
HAOR_6728	266	-	-	-	IPR013994 (SMART) IPR002889 (PFAM) PTHR19297 (PANTHER) IPR002889 (PROSITE_PROFILES) IPR002889 (PROSITE_PROFILES)
HAOR_10997	264	-	-	-	IPR021851 (PFAM) PTHR35567:SF3 (PANTHER) PTHR35567 (PANTHER) PTHR35567 (PANTHER) PTHR35567:SF3 (PANTHER)
HAOR_12599	263	GO:0016491 GO:0008152	oxidoreductase activity metabolic process	-	IPR002227 (PFAM) IPR008922 (G3DSA:1.10.1280.GENE3D) PTHR11474 (PANTHER) PTHR11474:SF37 (PANTHER) IPR008922 (SUPERFAMILY)
HAOR_13509	261	GO:0005576 GO:0004553 GO:0030248 GO:0005975	extracellular region hydrolase activity, hydrolyzing O-glycosyl compounds cellulose binding carbohydrate metabolic process	-	IPR005103 (PFAM) PTHR33353:SF9 (PANTHER) PTHR33353 (PANTHER)
HAOR_2321	259	-	-	-	IPR025331 (PFAM) PTHR42059 (PANTHER) PTHR42059:SF1 (PANTHER)
HAOR_7847	259	GO:0016787	hydrolase activity	-	IPR013830 (PFAM) IPR013830 (G3DSA:3.40.50.GENE3D) PTHR30383:SF4 (PANTHER) PTHR30383 (PANTHER) IPR013830 (SUPERFAMILY)
HAOR_5569	259	GO:0052051	interaction with host via protein secreted by type II secretion system	-	no IPS match
HAOR_3396	259	GO:0004601 GO:0006804 GO:0006979	peroxidase activity obsolete peroxidase reaction response to oxidative stress	EC:1.11.1.7	IPR000028 (PFAM) IPR000028 (G3DSA:1.10.489.GENE3D) PTHR33577 (PANTHER) IPR000028 (PROSITE_PROFILES) IPR000028 (SUPERFAMILY)
HAOR_2230	258	-	-	-	IPR001466 (PFAM) IPR012338 (G3DSA:3.40.710.GENE3D) PTHR22935:SF79 (PANTHER) PTHR22935 (PANTHER) IPR012338 (SUPERFAMILY)
HAOR_9304	258	GO:0004601 GO:0006804 GO:0006979	peroxidase activity obsolete peroxidase reaction response to oxidative stress	EC:1.11.1.7	IPR000028 (G3DSA:1.10.489.GENE3D) IPR000028 (PFAM) PTHR33577 (PANTHER) IPR000028 (PROSITE_PROFILES) IPR000028 (SUPERFAMILY)
HAOR_11851	256	GO:0009405	pathogenesis	-	IPR021476 (PFAM) PTHR34618 (PANTHER)
HAOR_13152	256	GO:0005840 GO:0003735 GO:0006412 GO:0042254	ribosome structural constituent of ribosome translation ribosome biogenesis	-	IPR000307 (TIGRFAM) IPR023803 (G3DSA:3.30.1320.GENE3D) IPR000307 (PFAM) PTHR12919:SF20 (PANTHER) IPR000307 (PANTHER) IPR023803 (SUPERFAMILY)
HAOR_6998	255	GO:0016020 GO:0019172 GO:0019243 GO:0019249	membrane glyoxalase III activity methylglyoxal catabolic process to D-lactate via S-lactoyl-glutathione lactate biosynthetic process	-	IPR029062 (G3DSA:3.40.50.GENE3D) IPR002818 (PFAM) PTHR11019 (PANTHER) PTHR11019:SF82 (PANTHER) PTHR11019:SF82 (PANTHER) IPR029062 (SUPERFAMILY)
HAOR_11676	254	-	-	-	IPR021476 (PFAM) PTHR34618 (PANTHER)
HAOR_4216	254	GO:0030246	carbohydrate binding	-	IPR018909 (PFAM) PTHR42047 (PANTHER)
HAOR_121	253	GO:0008810 GO:0005982 GO:0005985	cellulase activity starch metabolic process sucrose metabolic process	EC:3.2.1.4	IPR009009 (G3DSA:2.40.40.GENE3D) IPR000334 (PFAM) PTHR39730 (PANTHER) IPR009009 (SUPERFAMILY)
HAOR_8199	253	GO:0008810 GO:0000272 GO:0005982 GO:0005985	cellulase activity polysaccharide catabolic process starch metabolic process sucrose metabolic process	EC:3.2.1.4	IPR013319 (G3DSA:2.60.120.GENE3D) IPR002594 (PFAM) PTHR34002 (PANTHER) PTHR34002:SF2 (PANTHER) IPR013320 (SUPERFAMILY)
HAOR_6797	252	GO:0016787	hydrolase activity	-	IPR013830 (PFAM) IPR013830 (G3DSA:3.40.50.GENE3D) PTHR31321:SF29 (PANTHER) PTHR31321 (PANTHER) IPR013830 (SUPERFAMILY)
HAOR_8028	252	GO:0045735	nutrient reservoir activity	-	IPR006045 (SMART) IPR006045 (PFAM) IPR014710 (G3DSA:2.60.120.GENE3D) PTHR31238 (PANTHER) PTHR31238:SF29 (PANTHER) IPR011051 (SUPERFAMILY)
HAOR_10117	251	GO:0016787	hydrolase activity	-	G3DSA:3.20.20.140 (GENE3D) IPR006680 (PFAM) PTHR21240:SF15 (PANTHER) PTHR21240 (PANTHER) IPR032466 (SUPERFAMILY)
HAOR_2255	250	GO:0008152	metabolic process	-	PTHR34587 (PANTHER) PTHR34587:SF2 (PANTHER)
HAOR_9115	250	GO:0004601 GO:0006804 GO:0006979	peroxidase activity obsolete peroxidase reaction response to oxidative stress	EC:1.11.1.7	IPR000028 (G3DSA:1.10.489.GENE3D) PTHR33577 (PANTHER) PTHR33577:SF6 (PANTHER) IPR000028 (PROSITE_PROFILES) IPR000028 (SUPERFAMILY)
HAOR_7900	249	GO:0004601 GO:0006804 GO:0006979	peroxidase activity obsolete peroxidase reaction response to oxidative stress	EC:1.11.1.7	IPR000028 (PFAM) IPR000028 (G3DSA:1.10.489.GENE3D) PTHR33577:SF6 (PANTHER) PTHR33577 (PANTHER) PS51257 (PROSITE_PROFILES) IPR000028 (PROSITE_PROFILES) IPR000028 (SUPERFAMILY)
HAOR_12681	249	GO:0004601 GO:0006804 GO:0006979	peroxidase activity obsolete peroxidase reaction response to oxidative stress	EC:1.11.1.7	IPR000028 (G3DSA:1.10.489.GENE3D) IPR000028 (PFAM) PTHR33577 (PANTHER) IPR000028 (PROSITE_PROFILES) IPR000028 (SUPERFAMILY)
HAOR_5576	248	GO:0016787	hydrolase activity	-	IPR013830 (PFAM) IPR013830 (G3DSA:3.40.50.GENE3D) PTHR30383 (PANTHER) PTHR30383:SF4 (PANTHER) PS51257 (PROSITE_PROFILES) IPR013830 (SUPERFAMILY)
HAOR_13718	248	-	-	-	IPR018871 (PFAM)
HAOR_7135	247	-	-	-	IPR029476 (PFAM)
HAOR_7889	247	GO:0005576 GO:0004553 GO:0030248 GO:0005975	extracellular region hydrolase activity, hydrolyzing O-glycosyl compounds cellulose binding carbohydrate metabolic process	-	IPR005103 (PFAM) PTHR33353 (PANTHER) PTHR33353:SF2 (PANTHER)
HAOR_2725	247	-	-	-	-
HAOR_4071	245	GO:0016021	integral component of membrane	-	IPR020915 (PFAM) IPR011250 (G3DSA:2.40.160.GENE3D) PTHR37315:SF1 (PANTHER) PTHR37315 (PANTHER)
HAOR_4863	245	GO:0016787 GO:0008152	hydrolase activity metabolic process	-	IPR000675 (PFAM) IPR029058 (G3DSA:3.40.50.GENE3D) PTHR33630 (PANTHER) PTHR33630:SF2 (PANTHER) IPR029058 (SUPERFAMILY)
HAOR_5477	243	GO:0003824 GO:0008270	catalytic activity zinc ion binding	-	IPR002125 (PFAM) G3DSA:3.40.140.10 (GENE3D) PTHR11079 (PANTHER) IPR002125 (PROSITE_PROFILES) IPR016193 (SUPERFAMILY)
HAOR_7210	243	GO:0004672 GO:0005524 GO:0006468	protein kinase activity ATP binding protein phosphorylation	-	no IPS match
HAOR_13873	242	GO:0005524	ATP binding	-	IPR000330 (PFAM) PTHR10799 (PANTHER) PTHR10799:SF271 (PANTHER) IPR027417 (SUPERFAMILY)
HAOR_11721	242	GO:0005576 GO:0030570	extracellular region pectate lyase activity	EC:4.2.2.2	IPR004898 (PFAM) IPR012334 (G3DSA:2.160.20.GENE3D) PTHR33407 (PANTHER) PTHR33407:SF7 (PANTHER) IPR011050 (SUPERFAMILY)
HAOR_11739	242	GO:0003824 GO:0008152	catalytic activity metabolic process	-	IPR000868 (G3DSA:3.40.50.GENE3D) IPR000868 (PFAM) PTHR14119 (PANTHER) PTHR14119:SF11 (PANTHER) IPR000868 (SUPERFAMILY)
HAOR_2068	242	GO:0004359 GO:0042819 GO:0042823 GO:0006541	glutaminase activity vitamin B6 biosynthetic process pyridoxal phosphate biosynthetic process glutamine metabolic process	EC:3.5.1.2	IPR002161 (TIGRFAM) IPR002161 (PIRSF) IPR002161 (PFAM) IPR029062 (G3DSA:3.40.50.GENE3D) PTHR31559:SF0 (PANTHER) PTHR31559 (PANTHER) IPR002161 (HAMAP) IPR002161 (PROSITE_PROFILES) IPR029062 (SUPERFAMILY)
HAOR_11523	241	GO:0005576 GO:0004497 GO:0004553 GO:0030248 GO:0046872 GO:0005975 GO:0052051 GO:0055114	extracellular region monooxygenase activity hydrolase activity, hydrolyzing O-glycosyl compounds cellulose binding metal ion binding carbohydrate metabolic process interaction with host via protein secreted by type II secretion system oxidation-reduction process	-	IPR005103 (PFAM) PTHR33353 (PANTHER) PTHR33353:SF7 (PANTHER)
HAOR_11819	241	GO:0005576 GO:0004497 GO:0004553 GO:0030248 GO:0046872 GO:0005975 GO:0052051 GO:0055114	extracellular region monooxygenase activity hydrolase activity, hydrolyzing O-glycosyl compounds cellulose binding metal ion binding carbohydrate metabolic process interaction with host via protein secreted by type II secretion system oxidation-reduction process	-	IPR005103 (PFAM) PTHR33353:SF7 (PANTHER) PTHR33353 (PANTHER)
HAOR_11623	240	GO:0004180 GO:0006508	carboxypeptidase activity proteolysis	-	no IPS match
HAOR_11151	239	GO:0004497 GO:0016787 GO:0055114	monooxygenase activity hydrolase activity oxidation-reduction process	-	IPR005103 (PFAM) PTHR33353 (PANTHER)
HAOR_12770	239	GO:0004601 GO:0006804 GO:0006979	peroxidase activity obsolete peroxidase reaction response to oxidative stress	EC:1.11.1.7	IPR000028 (PFAM) IPR000028 (G3DSA:1.10.489.GENE3D) PTHR33577 (PANTHER) IPR000028 (PROSITE_PROFILES) IPR000028 (SUPERFAMILY)
HAOR_13320	239	GO:0004601 GO:0006804 GO:0006979	peroxidase activity obsolete peroxidase reaction response to oxidative stress	EC:1.11.1.7	IPR000028 (G3DSA:1.10.489.GENE3D) IPR000028 (PFAM) PTHR33577:SF6 (PANTHER) PTHR33577 (PANTHER) IPR000028 (PROSITE_PROFILES) IPR000028 (SUPERFAMILY)
HAOR_12207	238	-	-	-	PTHR38850:SF2 (PANTHER) PTHR38850 (PANTHER)
HAOR_12906	238	GO:0016787 GO:0008152	hydrolase activity metabolic process	-	IPR005103 (PFAM) PTHR33353 (PANTHER) PTHR33353:SF2 (PANTHER)
HAOR_8403	238	GO:0004602 GO:0006979 GO:0055114 GO:0006749 GO:0006804	glutathione peroxidase activity response to oxidative stress oxidation-reduction process glutathione metabolic process obsolete peroxidase reaction	EC:1.11.1.9 EC:1.11.1.7	IPR000889 (PRINTS) IPR012336 (G3DSA:3.40.30.GENE3D) IPR000889 (PFAM) IPR000889 (PANTHER) IPR000889 (PROSITE_PROFILES) IPR012336 (SUPERFAMILY)
HAOR_333	237	GO:0043581	mycelium development	-	IPR021476 (PFAM) PTHR34618:SF3 (PANTHER) PTHR34618 (PANTHER)
HAOR_8692	236	-	-	-	IPR008701 (PIRSF) IPR008701 (PFAM) PTHR33657 (PANTHER) PTHR33657:SF8 (PANTHER)
HAOR_10398	236	GO:0005576 GO:0004553 GO:0030248 GO:0005975	extracellular region hydrolase activity, hydrolyzing O-glycosyl compounds cellulose binding carbohydrate metabolic process	-	IPR005103 (PFAM) PTHR33353:SF2 (PANTHER) PTHR33353 (PANTHER)
HAOR_8878	235	GO:0019028	viral capsid	-	IPR004302 (PFAM) PTHR36575 (PANTHER) PTHR36575:SF2 (PANTHER)
HAOR_1968	235	GO:0016787 GO:0008152	hydrolase activity metabolic process	-	IPR029058 (G3DSA:3.40.50.GENE3D) IPR000675 (PFAM) PTHR33630 (PANTHER) PTHR33630:SF4 (PANTHER) IPR029058 (SUPERFAMILY)
HAOR_6016	235	GO:0005576 GO:0004566 GO:0008152	extracellular region beta-glucuronidase activity metabolic process	EC:3.2.1.31	PTHR36183:SF2 (PANTHER) PTHR36183 (PANTHER)
HAOR_13044	234	GO:0016787 GO:0008152	hydrolase activity metabolic process	-	IPR000675 (PFAM) IPR029058 (G3DSA:3.40.50.GENE3D) PTHR33630 (PANTHER) PTHR33630:SF1 (PANTHER) IPR029058 (SUPERFAMILY)
HAOR_2119	233	GO:0052051	interaction with host via protein secreted by type II secretion system	-	IPR008972 (G3DSA:2.60.40.GENE3D) PTHR34883 (PANTHER) IPR008972 (SUPERFAMILY)
HAOR_3336	233	GO:0044284 GO:0061617 GO:0042407	mitochondrial crista junction MICOS complex cristae formation	-	IPR031463 (PFAM)
HAOR_10328	232	GO:0004553 GO:0005975	hydrolase activity, hydrolyzing O-glycosyl compounds carbohydrate metabolic process	-	IPR001137 (PRINTS) IPR033123 (PFAM) IPR013319 (G3DSA:2.60.120.GENE3D) PTHR10587 (PANTHER) PTHR10587:SF81 (PANTHER) IPR033123 (PROSITE_PROFILES) IPR013320 (SUPERFAMILY)
HAOR_2970	232	GO:0005576 GO:0004553 GO:0016788 GO:0030248 GO:0005975	extracellular region hydrolase activity, hydrolyzing O-glycosyl compounds hydrolase activity, acting on ester bonds cellulose binding carbohydrate metabolic process	-	IPR013830 (G3DSA:3.40.50.GENE3D) IPR013830 (PFAM) PTHR30383:SF2 (PANTHER) PTHR30383 (PANTHER) IPR013830 (SUPERFAMILY)
HAOR_7499	231	GO:0031429 GO:0001522 GO:0042254	box H/ACA snoRNP complex pseudouridine synthesis ribosome biogenesis	-	IPR021154 (PANTHER) PTHR23237:SF5 (PANTHER)
HAOR_7359	231	-	-	-	IPR005103 (PFAM) PTHR33353:SF5 (PANTHER) PTHR33353 (PANTHER)
HAOR_3523	230	-	-	-	IPR021054 (PFAM)
HAOR_2409	228	-	-	-	PR01217 (PRINTS)
HAOR_5502	228	GO:0098542	defense response to other organism	-	IPR007117 (G3DSA:2.60.40.GENE3D) IPR009009 (PFAM) IPR009009 (G3DSA:2.40.40.GENE3D) PTHR31836:SF17 (PANTHER) PTHR31836 (PANTHER) IPR007112 (PROSITE_PROFILES) IPR007117 (SUPERFAMILY) IPR009009 (SUPERFAMILY)
HAOR_2481	227	-	-	-	IPR008160 (PFAM)
HAOR_10351	227	GO:0016788	hydrolase activity, acting on ester bonds	-	IPR013830 (G3DSA:3.40.50.GENE3D) IPR001087 (PFAM) PTHR30383:SF2 (PANTHER) PTHR30383 (PANTHER) IPR013830 (SUPERFAMILY)
HAOR_11519	227	-	-	-	PR01217 (PRINTS)
HAOR_13177	227	-	-	-	IPR005103 (PFAM) PTHR33353:SF10 (PANTHER) PTHR33353 (PANTHER)
HAOR_8761	226	GO:0004553 GO:0005975	hydrolase activity, hydrolyzing O-glycosyl compounds carbohydrate metabolic process	-	IPR001137 (PRINTS) IPR033123 (PFAM) IPR013319 (G3DSA:2.60.120.GENE3D) PTHR10587 (PANTHER) PTHR10587:SF81 (PANTHER) IPR033123 (PROSITE_PROFILES) IPR013320 (SUPERFAMILY)
HAOR_3525	226	GO:0008810 GO:0005982 GO:0005985	cellulase activity starch metabolic process sucrose metabolic process	EC:3.2.1.4	IPR000334 (PFAM) IPR009009 (G3DSA:2.40.40.GENE3D) PTHR39730 (PANTHER) IPR009009 (SUPERFAMILY)
HAOR_14132	225	GO:0004553 GO:0005975	hydrolase activity, hydrolyzing O-glycosyl compounds carbohydrate metabolic process	-	IPR001137 (PRINTS) IPR013319 (G3DSA:2.60.120.GENE3D) IPR033123 (PFAM) PTHR10587 (PANTHER) PTHR10587:SF81 (PANTHER) IPR033123 (PROSITE_PROFILES) IPR013320 (SUPERFAMILY)
HAOR_9019	225	GO:0005576 GO:0050525 GO:0008152	extracellular region cutinase activity metabolic process	EC:3.1.1.74 EC:3.1.1.1	IPR011150 (PRINTS) IPR029058 (G3DSA:3.40.50.GENE3D) IPR000675 (PFAM) PTHR15087 (PANTHER) IPR029058 (SUPERFAMILY)
HAOR_1764	225	GO:0004674 GO:0005524 GO:0006468 GO:0009069	protein serine/threonine kinase activity ATP binding protein phosphorylation serine family amino acid metabolic process	EC:2.7.11	IPR000961 (SMART) G3DSA:1.10.510.10 (GENE3D) IPR017892 (PFAM) IPR000719 (PFAM) PTHR24356:SF154 (PANTHER) PTHR24356 (PANTHER) IPR000719 (PROSITE_PROFILES) IPR000961 (PROSITE_PROFILES) IPR011009 (SUPERFAMILY)
HAOR_3583	224	GO:0005576 GO:0004553 GO:0030248 GO:0005975	extracellular region hydrolase activity, hydrolyzing O-glycosyl compounds cellulose binding carbohydrate metabolic process	-	IPR005103 (PFAM) PTHR33353 (PANTHER) PTHR33353:SF11 (PANTHER)
HAOR_2106	224	-	-	-	IPR005103 (PFAM) PTHR33353:SF5 (PANTHER) PTHR33353 (PANTHER)
HAOR_7146	223	GO:0044424 GO:0010648 GO:0019220 GO:0031324 GO:0048585 GO:0060255 GO:0080090	intracellular part negative regulation of cell communication regulation of phosphate metabolic process negative regulation of cellular metabolic process negative regulation of response to stimulus regulation of macromolecule metabolic process regulation of primary metabolic process	-	PTHR39219 (PANTHER) PTHR39219:SF1 (PANTHER)
HAOR_2511	222	GO:0042742 GO:0050832	defense response to bacterium defense response to fungus	-	IPR009009 (G3DSA:2.40.40.GENE3D) IPR009009 (PFAM) PTHR31836:SF17 (PANTHER) PTHR31836 (PANTHER) IPR001153 (PRODOM) IPR007112 (PROSITE_PROFILES) IPR009009 (SUPERFAMILY) IPR007117 (SUPERFAMILY)
HAOR_8799	221	-	-	-	IPR016090 (G3DSA:1.20.90.GENE3D) IPR015141 (PFAM) PTHR40787 (PANTHER) PTHR40787:SF2 (PANTHER) IPR016090 (SUPERFAMILY)
HAOR_915	219	GO:0016021 GO:0006810	integral component of membrane transport	-	IPR009038 (PFAM) PTHR22811:SF14 (PANTHER) IPR015720 (PANTHER) IPR009038 (PROSITE_PROFILES)
HAOR_13349	219	-	-	-	IPR025649 (PFAM) PTHR38847 (PANTHER) PTHR38847:SF1 (PANTHER)
HAOR_5470	217	-	-	-	IPR005180 (G3DSA:3.30.310.GENE3D) IPR005180 (SUPERFAMILY)
HAOR_5148	217	-	-	-	IPR029226 (PFAM)
HAOR_9042	215	-	-	-	IPR018535 (PFAM) PTHR32208 (PANTHER) PTHR32208:SF22 (PANTHER)
HAOR_13004	215	GO:0005759 GO:0031314 GO:0008962 GO:0007006 GO:0032049 GO:0046838	mitochondrial matrix extrinsic component of mitochondrial inner membrane phosphatidylglycerophosphatase activity mitochondrial membrane organization cardiolipin biosynthetic process phosphorylated carbohydrate dephosphorylation	EC:3.1.3.27 EC:3.1 EC:3.1.3.41	IPR023214 (G3DSA:3.40.50.GENE3D) IPR010021 (TIGRFAM) IPR027706 (PFAM) PTHR19288 (PANTHER) PTHR19288:SF25 (PANTHER) IPR023214 (SUPERFAMILY)
HAOR_14203	214	-	-	-	IPR025649 (PFAM) PTHR38847:SF1 (PANTHER) PTHR38847 (PANTHER)
HAOR_10540	214	GO:0003824	catalytic activity	-	IPR005198 (PFAM) IPR012341 (G3DSA:1.50.10.GENE3D) PTHR12145 (PANTHER) PTHR12145:SF23 (PANTHER) IPR008928 (SUPERFAMILY)
HAOR_12136	214	GO:0052051	interaction with host via protein secreted by type II secretion system	-	IPR015920 (PFAM) IPR015920 (G3DSA:2.60.40.GENE3D) SSF49344 (SUPERFAMILY)
HAOR_12164	214	-	-	-	IPR010730 (PFAM) PTHR24148 (PANTHER)
HAOR_1156	211	GO:0005576 GO:0003824 GO:0009405	extracellular region catalytic activity pathogenesis	-	G3DSA:3.90.210.10 (GENE3D) IPR001144 (PFAM) SSF56399 (SUPERFAMILY)
HAOR_3910	211	-	-	-	IPR025649 (PFAM) PTHR38847:SF1 (PANTHER) PTHR38847 (PANTHER)
HAOR_8990	210	GO:0052051	interaction with host via protein secreted by type II secretion system	-	IPR015920 (G3DSA:2.60.40.GENE3D) IPR015920 (PFAM) SSF49344 (SUPERFAMILY)
HAOR_6105	210	GO:0005576 GO:0050525 GO:0008152	extracellular region cutinase activity metabolic process	EC:3.1.1.74 EC:3.1.1.1	IPR011150 (PRINTS) IPR029058 (G3DSA:3.40.50.GENE3D) IPR000675 (PFAM) PTHR15087:SF14 (PANTHER) PTHR15087 (PANTHER) IPR029058 (SUPERFAMILY)
HAOR_6892	209	GO:0016020 GO:0017153 GO:0006835 GO:0006812	membrane sodium:dicarboxylate symporter activity dicarboxylic acid transport cation transport	-	IPR001991 (PRINTS) IPR001991 (PFAM) IPR001991 (G3DSA:1.10.3860.GENE3D) PTHR11958:SF44 (PANTHER) IPR001991 (PANTHER) IPR001991 (SUPERFAMILY)
HAOR_10227	208	-	-	-	IPR032382 (PFAM)
HAOR_4227	208	-	-	-	IPR025649 (PFAM) PTHR38847 (PANTHER) PTHR38847:SF3 (PANTHER)
HAOR_10581	206	GO:0016021	integral component of membrane	-	no IPS match
HAOR_6399	205	GO:0005576 GO:0003824 GO:0009405	extracellular region catalytic activity pathogenesis	-	G3DSA:3.90.210.10 (GENE3D) IPR001144 (PFAM) SSF56399 (SUPERFAMILY)
HAOR_10508	205	-	-	-	PTHR40845 (PANTHER)
HAOR_11930	203	GO:0052051	interaction with host via protein secreted by type II secretion system	-	PTHR35605 (PANTHER) PTHR35605:SF1 (PANTHER)
HAOR_3534	203	-	-	-	IPR011089 (PFAM) PTHR24094:SF14 (PANTHER) PTHR24094 (PANTHER)
HAOR_13199	202	GO:0005576 GO:0003824 GO:0009405	extracellular region catalytic activity pathogenesis	-	G3DSA:3.90.210.10 (GENE3D) IPR001144 (PFAM) SSF56399 (SUPERFAMILY)
HAOR_8960	201	GO:0003723 GO:0004540 GO:0051252	RNA binding ribonuclease activity regulation of RNA metabolic process	EC:3.1	IPR016191 (G3DSA:3.10.450.GENE3D) IPR016191 (SUPERFAMILY)
HAOR_10382	200	-	-	-	PS51257 (PROSITE_PROFILES)
HAOR_8511	200	GO:0003006 GO:0044767 GO:0048856	developmental process involved in reproduction single-organism developmental process anatomical structure development	-	no IPS match
HAOR_13882	199	-	-	-	G3DSA:3.30.70.900 (GENE3D) IPR009799 (PFAM) IPR011008 (SUPERFAMILY)
HAOR_13774	198	-	-	-	IPR014710 (G3DSA:2.60.120.GENE3D)
HAOR_6882	198	GO:0030435 GO:0044702 GO:0070787	sporulation resulting in formation of a cellular spore single organism reproductive process conidiophore development	-	no IPS match
HAOR_7519	197	GO:0016021	integral component of membrane	-	IPR009346 (PFAM) PTHR12966:SF0 (PANTHER) IPR009346 (PANTHER)
HAOR_13811	197	GO:0004553 GO:0005975	hydrolase activity, hydrolyzing O-glycosyl compounds carbohydrate metabolic process	-	IPR013320 (G3DSA:2.60.120.GENE3D) IPR013320 (SUPERFAMILY)
HAOR_3367	197	-	-	-	PTHR35605:SF2 (PANTHER) PTHR35605 (PANTHER)
HAOR_6185	196	GO:0016021	integral component of membrane	-	no IPS match
HAOR_9006	196	GO:0005515	protein binding	-	PF13418 (PFAM) IPR015915 (G3DSA:2.120.10.GENE3D) SSF117281 (SUPERFAMILY)
HAOR_2258	194	GO:0008152	metabolic process	-	no IPS match
HAOR_12356	194	GO:0008061	chitin binding	-	IPR001002 (SMART) IPR001002 (G3DSA:3.30.60.GENE3D) IPR001002 (PFAM) IPR001002 (PRODOM) IPR001002 (PROSITE_PROFILES) IPR001002 (PROSITE_PROFILES) IPR001002 (SUPERFAMILY) IPR001002 (SUPERFAMILY)
HAOR_4041	194	GO:0016021	integral component of membrane	-	no IPS match
HAOR_13674	193	-	-	-	IPR014710 (G3DSA:2.60.120.GENE3D) IPR009327 (PFAM) PTHR33387 (PANTHER) PTHR33387:SF2 (PANTHER) IPR011051 (SUPERFAMILY)
HAOR_2065	191	GO:0044763	single-organism cellular process	-	no IPS match
HAOR_10463	191	GO:0019028	viral capsid	-	IPR004302 (PFAM) PTHR36575 (PANTHER) PTHR36575:SF2 (PANTHER)
HAOR_2747	190	-	-	-	PTHR40845 (PANTHER)
HAOR_5362	189	GO:0043581	mycelium development	-	IPR008914 (G3DSA:3.90.280.GENE3D) IPR008914 (PFAM) PTHR11362:SF37 (PANTHER) PTHR11362 (PANTHER) IPR008914 (SUPERFAMILY)
HAOR_2686	189	-	-	-	PTHR37592 (PANTHER) PTHR37592:SF1 (PANTHER)
HAOR_343	188	GO:0006457	protein folding	-	G3DSA:3.10.50.40 (GENE3D) IPR001179 (PFAM) PTHR10516:SF306 (PANTHER) IPR023566 (PANTHER) IPR001179 (PROSITE_PROFILES) SSF54534 (SUPERFAMILY)
HAOR_11424	186	-	-	-	IPR008972 (G3DSA:2.60.40.GENE3D) PTHR34883 (PANTHER) IPR008972 (SUPERFAMILY)
HAOR_10455	185	-	-	-	PS51257 (PROSITE_PROFILES)
HAOR_1353	185	-	-	-	IPR021054 (PFAM)
HAOR_2980	184	-	-	-	PTHR40845 (PANTHER)
HAOR_10329	179	-	-	-	IPR032382 (PFAM)
HAOR_5503	179	-	-	-	IPR001283 (PRINTS) IPR014044 (SMART) IPR014044 (PFAM) IPR014044 (G3DSA:3.40.33.GENE3D) IPR001283 (PANTHER) IPR014044 (SUPERFAMILY)
HAOR_7697	177	-	-	-	PTHR34992:SF3 (PANTHER) PTHR34992 (PANTHER)
HAOR_5500	175	-	-	-	IPR009009 (PFAM) IPR009009 (G3DSA:2.40.40.GENE3D) PTHR34586:SF3 (PANTHER) PTHR34586 (PANTHER) IPR009009 (SUPERFAMILY)
HAOR_3965	175	GO:0003723 GO:0004521 GO:0051252	RNA binding endoribonuclease activity regulation of RNA metabolic process	EC:3.1	IPR000026 (PIRSF) IPR016191 (G3DSA:3.10.450.GENE3D) IPR016191 (SUPERFAMILY)
HAOR_5922	173	GO:0000328 GO:0032366	fungal-type vacuole lumen intracellular sterol transport	-	IPR003172 (SMART) G3DSA:2.70.220.10 (GENE3D) IPR003172 (PFAM) PTHR11306:SF0 (PANTHER) PTHR11306 (PANTHER) IPR014756 (SUPERFAMILY)
HAOR_6952	170	-	-	-	IPR011058 (PFAM) IPR011058 (G3DSA:2.30.60.GENE3D) IPR011058 (SUPERFAMILY)
HAOR_13758	168	-	-	-	PTHR38849 (PANTHER)
HAOR_7279	167	GO:0003723 GO:0004540 GO:0051252	RNA binding ribonuclease activity regulation of RNA metabolic process	EC:3.1	IPR016191 (G3DSA:3.10.450.GENE3D) IPR016191 (SUPERFAMILY)
HAOR_2087	166	GO:0052051	interaction with host via protein secreted by type II secretion system	-	no IPS match
HAOR_3960	166	GO:0005576 GO:0030446	extracellular region hyphal cell wall	-	IPR018392 (SMART) IPR018392 (PFAM) IPR018392 (G3DSA:3.10.350.GENE3D) IPR018392 (SUPERFAMILY) IPR018392 (SUPERFAMILY)
HAOR_8661	164	GO:0016787 GO:0008152	hydrolase activity metabolic process	-	no IPS match
HAOR_13472	164	-	-	-	IPR011058 (G3DSA:2.30.60.GENE3D) IPR011058 (SUPERFAMILY)
HAOR_2059	164	-	-	-	IPR011058 (G3DSA:2.30.60.GENE3D) IPR011058 (PFAM) IPR011058 (SUPERFAMILY)
HAOR_6676	163	-	-	-	IPR021476 (PFAM)
HAOR_10694	160	GO:0007275 GO:0052051	multicellular organismal development interaction with host via protein secreted by type II secretion system	-	-
HAOR_6715	160	-	-	-	IPR032710 (SUPERFAMILY)
HAOR_9270	159	GO:0016020 GO:0052051	membrane interaction with host via protein secreted by type II secretion system	-	no IPS match
HAOR_9766	158	-	-	-	IPR011042 (G3DSA:2.120.10.GENE3D)
HAOR_11136	158	GO:0004348 GO:0005975 GO:0006687	glucosylceramidase activity carbohydrate metabolic process glycosphingolipid metabolic process	EC:3.2.1.45	IPR001139 (PFAM) IPR013781 (G3DSA:3.20.20.GENE3D) IPR001139 (PANTHER) PTHR11069:SF18 (PANTHER) IPR017853 (SUPERFAMILY)
HAOR_12191	157	GO:0052051	interaction with host via protein secreted by type II secretion system	-	no IPS match
HAOR_13422	157	GO:0052051	interaction with host via protein secreted by type II secretion system	-	IPR032382 (PFAM)
HAOR_3694	157	GO:0043581 GO:0052051	mycelium development interaction with host via protein secreted by type II secretion system	-	no IPS match
HAOR_4412	157	GO:0072546 GO:0006412 GO:0034975	ER membrane protein complex translation protein folding in endoplasmic reticulum	-	IPR018937 (PFAM) PTHR28144 (PANTHER)
HAOR_7901	156	-	-	-	G3DSA:2.60.20.10 (GENE3D)
HAOR_10277	156	-	-	-	G3DSA:2.60.20.10 (GENE3D)
HAOR_6989	154	GO:0005576 GO:0004553 GO:0030248 GO:0005975	extracellular region hydrolase activity, hydrolyzing O-glycosyl compounds cellulose binding carbohydrate metabolic process	-	IPR000254 (SMART) IPR000254 (PFAM) IPR000254 (PROSITE_PROFILES) IPR000254 (SUPERFAMILY)
HAOR_12852	151	GO:0052051	interaction with host via protein secreted by type II secretion system	-	IPR032382 (PFAM)
HAOR_11755	150	GO:0043581	mycelium development	-	no IPS match
HAOR_5274	150	GO:0016020	membrane	-	no IPS match
HAOR_10394	148	-	-	-	PTHR39602 (PANTHER) PTHR39602:SF1 (PANTHER)
HAOR_10101	146	GO:0016020	membrane	-	G3DSA:2.80.10.50 (GENE3D) IPR000772 (PROSITE_PROFILES) IPR000772 (SUPERFAMILY)
HAOR_13773	146	GO:0052051	interaction with host via protein secreted by type II secretion system	-	no IPS match
HAOR_7404	144	GO:0005576 GO:0004568 GO:0008061 GO:0006032	extracellular region chitinase activity chitin binding chitin catabolic process	EC:3.2.1.14	no IPS match
HAOR_6566	140	-	-	-	PS51257 (PROSITE_PROFILES)
HAOR_2070	139	GO:0044271	cellular nitrogen compound biosynthetic process	-	no IPS match
HAOR_2404	139	GO:0005576 GO:0035690	extracellular region cellular response to drug	-	IPR009009 (G3DSA:2.40.40.GENE3D) IPR009009 (PFAM) PTHR34586:SF3 (PANTHER) PTHR34586 (PANTHER) IPR009009 (SUPERFAMILY)
HAOR_3110	139	-	-	-	IPR009009 (PFAM) IPR009009 (G3DSA:2.40.40.GENE3D) PTHR34586 (PANTHER) PTHR34586:SF3 (PANTHER) IPR009009 (SUPERFAMILY)
HAOR_12323	139	-	-	-	IPR011058 (PFAM) IPR011058 (G3DSA:2.30.60.GENE3D) IPR011058 (SUPERFAMILY)
HAOR_1191	138	GO:0016021	integral component of membrane	-	PTHR37019 (PANTHER)
HAOR_613	138	GO:0008061	chitin binding	-	IPR001002 (SUPERFAMILY)
HAOR_2537	138	GO:0016021	integral component of membrane	-	no IPS match
HAOR_6501	137	-	-	-	IPR011058 (PFAM) IPR011058 (G3DSA:2.30.60.GENE3D) PS51257 (PROSITE_PROFILES) IPR011058 (SUPERFAMILY)
HAOR_9857	137	GO:0009405 GO:0052051	pathogenesis interaction with host via protein secreted by type II secretion system	-	IPR010829 (PFAM) IPR009009 (SUPERFAMILY)
HAOR_7078	134	GO:0005515	protein binding	-	IPR002110 (PFAM) IPR020683 (G3DSA:1.25.40.GENE3D) IPR020683 (PROSITE_PROFILES) IPR002110 (PROSITE_PROFILES) IPR020683 (SUPERFAMILY)
HAOR_14563	130	GO:0016020	membrane	-	IPR005052 (PFAM) IPR013320 (G3DSA:2.60.120.GENE3D) PTHR12223 (PANTHER) PTHR12223:SF28 (PANTHER) IPR005052 (PROSITE_PROFILES) IPR013320 (SUPERFAMILY)
HAOR_11111	126	GO:0052051	interaction with host via protein secreted by type II secretion system	-	G3DSA:2.60.20.10 (GENE3D)
HAOR_1096	126	GO:0005634 GO:0000981 GO:0008270 GO:0006355	nucleus RNA polymerase II transcription factor activity, sequence-specific DNA binding zinc ion binding regulation of transcription, DNA-templated	-	IPR001138 (G3DSA:4.10.240.GENE3D) IPR001138 (SUPERFAMILY)
HAOR_6837	125	-	-	-	IPR012674 (G3DSA:2.40.128.GENE3D) IPR011038 (SUPERFAMILY)
HAOR_8268	124	-	-	-	G3DSA:2.60.20.10 (GENE3D)
HAOR_6567	124	GO:0003723 GO:0004540 GO:0051252	RNA binding ribonuclease activity regulation of RNA metabolic process	EC:3.1	IPR016191 (G3DSA:3.10.450.GENE3D) PTHR42104:SF1 (PANTHER) PTHR42104 (PANTHER) IPR016191 (SUPERFAMILY)
HAOR_3054	123	-	-	-	PS51257 (PROSITE_PROFILES)
HAOR_5568	122	GO:0016787 GO:0030246 GO:0005975	hydrolase activity carbohydrate binding carbohydrate metabolic process	-	IPR012939 (PFAM) G3DSA:3.30.2080.10 (GENE3D)
HAOR_8806	119	-	-	-	G3DSA:2.60.20.10 (GENE3D)
HAOR_5727	114	GO:0016020 GO:0016740	membrane transferase activity	-	PTHR40020:SF1 (PANTHER) PTHR40020 (PANTHER)
HAOR_3478	112	-	-	-	IPR011058 (PFAM) IPR011058 (G3DSA:2.30.60.GENE3D) IPR011058 (SUPERFAMILY)
HAOR_1201	110	-	-	-	PS51257 (PROSITE_PROFILES)
HAOR_3002	105	-	-	-	IPR020301 (PFAM)
HAOR_2756	101	GO:0005576	extracellular region	-	IPR010636 (PFAM) IPR010636 (G3DSA:3.20.120.GENE3D) PTHR42341 (PANTHER) IPR010636 (SUPERFAMILY)
HAOR_12957	97	-	-	-	PS51257 (PROSITE_PROFILES)
HAOR_9406	96	GO:0016021	integral component of membrane	-	IPR010259 (G3DSA:3.30.70.GENE3D) PTHR28288 (PANTHER) PTHR28288:SF1 (PANTHER) IPR009020 (SUPERFAMILY)
HAOR_10237	93	-	-	-	IPR014005 (SMART) IPR008427 (PFAM) PTHR35607 (PANTHER)
HAOR_4607	91	GO:0005739 GO:0003700 GO:0043565 GO:0006355	mitochondrion transcription factor activity, sequence-specific DNA binding sequence-specific DNA binding regulation of transcription, DNA-templated	-	IPR013892 (PFAM) PTHR22977 (PANTHER) PTHR22977:SF1 (PANTHER)
HAOR_4241	90	GO:0016020	membrane	-	no IPS match
HAOR_7669	83	-	-	-	IPR018392 (SMART) IPR018392 (PFAM) IPR018392 (G3DSA:3.10.350.GENE3D) PTHR21666 (PANTHER) PTHR21666:SF212 (PANTHER) IPR018392 (SUPERFAMILY)
HAOR_8205	81	-	-	-	PS51257 (PROSITE_PROFILES)
HAOR_11797	77	GO:0005829 GO:0016740 GO:0016884 GO:0008152	cytosol transferase activity carbon-nitrogen ligase activity, with glutamine as amido-N-donor metabolic process	-	no IPS match
HAOR_11462	75	GO:0005737 GO:0000287 GO:0004427 GO:0006119	cytoplasm magnesium ion binding inorganic diphosphatase activity oxidative phosphorylation	EC:3.6.1.1 EC:3.6.1	IPR008162 (G3DSA:3.90.80.GENE3D) IPR008162 (PANTHER) IPR008162 (SUPERFAMILY)

## Sheet: M. oryzae
Table S1. The predicted M. oryzae secretome
Sequence Name	Sequence Length	GO Accession	GO Names	Enzyme Codes	InterPro IDs
Unannotated secretomes
MGG_17014	56	-	-	-	no IPS match
MGG_17478	53	-	-	-	no IPS match
MGG_18102	53	-	-	-	no IPS match
MGG_18071	53	-	-	-	no IPS match
MGG_15044	52	-	-	-	no IPS match
MGG_18036	52	-	-	-	no IPS match
MGG_16260	126	-	-	-	no IPS match
MGG_09724	138	-	-	-	no IPS match
MGG_12509	101	-	-	-	no IPS match
MGG_14836	304	-	-	-	no IPS match
MGG_13374	288	-	-	-	no IPS match
MGG_00619	211	-	-	-	no IPS match
MGG_16070	325	-	-	-	no IPS match
MGG_18108	174	-	-	-	no IPS match
MGG_09106	160	-	-	-	no IPS match
MGG_09742	268	-	-	-	no IPS match
MGG_06168	493	-	-	-	no IPS match
MGG_03685	153	-	-	-	no IPS match
MGG_15972	113	-	-	-	no IPS match
MGG_04795	115	-	-	-	no IPS match
MGG_09693	102	-	-	-	no IPS match
MGG_07969	101	-	-	-	no IPS match
MGG_16382	106	-	-	-	no IPS match
MGG_11610	113	-	-	-	no IPS match
MGG_18140	241	-	-	-	no IPS match
MGG_08971	190	-	-	-	no IPS match
MGG_15553	219	-	-	-	no IPS match
MGG_02139	126	-	-	-	no IPS match
MGG_07733	321	-	-	-	no IPS match
MGG_09428	323	-	-	-	no IPS match
MGG_03456	337	-	-	-	no IPS match
MGG_05037	327	-	-	-	no IPS match
MGG_10026	336	-	-	-	no IPS match
MGG_17027	90	-	-	-	no IPS match
MGG_08644	195	-	-	-	no IPS match
MGG_01952	459	-	-	-	no IPS match
MGG_05405	470	-	-	-	no IPS match
MGG_05805	245	-	-	-	no IPS match
MGG_05887	247	-	-	-	no IPS match
MGG_17767	226	-	-	-	no IPS match
MGG_05302	891	-	-	-	no IPS match
MGG_09751	377	-	-	-	no IPS match
MGG_16719	92	-	-	-	no IPS match
MGG_08647	385	-	-	-	no IPS match
MGG_14879	140	-	-	-	no IPS match
MGG_10237	257	-	-	-	no IPS match
MGG_10244	127	-	-	-	no IPS match
MGG_18122	165	-	-	-	no IPS match
MGG_10926	204	-	-	-	no IPS match
MGG_09128	164	-	-	-	no IPS match
MGG_18105	123	-	-	-	no IPS match
MGG_18100	122	-	-	-	no IPS match
MGG_10231	103	-	-	-	no IPS match
MGG_00043	131	-	-	-	no IPS match
MGG_00083	291	-	-	-	no IPS match
MGG_00120	195	-	-	-	no IPS match
MGG_00148	133	-	-	-	no IPS match
MGG_00181	359	-	-	-	no IPS match
MGG_00216	133	-	-	-	no IPS match
MGG_00380	152	-	-	-	no IPS match
MGG_00511	225	-	-	-	no IPS match
MGG_00614	139	-	-	-	no IPS match
MGG_00627	282	-	-	-	no IPS match
MGG_00629	111	-	-	-	no IPS match
MGG_00825	113	-	-	-	no IPS match
MGG_01145	236	-	-	-	no IPS match
MGG_01366	89	-	-	-	no IPS match
MGG_01375	304	-	-	-	no IPS match
MGG_01530	252	-	-	-	no IPS match
MGG_01879	123	-	-	-	no IPS match
MGG_01944	230	-	-	-	no IPS match
MGG_01953	115	-	-	-	no IPS match
MGG_01963	200	-	-	-	no IPS match
MGG_01964	157	-	-	-	no IPS match
MGG_02073	160	-	-	-	no IPS match
MGG_02082	289	-	-	-	no IPS match
MGG_02083	221	-	-	-	no IPS match
MGG_02090	111	-	-	-	no IPS match
MGG_02121	351	-	-	-	no IPS match
MGG_02154	108	-	-	-	no IPS match
MGG_02155	276	-	-	-	no IPS match
MGG_02166	104	-	-	-	no IPS match
MGG_02202	212	-	-	-	no IPS match
MGG_02207	127	-	-	-	no IPS match
MGG_02220	110	-	-	-	no IPS match
MGG_02222	270	-	-	-	no IPS match
MGG_02223	118	-	-	-	no IPS match
MGG_02232	139	-	-	-	no IPS match
MGG_02255	214	-	-	-	no IPS match
MGG_02273	186	-	-	-	no IPS match
MGG_02296	164	-	-	-	no IPS match
MGG_02338	196	-	-	-	no IPS match
MGG_02546	147	-	-	-	no IPS match
MGG_02557	321	-	-	-	no IPS match
MGG_02564	302	-	-	-	no IPS match
MGG_02591	114	-	-	-	no IPS match
MGG_02601	559	-	-	-	no IPS match
MGG_02635	131	-	-	-	no IPS match
MGG_02645	112	-	-	-	no IPS match
MGG_02990	140	-	-	-	no IPS match
MGG_03078	319	-	-	-	no IPS match
MGG_03079	178	-	-	-	no IPS match
MGG_03308	162	-	-	-	no IPS match
MGG_03326	134	-	-	-	no IPS match
MGG_03347	274	-	-	-	no IPS match
MGG_03353	233	-	-	-	no IPS match
MGG_03544	495	-	-	-	no IPS match
MGG_03585	139	-	-	-	no IPS match
MGG_03671	125	-	-	-	no IPS match
MGG_03715	207	-	-	-	no IPS match
MGG_03865	73	-	-	-	no IPS match
MGG_04208	296	-	-	-	no IPS match
MGG_04258	140	-	-	-	no IPS match
MGG_04259	110	-	-	-	no IPS match
MGG_04291	121	-	-	-	no IPS match
MGG_04354	141	-	-	-	no IPS match
MGG_04384	119	-	-	-	no IPS match
MGG_04451	144	-	-	-	no IPS match
MGG_04452	246	-	-	-	no IPS match
MGG_04579	180	-	-	-	no IPS match
MGG_04603	311	-	-	-	no IPS match
MGG_04734	115	-	-	-	no IPS match
MGG_04735	147	-	-	-	no IPS match
MGG_04776	172	-	-	-	no IPS match
MGG_04859	152	-	-	-	no IPS match
MGG_04892	174	-	-	-	no IPS match
MGG_04925	198	-	-	-	no IPS match
MGG_05091	214	-	-	-	no IPS match
MGG_05108	211	-	-	-	no IPS match
MGG_05119	247	-	-	-	no IPS match
MGG_05389	110	-	-	-	no IPS match
MGG_05410	138	-	-	-	no IPS match
MGG_05416	147	-	-	-	no IPS match
MGG_05424	216	-	-	-	no IPS match
MGG_05538	162	-	-	-	no IPS match
MGG_05764	168	-	-	-	no IPS match
MGG_05789	182	-	-	-	no IPS match
MGG_05795	127	-	-	-	no IPS match
MGG_05818	140	-	-	-	no IPS match
MGG_05978	187	-	-	-	no IPS match
MGG_06224	134	-	-	-	no IPS match
MGG_06228	354	-	-	-	no IPS match
MGG_06231	139	-	-	-	no IPS match
MGG_06359	247	-	-	-	no IPS match
MGG_06523	222	-	-	-	no IPS match
MGG_06578	399	-	-	-	no IPS match
MGG_06746	140	-	-	-	no IPS match
MGG_06824	208	-	-	-	no IPS match
MGG_06842	1017	-	-	-	no IPS match
MGG_06846	206	-	-	-	no IPS match
MGG_07050	97	-	-	-	no IPS match
MGG_07184	112	-	-	-	no IPS match
MGG_07217	221	-	-	-	no IPS match
MGG_07292	282	-	-	-	no IPS match
MGG_07348	162	-	-	-	no IPS match
MGG_07350	202	-	-	-	no IPS match
MGG_07352	114	-	-	-	no IPS match
MGG_07357	185	-	-	-	no IPS match
MGG_07372	142	-	-	-	no IPS match
MGG_07411	102	-	-	-	no IPS match
MGG_07538	239	-	-	-	no IPS match
MGG_07591	101	-	-	-	no IPS match
MGG_07624	184	-	-	-	no IPS match
MGG_07625	177	-	-	-	no IPS match
MGG_07630	117	-	-	-	no IPS match
MGG_07644	317	-	-	-	no IPS match
MGG_07748	178	-	-	-	no IPS match
MGG_07766	123	-	-	-	no IPS match
MGG_07804	150	-	-	-	no IPS match
MGG_07811	168	-	-	-	no IPS match
MGG_07812	255	-	-	-	no IPS match
MGG_07834	120	-	-	-	no IPS match
MGG_07854	228	-	-	-	no IPS match
MGG_07866	340	-	-	-	no IPS match
MGG_07869	129	-	-	-	no IPS match
MGG_07880	227	-	-	-	no IPS match
MGG_07919	185	-	-	-	no IPS match
MGG_07924	357	-	-	-	no IPS match
MGG_07934	226	-	-	-	no IPS match
MGG_07952	99	-	-	-	no IPS match
MGG_07959	280	-	-	-	no IPS match
MGG_07972	291	-	-	-	no IPS match
MGG_07986	113	-	-	-	no IPS match
MGG_07993	138	-	-	-	no IPS match
MGG_07994	184	-	-	-	no IPS match
MGG_07995	256	-	-	-	no IPS match
MGG_08027	239	-	-	-	no IPS match
MGG_08045	535	-	-	-	no IPS match
MGG_08086	100	-	-	-	no IPS match
MGG_08191	104	-	-	-	no IPS match
MGG_08230	133	-	-	-	no IPS match
MGG_14725	133	-	-	-	no IPS match
MGG_08253	154	-	-	-	no IPS match
MGG_08296	566	-	-	-	no IPS match
MGG_08328	297	-	-	-	no IPS match
MGG_08334	292	-	-	-	no IPS match
MGG_08348	81	-	-	-	no IPS match
MGG_08355	113	-	-	-	no IPS match
MGG_08372	106	-	-	-	no IPS match
MGG_08373	183	-	-	-	no IPS match
MGG_08376	132	-	-	-	no IPS match
MGG_08406	158	-	-	-	no IPS match
MGG_08414	125	-	-	-	no IPS match
MGG_08428	111	-	-	-	no IPS match
MGG_08432	98	-	-	-	no IPS match
MGG_08433	122	-	-	-	no IPS match
MGG_08435	108	-	-	-	no IPS match
MGG_08442	174	-	-	-	no IPS match
MGG_08467	411	-	-	-	no IPS match
MGG_08481	168	-	-	-	no IPS match
MGG_08482	142	-	-	-	no IPS match
MGG_08485	117	-	-	-	no IPS match
MGG_08491	121	-	-	-	no IPS match
MGG_08506	166	-	-	-	no IPS match
MGG_08515	193	-	-	-	no IPS match
MGG_08531	277	-	-	-	no IPS match
MGG_08543	106	-	-	-	no IPS match
MGG_08546	130	-	-	-	no IPS match
MGG_08607	134	-	-	-	no IPS match
MGG_08715	137	-	-	-	no IPS match
MGG_08796	102	-	-	-	no IPS match
MGG_08799	116	-	-	-	no IPS match
MGG_08818	122	-	-	-	no IPS match
MGG_08830	403	-	-	-	no IPS match
MGG_08944	142	-	-	-	no IPS match
MGG_08946	236	-	-	-	no IPS match
MGG_08992	107	-	-	-	no IPS match
MGG_09054	306	-	-	-	no IPS match
MGG_09055	206	-	-	-	no IPS match
MGG_09252	189	-	-	-	no IPS match
MGG_09368	192	-	-	-	no IPS match
MGG_09377	195	-	-	-	no IPS match
MGG_09378	72	-	-	-	no IPS match
MGG_09379	118	-	-	-	no IPS match
MGG_09387	218	-	-	-	no IPS match
MGG_09421	209	-	-	-	no IPS match
MGG_09425	156	-	-	-	no IPS match
MGG_09452	109	-	-	-	no IPS match
MGG_09569	124	-	-	-	no IPS match
MGG_09605	182	-	-	-	no IPS match
MGG_09627	157	-	-	-	no IPS match
MGG_09628	299	-	-	-	no IPS match
MGG_09629	189	-	-	-	no IPS match
MGG_09657	109	-	-	-	no IPS match
MGG_09665	371	-	-	-	no IPS match
MGG_09666	155	-	-	-	no IPS match
MGG_09675	141	-	-	-	no IPS match
MGG_09763	331	-	-	-	no IPS match
MGG_09844	187	-	-	-	no IPS match
MGG_09849	372	-	-	-	no IPS match
MGG_09985	472	-	-	-	no IPS match
MGG_10001	264	-	-	-	no IPS match
MGG_10004	135	-	-	-	no IPS match
MGG_10010	434	-	-	-	no IPS match
MGG_10020	132	-	-	-	no IPS match
MGG_10021	133	-	-	-	no IPS match
MGG_10024	187	-	-	-	no IPS match
MGG_10066	313	-	-	-	no IPS match
MGG_10074	118	-	-	-	no IPS match
MGG_10080	247	-	-	-	no IPS match
MGG_10102	246	-	-	-	no IPS match
MGG_10120	173	-	-	-	no IPS match
MGG_10282	125	-	-	-	no IPS match
MGG_10300	316	-	-	-	no IPS match
MGG_10310	113	-	-	-	no IPS match
MGG_10335	114	-	-	-	no IPS match
MGG_10425	206	-	-	-	no IPS match
MGG_10434	175	-	-	-	no IPS match
MGG_10452	245	-	-	-	no IPS match
MGG_10455	197	-	-	-	no IPS match
MGG_10542	142	-	-	-	no IPS match
MGG_10557	198	-	-	-	no IPS match
MGG_10559	142	-	-	-	no IPS match
MGG_10705	664	-	-	-	no IPS match
MGG_10725	188	-	-	-	no IPS match
MGG_10774	126	-	-	-	no IPS match
MGG_10780	147	-	-	-	no IPS match
MGG_10781	195	-	-	-	no IPS match
MGG_10796	155	-	-	-	no IPS match
MGG_10892	123	-	-	-	no IPS match
MGG_11072	126	-	-	-	no IPS match
MGG_11304	178	-	-	-	no IPS match
MGG_11546	1186	-	-	-	no IPS match
MGG_11606	342	-	-	-	no IPS match
MGG_11620	72	-	-	-	no IPS match
MGG_11650	157	-	-	-	no IPS match
MGG_11719	146	-	-	-	no IPS match
MGG_11967	115	-	-	-	no IPS match
MGG_15459	115	-	-	-	no IPS match
MGG_11991	83	-	-	-	no IPS match
MGG_12090	80	-	-	-	no IPS match
MGG_12165	529	-	-	-	no IPS match
MGG_12445	151	-	-	-	no IPS match
MGG_12551	184	-	-	-	no IPS match
MGG_12552	91	-	-	-	no IPS match
MGG_12582	126	-	-	-	no IPS match
MGG_12654	100	-	-	-	no IPS match
MGG_12655	91	-	-	-	no IPS match
MGG_12690	133	-	-	-	no IPS match
MGG_12937	99	-	-	-	no IPS match
MGG_13009	225	-	-	-	no IPS match
MGG_13049	322	-	-	-	no IPS match
MGG_13063	323	-	-	-	no IPS match
MGG_13108	72	-	-	-	no IPS match
MGG_13133	132	-	-	-	no IPS match
MGG_13325	151	-	-	-	no IPS match
MGG_13670	121	-	-	-	no IPS match
MGG_13742	281	-	-	-	no IPS match
MGG_13836	254	-	-	-	no IPS match
MGG_13957	464	-	-	-	no IPS match
MGG_13974	119	-	-	-	no IPS match
MGG_14006	73	-	-	-	no IPS match
MGG_14052	230	-	-	-	no IPS match
MGG_14053	93	-	-	-	no IPS match
MGG_14093	168	-	-	-	no IPS match
MGG_14155	290	-	-	-	no IPS match
MGG_14340	95	-	-	-	no IPS match
MGG_14374	155	-	-	-	no IPS match
MGG_14398	127	-	-	-	no IPS match
MGG_14422	74	-	-	-	no IPS match
MGG_14572	272	-	-	-	no IPS match
MGG_14600	106	-	-	-	no IPS match
MGG_14622	81	-	-	-	no IPS match
MGG_14641	112	-	-	-	no IPS match
MGG_14652	146	-	-	-	no IPS match
MGG_14662	73	-	-	-	no IPS match
MGG_14715	194	-	-	-	no IPS match
MGG_14734	98	-	-	-	no IPS match
MGG_14793	101	-	-	-	no IPS match
MGG_14830	118	-	-	-	no IPS match
MGG_14834	171	-	-	-	no IPS match
MGG_14926	176	-	-	-	no IPS match
MGG_15084	154	-	-	-	no IPS match
MGG_15106	149	-	-	-	no IPS match
MGG_15109	293	-	-	-	no IPS match
MGG_15207	137	-	-	-	no IPS match
MGG_15310	308	-	-	-	no IPS match
MGG_15324	410	-	-	-	no IPS match
MGG_15336	126	-	-	-	no IPS match
MGG_15371	208	-	-	-	no IPS match
MGG_15374	147	-	-	-	no IPS match
MGG_15375	121	-	-	-	no IPS match
MGG_15376	146	-	-	-	no IPS match
MGG_15391	222	-	-	-	no IPS match
MGG_15401	105	-	-	-	no IPS match
MGG_15427	281	-	-	-	no IPS match
MGG_15443	115	-	-	-	no IPS match
MGG_15458	102	-	-	-	no IPS match
MGG_15507	75	-	-	-	no IPS match
MGG_15520	430	-	-	-	no IPS match
MGG_15539	97	-	-	-	no IPS match
MGG_15547	148	-	-	-	no IPS match
MGG_15575	127	-	-	-	no IPS match
MGG_15602	82	-	-	-	no IPS match
MGG_15625	101	-	-	-	no IPS match
MGG_15631	70	-	-	-	no IPS match
MGG_15633	71	-	-	-	no IPS match
MGG_15657	82	-	-	-	no IPS match
MGG_15689	124	-	-	-	no IPS match
MGG_15693	49	-	-	-	no IPS match
MGG_15746	49	-	-	-	no IPS match
MGG_15751	131	-	-	-	no IPS match
MGG_15824	108	-	-	-	no IPS match
MGG_15843	62	-	-	-	no IPS match
MGG_15908	74	-	-	-	no IPS match
MGG_15911	101	-	-	-	no IPS match
MGG_15960	67	-	-	-	no IPS match
MGG_16011	58	-	-	-	no IPS match
MGG_16026	122	-	-	-	no IPS match
MGG_16037	86	-	-	-	no IPS match
MGG_16041	113	-	-	-	no IPS match
MGG_16042	288	-	-	-	no IPS match
MGG_16044	412	-	-	-	no IPS match
MGG_16057	209	-	-	-	no IPS match
MGG_16071	79	-	-	-	no IPS match
MGG_16090	142	-	-	-	no IPS match
MGG_16113	121	-	-	-	no IPS match
MGG_16123	138	-	-	-	no IPS match
MGG_16129	99	-	-	-	no IPS match
MGG_16137	121	-	-	-	no IPS match
MGG_16171	187	-	-	-	no IPS match
MGG_16175	76	-	-	-	no IPS match
MGG_16188	146	-	-	-	no IPS match
MGG_16209	131	-	-	-	no IPS match
MGG_16238	90	-	-	-	no IPS match
MGG_16323	202	-	-	-	no IPS match
MGG_16327	281	-	-	-	no IPS match
MGG_16337	137	-	-	-	no IPS match
MGG_16339	90	-	-	-	no IPS match
MGG_16342	108	-	-	-	no IPS match
MGG_16345	97	-	-	-	no IPS match
MGG_16346	96	-	-	-	no IPS match
MGG_16353	74	-	-	-	no IPS match
MGG_16357	87	-	-	-	no IPS match
MGG_16378	97	-	-	-	no IPS match
MGG_16404	142	-	-	-	no IPS match
MGG_16422	59	-	-	-	no IPS match
MGG_16475	113	-	-	-	no IPS match
MGG_16476	171	-	-	-	no IPS match
MGG_14965	208	-	-	-	no IPS match
MGG_16489	208	-	-	-	no IPS match
MGG_16496	110	-	-	-	no IPS match
MGG_16529	75	-	-	-	no IPS match
MGG_16537	115	-	-	-	no IPS match
MGG_16551	274	-	-	-	no IPS match
MGG_16562	187	-	-	-	no IPS match
MGG_16570	83	-	-	-	no IPS match
MGG_16585	77	-	-	-	no IPS match
MGG_16593	56	-	-	-	no IPS match
MGG_16625	72	-	-	-	no IPS match
MGG_16647	69	-	-	-	no IPS match
MGG_16659	76	-	-	-	no IPS match
MGG_16660	89	-	-	-	no IPS match
MGG_16671	70	-	-	-	no IPS match
MGG_16693	128	-	-	-	no IPS match
MGG_16703	118	-	-	-	no IPS match
MGG_16712	259	-	-	-	no IPS match
MGG_16714	61	-	-	-	no IPS match
MGG_16718	595	-	-	-	no IPS match
MGG_16724	144	-	-	-	no IPS match
MGG_16737	187	-	-	-	no IPS match
MGG_16759	109	-	-	-	no IPS match
MGG_16763	98	-	-	-	no IPS match
MGG_16775	113	-	-	-	no IPS match
MGG_16789	90	-	-	-	no IPS match
MGG_16804	181	-	-	-	no IPS match
MGG_16811	80	-	-	-	no IPS match
MGG_16829	202	-	-	-	no IPS match
MGG_16836	173	-	-	-	no IPS match
MGG_16860	221	-	-	-	no IPS match
MGG_16878	133	-	-	-	no IPS match
MGG_16892	98	-	-	-	no IPS match
MGG_16929	248	-	-	-	no IPS match
MGG_16939	134	-	-	-	no IPS match
MGG_17015	68	-	-	-	no IPS match
MGG_17022	138	-	-	-	no IPS match
MGG_17063	160	-	-	-	no IPS match
MGG_17082	75	-	-	-	no IPS match
MGG_17146	69	-	-	-	no IPS match
MGG_17155	103	-	-	-	no IPS match
MGG_17225	95	-	-	-	no IPS match
MGG_17227	117	-	-	-	no IPS match
MGG_17232	99	-	-	-	no IPS match
MGG_17237	68	-	-	-	no IPS match
MGG_17239	70	-	-	-	no IPS match
MGG_17240	87	-	-	-	no IPS match
MGG_17244	74	-	-	-	no IPS match
MGG_17248	80	-	-	-	no IPS match
MGG_17249	145	-	-	-	no IPS match
MGG_17250	83	-	-	-	no IPS match
MGG_17266	111	-	-	-	no IPS match
MGG_17276	71	-	-	-	no IPS match
MGG_17303	74	-	-	-	no IPS match
MGG_17319	73	-	-	-	no IPS match
MGG_17334	128	-	-	-	no IPS match
MGG_17335	158	-	-	-	no IPS match
MGG_17353	76	-	-	-	no IPS match
MGG_17355	123	-	-	-	no IPS match
MGG_17366	118	-	-	-	no IPS match
MGG_17387	110	-	-	-	no IPS match
MGG_17393	71	-	-	-	no IPS match
MGG_17406	239	-	-	-	no IPS match
MGG_17425	86	-	-	-	no IPS match
MGG_17426	229	-	-	-	no IPS match
MGG_17431	141	-	-	-	no IPS match
MGG_17463	95	-	-	-	no IPS match
MGG_17464	80	-	-	-	no IPS match
MGG_17473	234	-	-	-	no IPS match
MGG_17522	77	-	-	-	no IPS match
MGG_17530	145	-	-	-	no IPS match
MGG_17550	75	-	-	-	no IPS match
MGG_17556	112	-	-	-	no IPS match
MGG_17563	170	-	-	-	no IPS match
MGG_17567	62	-	-	-	no IPS match
MGG_17578	213	-	-	-	no IPS match
MGG_17579	157	-	-	-	no IPS match
MGG_17580	122	-	-	-	no IPS match
MGG_17582	70	-	-	-	no IPS match
MGG_17590	125	-	-	-	no IPS match
MGG_17597	55	-	-	-	no IPS match
MGG_17601	119	-	-	-	no IPS match
MGG_17614	119	-	-	-	no IPS match
MGG_17659	264	-	-	-	no IPS match
MGG_17666	122	-	-	-	no IPS match
MGG_17667	91	-	-	-	no IPS match
MGG_17681	74	-	-	-	no IPS match
MGG_17687	62	-	-	-	no IPS match
MGG_17760	115	-	-	-	no IPS match
MGG_17765	405	-	-	-	no IPS match
MGG_17792	87	-	-	-	no IPS match
MGG_17799	111	-	-	-	no IPS match
MGG_17849	66	-	-	-	no IPS match
MGG_17894	156	-	-	-	no IPS match
MGG_17896	79	-	-	-	no IPS match
MGG_17899	77	-	-	-	no IPS match
MGG_17902	51	-	-	-	no IPS match
MGG_17926	76	-	-	-	no IPS match
MGG_17956	100	-	-	-	no IPS match
MGG_17963	101	-	-	-	no IPS match
MGG_18005	88	-	-	-	no IPS match
MGG_18015	187	-	-	-	no IPS match
MGG_18019	103	-	-	-	no IPS match
MGG_18020	135	-	-	-	no IPS match
MGG_18024	156	-	-	-	no IPS match
MGG_18035	75	-	-	-	no IPS match
MGG_18060	96	-	-	-	no IPS match
MGG_18062	136	-	-	-	no IPS match
MGG_18076	141	-	-	-	no IPS match
MGG_18078	67	-	-	-	no IPS match
MGG_18113	57	-	-	-	no IPS match
MGG_03505	218	-	-	-	no IPS match
MGG_05832	411	-	-	-	no IPS match
MGG_11292	153	-	-	-	no IPS match
MGG_13019	229	-	-	-	no IPS match
MGG_01532	163	-	-	-	no IPS match
MGG_10217	150	-	-	-	no IPS match
MGG_17256	136	-	-	-	no IPS match
MGG_08441	212	-	-	-	no IPS match
MGG_15046	167	-	-	-	no IPS match
MGG_11487	236	-	-	-	no IPS match
MGG_12022	488	-	-	-	no IPS match
MGG_18141	123	-	-	-	no IPS match
MGG_10086	128	-	-	-	no IPS match
MGG_00565	186	-	-	-	no IPS match
MGG_10259	89	-	-	-	no IPS match
MGG_15394	126	-	-	-	no IPS match
MGG_05429	193	-	-	-	no IPS match
MGG_12722	515	-	-	-	no IPS match
MGG_08528	484	-	-	-	no IPS match
MGG_10337	476	-	-	-	no IPS match
MGG_13953	467	-	-	-	no IPS match
MGG_18041	108	-	-	-	no IPS match
MGG_10897	657	-	-	-	no IPS match
MGG_06953	138	-	-	-	no IPS match
MGG_05500	594	-	-	-	no IPS match
MGG_17644	443	-	-	-	no IPS match
MGG_02715	147	-	-	-	no IPS match
MGG_15058	205	-	-	-	no IPS match
MGG_09796	625	-	-	-	no IPS match
MGG_03474	318	-	-	-	no IPS match
MGG_00888	597	-	-	-	no IPS match
MGG_15793	116	-	-	-	no IPS match
MGG_16553	116	-	-	-	no IPS match
MGG_01851	147	-	-	-	no IPS match
MGG_07607	205	-	-	-	no IPS match
MGG_04301	145	-	-	-	no IPS match
MGG_13863	145	-	-	-	no IPS match
MGG_07398	138	-	-	-	no IPS match
MGG_02848	54	-	-	-	no IPS match
MGG_02989	115	-	-	-	no IPS match
MGG_16869	130	-	-	-	no IPS match
MGG_04355	188	-	-	-	no IPS match
MGG_10661	279	-	-	-	no IPS match
MGG_00283	146	-	-	-	no IPS match
MGG_04263	169	-	-	-	no IPS match
MGG_09722	205	-	-	-	no IPS match
Annotated secretomes
Sequence Name	Sequence Length	GO Accession	GO Names	Enzyme Codes	InterPro IDs
MGG_17587	62	GO:0052051	interaction with host via protein secreted by type II secretion system	-	no IPS match
MGG_16132	53	GO:0016021	integral component of membrane	-	no IPS match
MGG_06834	453	GO:0004553 GO:0005975	hydrolase activity, hydrolyzing O-glycosyl compounds carbohydrate metabolic process	-	IPR001722 (PRINTS) IPR001722 (G3DSA:2.70.100.GENE3D) IPR001722 (PFAM) PTHR33753:SF2 (PANTHER) PTHR33753 (PANTHER) IPR013320 (SUPERFAMILY)
MGG_16187	152	GO:0052051	interaction with host via protein secreted by type II secretion system	-	no IPS match
MGG_10456	149	GO:0043581	mycelium development	-	no IPS match
MGG_03029	357	GO:0004222 GO:0006508	metalloendopeptidase activity proteolysis	EC:3.4.24	IPR001384 (PRINTS) IPR024079 (G3DSA:3.40.390.GENE3D) IPR001384 (PFAM) PTHR37016 (PANTHER) PTHR37016:SF3 (PANTHER) SSF55486 (SUPERFAMILY)
MGG_06278	305	GO:0005506 GO:0016705 GO:0031418 GO:0055114	iron ion binding oxidoreductase activity, acting on paired donors, with incorporation or reduction of molecular oxygen L-ascorbic acid binding oxidation-reduction process	-	IPR006620 (SMART) PTHR10869:SF57 (PANTHER) PTHR10869 (PANTHER)
MGG_01732	396	GO:0005515	protein binding	-	IPR019405 (PFAM) IPR015943 (G3DSA:2.130.10.GENE3D) PTHR30344:SF1 (PANTHER) PTHR30344 (PANTHER) IPR011048 (SUPERFAMILY)
MGG_07789	753	GO:0005515 GO:0016158	protein binding 3-phytase activity	EC:3.1 EC:3.1.3.8 EC:3.1.3.41	IPR003431 (G3DSA:2.120.10.GENE3D) G3DSA:2.170.300.10 (GENE3D) IPR013111 (PFAM) IPR003431 (PFAM) IPR003431 (PROSITE_PROFILES) IPR000742 (PROSITE_PROFILES) SSF50956 (SUPERFAMILY) SSF50956 (SUPERFAMILY)
MGG_10811	472	GO:0003993 GO:0006771 GO:0019497	acid phosphatase activity riboflavin metabolic process hexachlorocyclohexane metabolic process	EC:3.1 EC:3.1.3.41 EC:3.1.3.2	IPR016274 (PIRSF) IPR029033 (G3DSA:3.40.50.GENE3D) IPR000560 (PFAM) PTHR20963:SF24 (PANTHER) PTHR20963 (PANTHER) IPR029033 (SUPERFAMILY)
MGG_15390	467	GO:0003993 GO:0006771 GO:0019497	acid phosphatase activity riboflavin metabolic process hexachlorocyclohexane metabolic process	EC:3.1 EC:3.1.3.41 EC:3.1.3.2	IPR016274 (PIRSF) IPR000560 (PFAM) IPR029033 (G3DSA:3.40.50.GENE3D) PTHR20963 (PANTHER) PTHR20963:SF24 (PANTHER) IPR029033 (SUPERFAMILY)
MGG_15791	459	GO:0003993 GO:0006771 GO:0019497	acid phosphatase activity riboflavin metabolic process hexachlorocyclohexane metabolic process	EC:3.1 EC:3.1.3.41 EC:3.1.3.2	IPR016274 (PIRSF) IPR029033 (G3DSA:3.40.50.GENE3D) IPR000560 (PFAM) PTHR20963:SF24 (PANTHER) PTHR20963 (PANTHER) IPR029033 (SUPERFAMILY)
MGG_12474	556	GO:0016787 GO:0009166	hydrolase activity nucleotide catabolic process	-	IPR006179 (PRINTS) IPR008334 (PFAM) IPR008334 (G3DSA:3.90.780.GENE3D) IPR029052 (G3DSA:3.60.21.GENE3D) IPR004843 (PFAM) PTHR11575:SF7 (PANTHER) IPR006179 (PANTHER) IPR029052 (SUPERFAMILY) IPR008334 (SUPERFAMILY)
MGG_10408	500	GO:0016614 GO:0050660 GO:0055114	oxidoreductase activity, acting on CH-OH group of donors flavin adenine dinucleotide binding oxidation-reduction process	-	IPR012951 (PFAM) IPR016167 (G3DSA:3.30.43.GENE3D) IPR016169 (G3DSA:3.30.465.GENE3D) IPR006094 (PFAM) PTHR11748 (PANTHER) PTHR11748:SF96 (PANTHER) IPR016166 (PROSITE_PROFILES) IPR016166 (SUPERFAMILY)
MGG_06631	428	GO:0005515	protein binding	-	IPR019405 (PFAM) IPR015943 (G3DSA:2.130.10.GENE3D) PTHR30344:SF1 (PANTHER) PTHR30344 (PANTHER) IPR011048 (SUPERFAMILY)
MGG_05338	391	GO:0005515	protein binding	-	IPR019405 (PFAM) IPR015943 (G3DSA:2.130.10.GENE3D) PTHR30344:SF1 (PANTHER) PTHR30344 (PANTHER) IPR011045 (SUPERFAMILY)
MGG_17154	256	GO:0004553 GO:0005975	hydrolase activity, hydrolyzing O-glycosyl compounds carbohydrate metabolic process	-	IPR001137 (PRINTS) IPR033123 (PFAM) IPR013319 (G3DSA:2.60.120.GENE3D) PTHR10587 (PANTHER) IPR033123 (PROSITE_PROFILES) IPR013320 (SUPERFAMILY)
MGG_05493	363	-	-	-	G3DSA:3.40.190.10 (GENE3D) PF13343 (PFAM) G3DSA:3.40.190.10 (GENE3D) PTHR30006 (PANTHER) PTHR30006:SF2 (PANTHER) PS51257 (PROSITE_PROFILES) SSF53850 (SUPERFAMILY)
MGG_10060	360	-	-	-	G3DSA:3.40.190.10 (GENE3D) G3DSA:3.40.190.10 (GENE3D) PF13343 (PFAM) PTHR30006 (PANTHER) PTHR30006:SF2 (PANTHER) SSF53850 (SUPERFAMILY)
MGG_04194	350	GO:0016788	hydrolase activity, acting on ester bonds	-	IPR013830 (G3DSA:3.40.50.GENE3D) IPR001087 (PFAM) PTHR22835 (PANTHER) PTHR22835:SF178 (PANTHER) IPR013830 (SUPERFAMILY)
MGG_15094	501	GO:0016787 GO:0008152	hydrolase activity metabolic process	-	IPR002018 (PFAM) IPR029058 (G3DSA:3.40.50.GENE3D) PTHR11559:SF232 (PANTHER) PTHR11559 (PANTHER) IPR029058 (SUPERFAMILY)
MGG_01970	436	GO:0016787 GO:0008152	hydrolase activity metabolic process	-	IPR002933 (PFAM) G3DSA:3.40.630.10 (GENE3D) IPR011650 (PFAM) IPR011650 (G3DSA:3.30.70.GENE3D) PTHR11014 (PANTHER) PTHR11014:SF79 (PANTHER) IPR011650 (SUPERFAMILY) SSF53187 (SUPERFAMILY)
MGG_14095	281	GO:0016787 GO:0008152	hydrolase activity metabolic process	-	IPR000675 (PFAM) IPR029058 (G3DSA:3.40.50.GENE3D) PTHR33630:SF1 (PANTHER) PTHR33630 (PANTHER) IPR029058 (SUPERFAMILY)
MGG_15403	259	GO:0016787 GO:0008152	hydrolase activity metabolic process	-	IPR000675 (PFAM) IPR029058 (G3DSA:3.40.50.GENE3D) PTHR33630:SF1 (PANTHER) PTHR33630 (PANTHER) IPR029058 (SUPERFAMILY)
MGG_12020	533	GO:0016788	hydrolase activity, acting on ester bonds	-	IPR007312 (PFAM) PTHR31956 (PANTHER) PTHR31956:SF8 (PANTHER)
MGG_03439	300	GO:0016787	hydrolase activity	-	IPR002828 (G3DSA:3.40.1210.GENE3D) IPR002828 (PFAM) PTHR30457 (PANTHER) PTHR30457:SF2 (PANTHER) IPR002828 (SUPERFAMILY)
MGG_10799	527	GO:0003993 GO:0006771 GO:0019497	acid phosphatase activity riboflavin metabolic process hexachlorocyclohexane metabolic process	EC:3.1 EC:3.1.3.41 EC:3.1.3.2	IPR016274 (PIRSF) IPR029033 (G3DSA:3.40.50.GENE3D) IPR000560 (PFAM) PTHR20963:SF23 (PANTHER) PTHR20963 (PANTHER) IPR029033 (SUPERFAMILY)
MGG_03599	422	GO:0004553 GO:0008061 GO:0005975	hydrolase activity, hydrolyzing O-glycosyl compounds chitin binding carbohydrate metabolic process	-	IPR001002 (SMART) IPR001223 (PFAM) IPR001002 (PFAM) IPR013781 (G3DSA:3.20.20.GENE3D) IPR001002 (G3DSA:3.30.60.GENE3D) PTHR11177 (PANTHER) PTHR11177:SF157 (PANTHER) IPR001002 (PRODOM) IPR001002 (PROSITE_PROFILES) PS51257 (PROSITE_PROFILES) IPR017853 (SUPERFAMILY) IPR001002 (SUPERFAMILY)
MGG_04732	433	GO:0004568 GO:0005975 GO:0006032 GO:0016998	chitinase activity carbohydrate metabolic process chitin catabolic process cell wall macromolecule catabolic process	EC:3.2.1.14	IPR011583 (SMART) IPR013781 (G3DSA:3.20.20.GENE3D) IPR029070 (G3DSA:3.10.50.GENE3D) IPR001223 (PFAM) PTHR11177 (PANTHER) IPR029070 (SUPERFAMILY) IPR017853 (SUPERFAMILY)
MGG_15185	398	GO:0008061	chitin binding	-	IPR001002 (SMART) IPR001002 (G3DSA:3.30.60.GENE3D) IPR001002 (PFAM) PTHR22595 (PANTHER) IPR001002 (PRODOM) IPR003609 (PROSITE_PROFILES) IPR001002 (PROSITE_PROFILES) IPR001002 (SUPERFAMILY) IPR001002 (SUPERFAMILY) IPR001002 (SUPERFAMILY)
MGG_10533	423	GO:0046872	metal ion binding	-	IPR006035 (PRINTS) IPR006035 (PFAM) IPR023696 (G3DSA:3.40.800.GENE3D) IPR006035 (PANTHER) PTHR11358:SF30 (PANTHER) IPR006035 (PROSITE_PROFILES) SSF52768 (SUPERFAMILY)
MGG_03245	404	GO:0016853 GO:0030246 GO:0005975	isomerase activity carbohydrate binding carbohydrate metabolic process	-	IPR008183 (PFAM) IPR014718 (G3DSA:2.70.98.GENE3D) PTHR10091 (PANTHER) PTHR10091:SF6 (PANTHER) IPR011013 (SUPERFAMILY)
MGG_12025	383	GO:0016853 GO:0030246 GO:0005975	isomerase activity carbohydrate binding carbohydrate metabolic process	-	IPR014718 (G3DSA:2.70.98.GENE3D) IPR008183 (PFAM) PTHR10091:SF2 (PANTHER) PTHR10091 (PANTHER) IPR011013 (SUPERFAMILY)
MGG_04900	668	GO:0016791 GO:0008152	phosphatase activity metabolic process	EC:3.1 EC:3.1.3.41	IPR001952 (PRINTS) IPR001952 (SMART) IPR017849 (G3DSA:3.40.720.GENE3D) IPR001952 (PFAM) PTHR11596:SF5 (PANTHER) PTHR11596 (PANTHER) IPR017850 (SUPERFAMILY)
MGG_11613	628	GO:0016020	membrane	-	IPR032093 (PFAM) IPR029052 (G3DSA:3.60.21.GENE3D) IPR018946 (PFAM) PTHR22953 (PANTHER) PTHR22953:SF45 (PANTHER) IPR029052 (SUPERFAMILY)
MGG_07763	507	GO:0016791 GO:0008152	phosphatase activity metabolic process	EC:3.1 EC:3.1.3.41	IPR001952 (PRINTS) IPR001952 (SMART) IPR017849 (G3DSA:3.40.720.GENE3D) IPR001952 (PFAM) PTHR11596 (PANTHER) PTHR11596:SF47 (PANTHER) IPR017850 (SUPERFAMILY)
MGG_08750	326	GO:0008081 GO:0006629	phosphoric diester hydrolase activity lipid metabolic process	EC:3.1	PTHR31571 (PANTHER) PTHR31571:SF1 (PANTHER) IPR017946 (SUPERFAMILY)
MGG_07965	380	GO:0004252 GO:0006508	serine-type endopeptidase activity proteolysis	EC:3.4.21	IPR015500 (PRINTS) IPR010259 (G3DSA:3.30.70.GENE3D) IPR000209 (G3DSA:3.40.50.GENE3D) IPR010259 (PFAM) IPR000209 (PFAM) PTHR10795:SF420 (PANTHER) IPR015500 (PANTHER) IPR000209 (SUPERFAMILY) IPR009020 (SUPERFAMILY)
MGG_11224	301	-	-	-	PR01217 (PRINTS) IPR009009 (G3DSA:2.40.40.GENE3D) PTHR34586 (PANTHER) IPR009009 (SUPERFAMILY)
MGG_08480	291	GO:0016787 GO:0008152	hydrolase activity metabolic process	-	IPR000073 (PFAM) IPR029058 (G3DSA:3.40.50.GENE3D) PTHR10992 (PANTHER) IPR029058 (SUPERFAMILY)
MGG_00578	657	-	-	-	IPR013595 (PFAM) IPR029058 (G3DSA:3.40.50.GENE3D) IPR000073 (PFAM) PTHR10992 (PANTHER) PTHR10992:SF863 (PANTHER) IPR029058 (SUPERFAMILY)
MGG_06303	405	GO:0016787 GO:0008152	hydrolase activity metabolic process	-	IPR029058 (G3DSA:3.40.50.GENE3D) IPR013094 (PFAM) PTHR23024:SF102 (PANTHER) PTHR23024 (PANTHER) IPR029058 (SUPERFAMILY)
MGG_08589	368	GO:0044271	cellular nitrogen compound biosynthetic process	-	IPR000073 (PFAM) IPR029058 (G3DSA:3.40.50.GENE3D) IPR029058 (SUPERFAMILY)
MGG_12595	461	GO:0003824 GO:0043169 GO:0005975	catalytic activity cation binding carbohydrate metabolic process	-	IPR006589 (SMART) PIRSF001024 (PIRSF) IPR013780 (G3DSA:2.60.40.GENE3D) IPR006047 (PFAM) IPR013781 (G3DSA:3.20.20.GENE3D) PTHR10357:SF72 (PANTHER) IPR015902 (PANTHER) SSF51011 (SUPERFAMILY) IPR017853 (SUPERFAMILY)
MGG_09805	502	GO:0004557 GO:0001575 GO:0006012 GO:0046486	alpha-galactosidase activity globoside metabolic process galactose metabolic process glycerolipid metabolic process	EC:3.2.1.22 EC:3.2.1	IPR006215 (PRINTS) IPR002241 (PRINTS) IPR013780 (G3DSA:2.60.40.GENE3D) IPR013785 (G3DSA:3.20.20.GENE3D) IPR002241 (PFAM) PTHR11452 (PANTHER) IPR017853 (SUPERFAMILY) SSF51011 (SUPERFAMILY)
MGG_07646	863	GO:0005576 GO:0046559 GO:0045493	extracellular region alpha-glucuronidase activity xylan catabolic process	EC:3.2.1.139	IPR011395 (PIRSF) IPR011100 (PFAM) IPR005154 (PFAM) IPR013781 (G3DSA:3.20.20.GENE3D) IPR011099 (PFAM) IPR011099 (G3DSA:3.90.1330.GENE3D) IPR029018 (G3DSA:3.30.379.GENE3D) PTHR39207 (PANTHER) IPR017853 (SUPERFAMILY) IPR029018 (SUPERFAMILY)
MGG_14726	459	GO:0005576 GO:0030248 GO:0046556 GO:0046373 GO:0009117	extracellular region cellulose binding alpha-L-arabinofuranosidase activity L-arabinose metabolic process nucleotide metabolic process	EC:3.2.1.55	IPR000254 (SMART) IPR000254 (PFAM) IPR005193 (PFAM) PTHR40631 (PANTHER) PTHR40631:SF1 (PANTHER) IPR023296 (SUPERFAMILY) IPR000254 (SUPERFAMILY)
MGG_15968	451	GO:0005576 GO:0030248 GO:0046556 GO:0046373 GO:0009117	extracellular region cellulose binding alpha-L-arabinofuranosidase activity L-arabinose metabolic process nucleotide metabolic process	EC:3.2.1.55	IPR000254 (SMART) IPR005193 (PFAM) IPR000254 (PFAM) PTHR40631 (PANTHER) PTHR40631:SF1 (PANTHER) IPR023296 (SUPERFAMILY) IPR000254 (SUPERFAMILY)
MGG_09036	390	GO:0005576 GO:0030248 GO:0046556 GO:0046373 GO:0009117	extracellular region cellulose binding alpha-L-arabinofuranosidase activity L-arabinose metabolic process nucleotide metabolic process	EC:3.2.1.55	IPR000254 (SMART) IPR000254 (PFAM) IPR005193 (PFAM) PTHR40631:SF1 (PANTHER) PTHR40631 (PANTHER) IPR000254 (PRODOM) IPR000254 (PROSITE_PROFILES) IPR023296 (SUPERFAMILY) IPR000254 (SUPERFAMILY)
MGG_06009	500	GO:0046556 GO:0031221 GO:0046373 GO:0009117	alpha-L-arabinofuranosidase activity arabinan metabolic process L-arabinose metabolic process nucleotide metabolic process	EC:3.2.1.55	IPR007934 (PFAM) G3DSA:2.80.10.50 (GENE3D) IPR013320 (G3DSA:2.60.120.GENE3D) IPR015289 (PFAM) PTHR39447 (PANTHER) PTHR39447:SF2 (PANTHER) IPR013320 (SUPERFAMILY) IPR007934 (SUPERFAMILY)
MGG_09148	340	GO:0004553 GO:0005975	hydrolase activity, hydrolyzing O-glycosyl compounds carbohydrate metabolic process	-	IPR006710 (PFAM) IPR023296 (G3DSA:2.115.10.GENE3D) IPR006710 (PANTHER) PTHR22925:SF12 (PANTHER) IPR023296 (SUPERFAMILY)
MGG_03257	601	GO:0004560 GO:0006004	alpha-L-fucosidase activity fucose metabolic process	EC:3.2.1.51 EC:3.2.1	IPR016286 (PRINTS) IPR000933 (SMART) IPR013780 (G3DSA:2.60.40.GENE3D) G3DSA:2.60.20.10 (GENE3D) IPR031919 (PFAM) IPR013781 (G3DSA:3.20.20.GENE3D) IPR000933 (PFAM) IPR000933 (PANTHER) IPR011024 (SUPERFAMILY) IPR017853 (SUPERFAMILY)
MGG_06780	519	GO:0004560 GO:0005975	alpha-L-fucosidase activity carbohydrate metabolic process	EC:3.2.1.51 EC:3.2.1	IPR000933 (SMART) IPR008979 (G3DSA:2.60.120.GENE3D) IPR013781 (G3DSA:3.20.20.GENE3D) IPR000933 (PFAM) IPR000421 (PFAM) PTHR10030:SF28 (PANTHER) IPR000933 (PANTHER) IPR000421 (PROSITE_PROFILES) IPR017853 (SUPERFAMILY) IPR008979 (SUPERFAMILY)
MGG_00050	827	GO:0004560 GO:0005975	alpha-L-fucosidase activity carbohydrate metabolic process	EC:3.2.1.51 EC:3.2.1	IPR016518 (PIRSF) IPR027414 (G3DSA:2.70.98.GENE3D) IPR027414 (PFAM) PTHR31084:SF0 (PANTHER) PTHR31084 (PANTHER) IPR008928 (SUPERFAMILY)
MGG_12880	846	GO:0003824	catalytic activity	-	PTHR34987 (PANTHER) IPR008928 (SUPERFAMILY)
MGG_05246	733	GO:0003824	catalytic activity	-	IPR012341 (G3DSA:1.50.10.GENE3D) IPR008902 (PFAM) IPR008979 (G3DSA:2.60.120.GENE3D) PTHR34987:SF1 (PANTHER) PTHR34987 (PANTHER) IPR008928 (SUPERFAMILY)
MGG_06843	486	GO:0046556 GO:0046373 GO:0009117	alpha-L-arabinofuranosidase activity L-arabinose metabolic process nucleotide metabolic process	EC:3.2.1.55	IPR007934 (PFAM) G3DSA:2.80.10.50 (GENE3D) IPR006710 (PFAM) IPR023296 (G3DSA:2.115.10.GENE3D) IPR006710 (PANTHER) PTHR22925:SF12 (PANTHER) IPR007934 (SUPERFAMILY) IPR023296 (SUPERFAMILY)
MGG_09223	415	GO:0004553 GO:0005975	hydrolase activity, hydrolyzing O-glycosyl compounds carbohydrate metabolic process	-	IPR006710 (PFAM) IPR023296 (G3DSA:2.115.10.GENE3D) PTHR22925:SF12 (PANTHER) IPR006710 (PANTHER) IPR023296 (SUPERFAMILY)
MGG_04922	360	GO:0004553 GO:0005975	hydrolase activity, hydrolyzing O-glycosyl compounds carbohydrate metabolic process	-	IPR023296 (G3DSA:2.115.10.GENE3D) IPR006710 (PFAM) IPR006710 (PANTHER) PTHR22925:SF12 (PANTHER) IPR023296 (SUPERFAMILY)
MGG_01147	667	GO:0046556 GO:0046373 GO:0009117	alpha-L-arabinofuranosidase activity L-arabinose metabolic process nucleotide metabolic process	EC:3.2.1.55	IPR010720 (SMART) IPR010720 (PFAM) PTHR31776:SF0 (PANTHER) PTHR31776 (PANTHER) IPR017853 (SUPERFAMILY)
MGG_01812	607	GO:0016810 GO:0006807	hydrolase activity, acting on carbon-nitrogen (but not peptide) bonds nitrogen compound metabolic process	-	IPR013108 (PFAM) G3DSA:3.20.20.140 (GENE3D) IPR011059 (G3DSA:2.30.40.GENE3D) PTHR22642 (PANTHER) PTHR22642:SF2 (PANTHER) IPR032466 (SUPERFAMILY) IPR011059 (SUPERFAMILY)
MGG_02243	504	GO:0016810 GO:0006807	hydrolase activity, acting on carbon-nitrogen (but not peptide) bonds nitrogen compound metabolic process	-	IPR011059 (G3DSA:2.30.40.GENE3D) IPR011059 (G3DSA:2.30.40.GENE3D) IPR006680 (PFAM) G3DSA:3.20.20.140 (GENE3D) PTHR11271 (PANTHER) PTHR11271:SF7 (PANTHER) IPR032466 (SUPERFAMILY) IPR011059 (SUPERFAMILY)
MGG_17495	140	GO:0016491 GO:0055114	oxidoreductase activity oxidation-reduction process	-	IPR023753 (G3DSA:3.50.50.GENE3D) PF13450 (PFAM) PTHR10742:SF282 (PANTHER) PTHR10742 (PANTHER) IPR023753 (SUPERFAMILY)
MGG_02295	467	GO:0016491 GO:0055114	oxidoreductase activity oxidation-reduction process	-	PF13450 (PFAM) IPR023753 (G3DSA:3.50.50.GENE3D) PTHR10742 (PANTHER) PTHR10742:SF282 (PANTHER) IPR023753 (SUPERFAMILY)
MGG_16538	494	GO:0016491 GO:0055114	oxidoreductase activity oxidation-reduction process	-	IPR001613 (PRINTS) IPR002937 (PFAM) G3DSA:1.10.405.10 (GENE3D) IPR023753 (G3DSA:3.50.50.GENE3D) PTHR10742 (PANTHER) SSF54373 (SUPERFAMILY) IPR023753 (SUPERFAMILY)
MGG_14513	462	GO:0016491 GO:0055114	oxidoreductase activity oxidation-reduction process	-	PF13450 (PFAM) IPR016040 (G3DSA:3.40.50.GENE3D) PTHR10742 (PANTHER) PTHR10742:SF282 (PANTHER) IPR023753 (SUPERFAMILY)
MGG_05912	474	GO:0016787 GO:0008152	hydrolase activity metabolic process	-	IPR002933 (PFAM) IPR017439 (TIGRFAM) G3DSA:3.40.630.10 (GENE3D) IPR011650 (PFAM) IPR011650 (G3DSA:3.30.70.GENE3D) PTHR30575 (PANTHER) PTHR30575:SF0 (PANTHER) IPR011650 (SUPERFAMILY) SSF53187 (SUPERFAMILY)
MGG_09692	516	GO:0000324 GO:0004177	fungal-type vacuole aminopeptidase activity	EC:3.4.11	IPR003137 (PFAM) IPR007484 (PFAM) G3DSA:3.40.630.10 (GENE3D) G3DSA:3.50.30.30 (GENE3D) IPR029514 (PTHR12147:PANTHER) PTHR12147 (PANTHER) SSF52025 (SUPERFAMILY) SSF53187 (SUPERFAMILY)
MGG_01863	504	GO:0004177 GO:0046872 GO:0006508	aminopeptidase activity metal ion binding proteolysis	EC:3.4.11	IPR003137 (PFAM) G3DSA:3.40.630.10 (GENE3D) G3DSA:3.50.30.30 (GENE3D) IPR007484 (PFAM) PTHR12147:SF19 (PANTHER) PTHR12147 (PANTHER) SSF52025 (SUPERFAMILY) SSF53187 (SUPERFAMILY)
MGG_08758	494	GO:0004177 GO:0046872 GO:0006508	aminopeptidase activity metal ion binding proteolysis	EC:3.4.11	G3DSA:3.50.30.30 (GENE3D) G3DSA:3.40.630.10 (GENE3D) IPR007484 (PFAM) IPR003137 (PFAM) PTHR12147:SF19 (PANTHER) PTHR12147 (PANTHER) SSF53187 (SUPERFAMILY) SSF52025 (SUPERFAMILY)
MGG_12773	493	GO:0004177 GO:0046872 GO:0006508	aminopeptidase activity metal ion binding proteolysis	EC:3.4.11	G3DSA:3.40.630.10 (GENE3D) IPR007484 (PFAM) IPR003137 (PFAM) G3DSA:3.50.30.30 (GENE3D) PTHR12147:SF19 (PANTHER) PTHR12147 (PANTHER) SSF52025 (SUPERFAMILY) SSF53187 (SUPERFAMILY)
MGG_12442	489	GO:0016021 GO:0004177 GO:0046872 GO:0006508	integral component of membrane aminopeptidase activity metal ion binding proteolysis	EC:3.4.11	G3DSA:3.50.30.30 (GENE3D) IPR003137 (PFAM) G3DSA:3.40.630.10 (GENE3D) IPR007484 (PFAM) PTHR12147:SF19 (PANTHER) PTHR12147 (PANTHER) SSF52025 (SUPERFAMILY) SSF53187 (SUPERFAMILY)
MGG_02981	861	GO:0005515	protein binding	-	IPR011990 (G3DSA:1.25.40.GENE3D) IPR026000 (PFAM) PTHR12830 (PANTHER) PTHR12830:SF9 (PANTHER) IPR011990 (SUPERFAMILY)
MGG_03565	529	GO:0005515	protein binding	-	IPR001623 (PRINTS) IPR019734 (SMART) IPR001623 (SMART) IPR011990 (G3DSA:1.25.40.GENE3D) IPR001623 (PFAM) IPR001623 (G3DSA:1.10.287.GENE3D) IPR011990 (G3DSA:1.25.40.GENE3D) G3DSA:1.20.58.410 (GENE3D) IPR011990 (PFAM) IPR019734 (PFAM) PTHR24078 (PANTHER) PTHR24078:SF170 (PANTHER) IPR013026 (PROSITE_PROFILES) IPR019734 (PROSITE_PROFILES) IPR001623 (PROSITE_PROFILES) IPR001623 (SUPERFAMILY) IPR011990…
MGG_02373	330	GO:0046558 GO:0005975	arabinan endo-1,5-alpha-L-arabinosidase activity carbohydrate metabolic process	EC:3.2.1.99	IPR016840 (PIRSF) IPR023296 (G3DSA:2.115.10.GENE3D) IPR006710 (PFAM) IPR006710 (PANTHER) PTHR22925:SF41 (PANTHER) IPR023296 (SUPERFAMILY)
MGG_09726	351	GO:0015926 GO:0005975	glucosidase activity carbohydrate metabolic process	EC:3.2.1	IPR011683 (PFAM) IPR013781 (G3DSA:3.20.20.GENE3D) PTHR34983:SF2 (PANTHER) PTHR34983 (PANTHER) IPR017853 (SUPERFAMILY)
MGG_00671	378	GO:0046872	metal ion binding	-	IPR006035 (PRINTS) IPR006035 (PIRSF) IPR023696 (G3DSA:3.40.800.GENE3D) IPR006035 (PFAM) PTHR11358:SF28 (PANTHER) IPR006035 (PANTHER) IPR006035 (PROSITE_PROFILES) SSF52768 (SUPERFAMILY)
MGG_15457	643	GO:0008484 GO:0008152	sulfuric ester hydrolase activity metabolic process	-	G3DSA:3.30.1120.10 (GENE3D) IPR000917 (PFAM) IPR017849 (G3DSA:3.40.720.GENE3D) PTHR10342:SF218 (PANTHER) PTHR10342 (PANTHER) IPR017850 (SUPERFAMILY)
MGG_07920	633	GO:0008484 GO:0008152	sulfuric ester hydrolase activity metabolic process	-	IPR017849 (G3DSA:3.40.720.GENE3D) IPR000917 (PFAM) G3DSA:3.30.1120.10 (GENE3D) PTHR10342 (PANTHER) PTHR10342:SF218 (PANTHER) IPR017850 (SUPERFAMILY)
MGG_03346	355	GO:0016787	hydrolase activity	-	IPR000246 (PFAM) IPR000246 (PANTHER) PTHR10188:SF6 (PANTHER) IPR029055 (SUPERFAMILY)
MGG_06647	411	GO:0004190 GO:0006508	aspartic-type endopeptidase activity proteolysis	EC:3.4.23	IPR001461 (PRINTS) IPR021109 (G3DSA:2.40.70.GENE3D) IPR033121 (PFAM) IPR021109 (G3DSA:2.40.70.GENE3D) IPR001461 (PANTHER) PTHR13683:SF345 (PANTHER) IPR033121 (PROSITE_PROFILES) IPR021109 (SUPERFAMILY)
MGG_13454	412	GO:0004190 GO:0006508	aspartic-type endopeptidase activity proteolysis	EC:3.4.23	IPR001461 (PRINTS) IPR021109 (G3DSA:2.40.70.GENE3D) IPR021109 (G3DSA:2.40.70.GENE3D) IPR033121 (PFAM) IPR001461 (PANTHER) PTHR13683:SF345 (PANTHER) IPR033121 (PROSITE_PROFILES) IPR021109 (SUPERFAMILY)
MGG_00311	295	GO:0004190 GO:0006508	aspartic-type endopeptidase activity proteolysis	EC:3.4.23	IPR000250 (PRINTS) IPR000250 (PFAM) PTHR37536 (PANTHER) PTHR37536:SF1 (PANTHER) IPR013320 (SUPERFAMILY)
MGG_03187	622	GO:0005524	ATP binding	-	IPR019489 (SMART) IPR027417 (G3DSA:3.40.50.GENE3D) G3DSA:1.10.8.60 (GENE3D) IPR003959 (PFAM) IPR019489 (PFAM) PTHR11262 (PANTHER) PTHR11262:SF4 (PANTHER) IPR027417 (SUPERFAMILY)
MGG_12828	639	GO:0006629	lipid metabolic process	-	IPR002921 (PFAM) IPR029058 (G3DSA:3.40.50.GENE3D) PTHR21493 (PANTHER) PTHR21493:SF140 (PANTHER) IPR029058 (SUPERFAMILY)
MGG_15212	143	GO:0008237	metallopeptidase activity	-	IPR024079 (G3DSA:3.40.390.GENE3D) SSF55486 (SUPERFAMILY)
MGG_14981	226	GO:0004222 GO:0006508	metalloendopeptidase activity proteolysis	EC:3.4.24	IPR001384 (PRINTS) IPR001384 (PFAM) IPR024079 (G3DSA:3.40.390.GENE3D) PTHR37016 (PANTHER) SSF55486 (SUPERFAMILY)
MGG_15370	224	GO:0004222 GO:0006508	metalloendopeptidase activity proteolysis	EC:3.4.24	IPR001384 (PFAM) IPR024079 (G3DSA:3.40.390.GENE3D) PTHR37016 (PANTHER) SSF55486 (SUPERFAMILY)
MGG_06442	715	GO:0004096 GO:0020037 GO:0006979 GO:0055114 GO:0006568 GO:0006804 GO:0015947	catalase activity heme binding response to oxidative stress oxidation-reduction process tryptophan metabolic process obsolete peroxidase reaction methane metabolic process	EC:1.11.1.7 EC:1.11.1.6	IPR018028 (PRINTS) IPR024712 (PIRSF) IPR011614 (SMART) IPR011614 (G3DSA:2.40.180.GENE3D) IPR011614 (PFAM) IPR029062 (G3DSA:3.40.50.GENE3D) IPR010582 (PFAM) PTHR11465:SF12 (PANTHER) IPR018028 (PANTHER) IPR018028 (PROSITE_PROFILES) IPR020835 (SUPERFAMILY)
MGG_06587	389	GO:0004177 GO:0046872 GO:0006508	aminopeptidase activity metal ion binding proteolysis	EC:3.4.11	IPR007484 (PFAM) G3DSA:3.40.630.10 (GENE3D) PTHR12147 (PANTHER) PTHR12147:SF21 (PANTHER) SSF53187 (SUPERFAMILY)
MGG_01336	558	GO:0004568 GO:0008061 GO:0005975 GO:0006032 GO:0016998	chitinase activity chitin binding carbohydrate metabolic process chitin catabolic process cell wall macromolecule catabolic process	EC:3.2.1.14	IPR011583 (SMART) IPR001002 (SMART) IPR013781 (G3DSA:3.20.20.GENE3D) IPR029070 (G3DSA:3.10.50.GENE3D) IPR001002 (G3DSA:3.30.60.GENE3D) IPR001223 (PFAM) IPR001002 (G3DSA:3.30.60.GENE3D) IPR001002 (PFAM) PTHR11177 (PANTHER) PTHR11177:SF183 (PANTHER) IPR001002 (PRODOM) IPR001002 (PROSITE_PROFILES) IPR029070 (SUPERFAMILY) IPR001002 (SUPERFAMILY) IPR001002 (SUPERFAMILY) IPR001002 (SUPERFAMILY) IPR0178…
MGG_03832	498	GO:0005506 GO:0016705 GO:0020037 GO:0055114	iron ion binding oxidoreductase activity, acting on paired donors, with incorporation or reduction of molecular oxygen heme binding oxidation-reduction process	-	IPR001128 (PRINTS) IPR002401 (PRINTS) IPR001128 (PFAM) IPR001128 (G3DSA:1.10.630.GENE3D) PTHR24305 (PANTHER) PTHR24305:SF94 (PANTHER) IPR001128 (SUPERFAMILY)
MGG_13549	327	GO:0005576 GO:0004553 GO:0030248 GO:0005975	extracellular region hydrolase activity, hydrolyzing O-glycosyl compounds cellulose binding carbohydrate metabolic process	-	IPR000254 (SMART) IPR000254 (PFAM) IPR029058 (G3DSA:3.40.50.GENE3D) IPR000254 (PRODOM) IPR000254 (PROSITE_PROFILES) IPR000254 (SUPERFAMILY) IPR029058 (SUPERFAMILY)
MGG_03374	423	GO:0004553 GO:0005975	hydrolase activity, hydrolyzing O-glycosyl compounds carbohydrate metabolic process	-	IPR001547 (PFAM) IPR013781 (G3DSA:3.20.20.GENE3D) PTHR31263 (PANTHER) PTHR31263:SF11 (PANTHER) IPR017853 (SUPERFAMILY)
MGG_01912	810	GO:0004553 GO:0005975	hydrolase activity, hydrolyzing O-glycosyl compounds carbohydrate metabolic process	-	IPR001764 (PRINTS) IPR001764 (PFAM) IPR026891 (PFAM) IPR002772 (PFAM) IPR002772 (G3DSA:3.40.50.GENE3D) IPR001764 (G3DSA:3.20.20.GENE3D) PTHR30620:SF44 (PANTHER) IPR026892 (PANTHER) IPR002772 (SUPERFAMILY) IPR017853 (SUPERFAMILY)
MGG_05599	767	GO:0004553 GO:0005975	hydrolase activity, hydrolyzing O-glycosyl compounds carbohydrate metabolic process	-	IPR001764 (PRINTS) IPR001764 (PFAM) IPR002772 (G3DSA:3.40.50.GENE3D) IPR001764 (G3DSA:3.20.20.GENE3D) IPR026891 (PFAM) IPR002772 (PFAM) IPR026892 (PANTHER) PTHR30620:SF32 (PANTHER) IPR017853 (SUPERFAMILY) IPR002772 (SUPERFAMILY)
MGG_01885	797	GO:0004553 GO:0005975	hydrolase activity, hydrolyzing O-glycosyl compounds carbohydrate metabolic process	-	IPR001764 (PRINTS) IPR002772 (PFAM) IPR002772 (G3DSA:3.40.50.GENE3D) IPR001764 (G3DSA:3.20.20.GENE3D) IPR001764 (PFAM) IPR026891 (PFAM) IPR026892 (PANTHER) PTHR30620:SF32 (PANTHER) IPR002772 (SUPERFAMILY) IPR017853 (SUPERFAMILY)
MGG_09922	580	GO:0004563 GO:0005975 GO:0001575 GO:0006027 GO:0006040	beta-N-acetylhexosaminidase activity carbohydrate metabolic process globoside metabolic process glycosaminoglycan catabolic process amino sugar metabolic process	EC:3.2.1.52 EC:3.2.1	IPR025705 (PRINTS) IPR025705 (PIRSF) IPR013781 (G3DSA:3.20.20.GENE3D) IPR015883 (PFAM) IPR029018 (G3DSA:3.30.379.GENE3D) IPR029019 (PFAM) PTHR22600 (PANTHER) PTHR22600:SF0 (PANTHER) IPR029018 (SUPERFAMILY) IPR017853 (SUPERFAMILY)
MGG_08486	606	-	-	-	IPR001466 (PFAM) IPR012338 (G3DSA:3.40.710.GENE3D) PTHR22935:SF64 (PANTHER) PTHR22935 (PANTHER) IPR012338 (SUPERFAMILY)
MGG_14291	600	GO:0008233 GO:0046872 GO:0006508	peptidase activity metal ion binding proteolysis	-	IPR012338 (G3DSA:3.40.710.GENE3D) IPR001466 (PFAM) PTHR22935:SF64 (PANTHER) PTHR22935 (PANTHER) IPR012338 (SUPERFAMILY)
MGG_14134	660	GO:0003677 GO:0003899 GO:0006351 GO:0005730 GO:0006144 GO:0006206	DNA binding DNA-directed RNA polymerase activity transcription, DNA-templated nucleolus purine nucleobase metabolic process pyrimidine nucleobase metabolic process	EC:2.7.7.6	IPR001466 (PFAM) IPR012338 (G3DSA:3.40.710.GENE3D) PTHR22935 (PANTHER) PTHR22935:SF64 (PANTHER) IPR012338 (SUPERFAMILY)
MGG_13764	629	GO:0005507 GO:0016491 GO:0055114	copper ion binding oxidoreductase activity oxidation-reduction process	-	IPR008972 (G3DSA:2.60.40.GENE3D) IPR008972 (G3DSA:2.60.40.GENE3D) IPR011707 (PFAM) IPR011706 (PFAM) IPR008972 (G3DSA:2.60.40.GENE3D) PTHR11709 (PANTHER) PTHR11709:SF2 (PANTHER) IPR008972 (SUPERFAMILY) IPR008972 (SUPERFAMILY) IPR008972 (SUPERFAMILY)
MGG_08046	620	GO:0005507 GO:0016491 GO:0055114	copper ion binding oxidoreductase activity oxidation-reduction process	-	IPR001117 (PFAM) IPR011706 (PFAM) IPR008972 (G3DSA:2.60.40.GENE3D) IPR011707 (PFAM) IPR008972 (G3DSA:2.60.40.GENE3D) IPR008972 (G3DSA:2.60.40.GENE3D) PTHR11709 (PANTHER) PTHR11709:SF2 (PANTHER) IPR008972 (SUPERFAMILY) IPR008972 (SUPERFAMILY) IPR008972 (SUPERFAMILY)
MGG_07749	197	GO:0003878 GO:0006099	ATP citrate synthase activity tricarboxylic acid cycle	EC:2.3.3.8	G3DSA:2.10.80.10 (GENE3D)
MGG_16415	98	GO:0006952	defense response	-	IPR003614 (G3DSA:3.30.30.GENE3D)
MGG_10914	102	GO:0052051	interaction with host via protein secreted by type II secretion system	-	no IPS match
MGG_06538	161	GO:0007275 GO:0052051	multicellular organismal development interaction with host via protein secreted by type II secretion system	-	IPR006771 (PFAM) PTHR36195 (PANTHER) PTHR36195:SF2 (PANTHER)
MGG_08624	221	GO:0005789 GO:0016021 GO:0000247 GO:0006623 GO:0006696 GO:0006897 GO:0030437	endoplasmic reticulum membrane integral component of membrane C-8 sterol isomerase activity protein targeting to vacuole ergosterol biosynthetic process endocytosis ascospore formation	EC:5.3.3	IPR006716 (PFAM) PTHR10868:SF1 (PANTHER) PTHR10868 (PANTHER)
MGG_04825	681	GO:0005774 GO:0016021 GO:0000298 GO:0008152 GO:0043581	vacuolar membrane integral component of membrane endopolyphosphatase activity metabolic process mycelium development	EC:3.6.1 EC:3.6.1.10	-
MGG_02819	618	GO:0016787 GO:0009166	hydrolase activity nucleotide catabolic process	-	IPR014485 (PIRSF) IPR004843 (PFAM) IPR029052 (G3DSA:3.60.21.GENE3D) IPR008334 (G3DSA:3.90.780.GENE3D) IPR006179 (PANTHER) PTHR11575:SF22 (PANTHER) IPR029052 (SUPERFAMILY) IPR008334 (SUPERFAMILY)
MGG_01411	117	GO:0003824 GO:0009116	catalytic activity nucleoside metabolic process	-	IPR000845 (G3DSA:3.40.50.GENE3D) IPR018017 (PANTHER) PTHR21234:SF27 (PANTHER) IPR000845 (SUPERFAMILY)
MGG_03806	161	GO:0005509	calcium ion binding	-	IPR011992 (G3DSA:1.10.238.GENE3D) IPR002048 (PFAM) PS51257 (PROSITE_PROFILES) IPR002048 (PROSITE_PROFILES) IPR011992 (SUPERFAMILY)
MGG_00593	724	GO:0016787 GO:0008152	hydrolase activity metabolic process	-	IPR002018 (PFAM) IPR029058 (G3DSA:3.40.50.GENE3D) PTHR11559 (PANTHER) PTHR11559:SF246 (PANTHER) IPR029058 (SUPERFAMILY)
MGG_10663	569	GO:0016787 GO:0008152	hydrolase activity metabolic process	-	IPR029058 (G3DSA:3.40.50.GENE3D) IPR002018 (PFAM) PTHR11559 (PANTHER) PTHR11559:SF232 (PANTHER) IPR029058 (SUPERFAMILY)
MGG_02662	393	-	-	-	PTHR12203 (PANTHER) PTHR12203:SF36 (PANTHER)
MGG_03968	448	-	-	-	IPR029058 (G3DSA:3.40.50.GENE3D) IPR000801 (PFAM) PTHR10907 (PANTHER) PTHR10907:SF33 (PANTHER) IPR014756 (SUPERFAMILY) IPR029058 (SUPERFAMILY)
MGG_00110	357	GO:0016787	hydrolase activity	-	IPR013830 (G3DSA:3.40.50.GENE3D) PTHR30383:SF4 (PANTHER) PTHR30383 (PANTHER) IPR013830 (SUPERFAMILY)
MGG_09159	568	GO:0008061 GO:0016810 GO:0005975 GO:0006807	chitin binding hydrolase activity, acting on carbon-nitrogen (but not peptide) bonds carbohydrate metabolic process nitrogen compound metabolic process	-	IPR001002 (SMART) IPR001002 (G3DSA:3.30.60.GENE3D) IPR002509 (G3DSA:3.20.20.GENE3D) IPR002509 (PFAM) PTHR10587 (PANTHER) PTHR10587:SF92 (PANTHER) IPR001002 (PRODOM) IPR002509 (PROSITE_PROFILES) IPR001002 (PROSITE_PROFILES) IPR001002 (SUPERFAMILY) IPR001002 (SUPERFAMILY) IPR011330 (SUPERFAMILY) IPR001002 (SUPERFAMILY)
MGG_05351	421	GO:0008061	chitin binding	-	IPR001002 (SMART) IPR001002 (G3DSA:3.30.60.GENE3D) IPR001002 (G3DSA:3.30.60.GENE3D) IPR001002 (PFAM) PTHR22595 (PANTHER) IPR001002 (PRODOM) IPR001002 (PROSITE_PROFILES) IPR001002 (SUPERFAMILY) IPR001002 (SUPERFAMILY) IPR001002 (SUPERFAMILY)
MGG_05418	283	GO:0008061	chitin binding	-	IPR001002 (SMART) IPR001002 (G3DSA:3.30.60.GENE3D) IPR001002 (PRODOM) IPR001002 (PROSITE_PROFILES) IPR001002 (SUPERFAMILY) IPR001002 (SUPERFAMILY)
MGG_13256	282	GO:0008061	chitin binding	-	IPR001002 (SMART) IPR001002 (G3DSA:3.30.60.GENE3D) IPR001002 (PRODOM) IPR001002 (PROSITE_PROFILES) IPR001002 (SUPERFAMILY)
MGG_12415	260	GO:0008061	chitin binding	-	IPR001002 (SMART) IPR001002 (G3DSA:3.30.60.GENE3D) PTHR22595 (PANTHER) IPR001002 (PRODOM) IPR001002 (PROSITE_PROFILES) IPR001002 (SUPERFAMILY) IPR001002 (SUPERFAMILY)
MGG_00734	228	GO:0005576 GO:0050525 GO:0008152	extracellular region cutinase activity metabolic process	EC:3.1.1.74 EC:3.1.1.1	IPR011150 (PRINTS) IPR000675 (PFAM) IPR029058 (G3DSA:3.40.50.GENE3D) PTHR15087:SF12 (PANTHER) PTHR15087 (PANTHER) IPR029058 (SUPERFAMILY)
MGG_03440	327	GO:0016787 GO:0008152	hydrolase activity metabolic process	-	IPR029058 (G3DSA:3.40.50.GENE3D) IPR000675 (PFAM) PTHR33630:SF1 (PANTHER) PTHR33630 (PANTHER) IPR029058 (SUPERFAMILY)
MGG_12016	236	GO:0016787 GO:0008152	hydrolase activity metabolic process	-	IPR000675 (PFAM) IPR029058 (G3DSA:3.40.50.GENE3D) PTHR33630:SF4 (PANTHER) PTHR33630 (PANTHER) IPR029058 (SUPERFAMILY)
MGG_11091	233	GO:0016787 GO:0008152	hydrolase activity metabolic process	-	IPR029058 (G3DSA:3.40.50.GENE3D) IPR000675 (PFAM) PTHR33630 (PANTHER) PTHR33630:SF4 (PANTHER) IPR029058 (SUPERFAMILY)
MGG_01146	229	GO:0016787 GO:0008152	hydrolase activity metabolic process	-	IPR000675 (PFAM) IPR029058 (G3DSA:3.40.50.GENE3D) PTHR33630 (PANTHER) PTHR33630:SF2 (PANTHER) IPR029058 (SUPERFAMILY)
MGG_08408	344	GO:0005576 GO:0004553 GO:0030248 GO:0005975	extracellular region hydrolase activity, hydrolyzing O-glycosyl compounds cellulose binding carbohydrate metabolic process	-	IPR000254 (SMART) IPR000254 (PFAM) PTHR34612:SF1 (PANTHER) PTHR34612 (PANTHER) IPR000254 (PROSITE_PROFILES) IPR000254 (SUPERFAMILY)
MGG_10113	343	GO:0005576 GO:0004553 GO:0030248 GO:0005975	extracellular region hydrolase activity, hydrolyzing O-glycosyl compounds cellulose binding carbohydrate metabolic process	-	IPR000254 (SMART) IPR000254 (PFAM) IPR000254 (PROSITE_PROFILES) IPR000254 (SUPERFAMILY)
MGG_09717	718	GO:0008061 GO:0016614 GO:0050660 GO:0055114	chitin binding oxidoreductase activity, acting on CH-OH group of donors flavin adenine dinucleotide binding oxidation-reduction process	-	IPR001002 (SMART) IPR001002 (G3DSA:3.30.60.GENE3D) IPR006094 (PFAM) IPR016167 (G3DSA:3.30.43.GENE3D) IPR016169 (G3DSA:3.30.465.GENE3D) IPR012951 (PFAM) PTHR11748 (PANTHER) PTHR11748:SF64 (PANTHER) IPR001002 (PRODOM) IPR016166 (PROSITE_PROFILES) IPR001002 (PROSITE_PROFILES) IPR016166 (SUPERFAMILY) IPR001002 (SUPERFAMILY) IPR001002 (SUPERFAMILY) IPR001002 (SUPERFAMILY)
MGG_08729	276	GO:0008061	chitin binding	-	IPR001002 (PRINTS) IPR001002 (SMART) IPR001002 (G3DSA:3.30.60.GENE3D) IPR001002 (G3DSA:3.30.60.GENE3D) IPR001002 (PFAM) PTHR22595 (PANTHER) PTHR22595:SF58 (PANTHER) IPR001002 (PRODOM) IPR001002 (PROSITE_PROFILES) IPR001002 (SUPERFAMILY) IPR001002 (SUPERFAMILY) IPR001002 (SUPERFAMILY)
MGG_06771	224	GO:0008061	chitin binding	-	IPR001002 (SMART) IPR001002 (G3DSA:3.30.60.GENE3D) IPR001002 (PFAM) IPR001002 (G3DSA:3.30.60.GENE3D) IPR001002 (PRODOM) IPR001002 (PROSITE_PROFILES) IPR001002 (SUPERFAMILY) IPR001002 (SUPERFAMILY) IPR001002 (SUPERFAMILY)
MGG_10209	567	GO:0003824 GO:0043169 GO:2001070 GO:0005975	catalytic activity cation binding starch binding carbohydrate metabolic process	-	IPR006046 (PRINTS) IPR006589 (SMART) IPR002044 (SMART) IPR002044 (PFAM) IPR006047 (PFAM) IPR013781 (G3DSA:3.20.20.GENE3D) IPR013783 (G3DSA:2.60.40.GENE3D) PIRSF001024 (PIRSF) IPR015902 (PANTHER) PTHR10357:SF72 (PANTHER) IPR002044 (PROSITE_PROFILES) SSF51011 (SUPERFAMILY) IPR017853 (SUPERFAMILY) IPR013784 (SUPERFAMILY)
MGG_10208	378	GO:0019028 GO:2001070	viral capsid starch binding	-	IPR002044 (SMART) IPR013783 (G3DSA:2.60.40.GENE3D) IPR002044 (PFAM) IPR004302 (PFAM) PTHR15048 (PANTHER) IPR002044 (PROSITE_PROFILES) IPR013784 (SUPERFAMILY)
MGG_05232	244	GO:0030246	carbohydrate binding	-	IPR018909 (PFAM) PTHR42047 (PANTHER)
MGG_10621	511	GO:0005576 GO:0004553 GO:0030248 GO:0005975	extracellular region hydrolase activity, hydrolyzing O-glycosyl compounds cellulose binding carbohydrate metabolic process	-	IPR000254 (SMART) IPR006584 (SMART) IPR008979 (G3DSA:2.60.120.GENE3D) IPR023296 (G3DSA:2.115.10.GENE3D) IPR000254 (PFAM) IPR005084 (PFAM) IPR006710 (PFAM) PTHR22925:SF37 (PANTHER) IPR006710 (PANTHER) IPR000254 (PROSITE_PROFILES) PS51257 (PROSITE_PROFILES) IPR005084 (PROSITE_PROFILES) IPR023296 (SUPERFAMILY) IPR000254 (SUPERFAMILY) IPR008979 (SUPERFAMILY)
MGG_07556	223	GO:0098542	defense response to other organism	-	IPR009009 (G3DSA:2.40.40.GENE3D) IPR007117 (G3DSA:2.60.40.GENE3D) PTHR31836:SF17 (PANTHER) PTHR31836 (PANTHER) IPR007112 (PROSITE_PROFILES) IPR009009 (SUPERFAMILY) IPR007117 (SUPERFAMILY)
MGG_08660	436	GO:0016021	integral component of membrane	-	G3DSA:2.120.10.70 (GENE3D) SSF89372 (SUPERFAMILY)
MGG_04973	272	GO:0004089 GO:0008270 GO:0006730 GO:0006807	carbonate dehydratase activity zinc ion binding one-carbon metabolic process nitrogen compound metabolic process	EC:4.2.1.1	IPR001148 (SMART) IPR001148 (PFAM) IPR001148 (G3DSA:3.10.200.GENE3D) PTHR18952:SF86 (PANTHER) IPR023561 (PANTHER) IPR001148 (PROSITE_PROFILES) IPR001148 (SUPERFAMILY)
MGG_04419	539	GO:0016787 GO:0008152	hydrolase activity metabolic process	-	IPR002018 (PFAM) IPR029058 (G3DSA:3.40.50.GENE3D) PTHR11559 (PANTHER) PTHR11559:SF236 (PANTHER) IPR029058 (SUPERFAMILY)
MGG_05539	549	GO:0004181 GO:0008270 GO:0006508	metallocarboxypeptidase activity zinc ion binding proteolysis	EC:3.4.17	G3DSA:3.40.630.10 (GENE3D) IPR000834 (PFAM) PTHR11705 (PANTHER) SSF53187 (SUPERFAMILY)
MGG_08736	520	GO:0004181 GO:0008270 GO:0006508	metallocarboxypeptidase activity zinc ion binding proteolysis	EC:3.4.17	IPR000834 (SMART) IPR000834 (PFAM) G3DSA:3.40.630.10 (GENE3D) PTHR11705 (PANTHER) SSF53187 (SUPERFAMILY)
MGG_07704	443	GO:0004181 GO:0008270 GO:0006508	metallocarboxypeptidase activity zinc ion binding proteolysis	EC:3.4.17	IPR000834 (SMART) IPR000834 (PFAM) G3DSA:3.40.630.10 (GENE3D) PTHR11705 (PANTHER) PTHR11705:SF56 (PANTHER) SSF53187 (SUPERFAMILY)
MGG_08711	440	GO:0004181 GO:0008270 GO:0006508	metallocarboxypeptidase activity zinc ion binding proteolysis	EC:3.4.17	IPR000834 (PRINTS) IPR000834 (SMART) IPR000834 (PFAM) G3DSA:3.40.630.10 (GENE3D) PTHR11705 (PANTHER) PTHR11705:SF76 (PANTHER) SSF53187 (SUPERFAMILY)
MGG_09716	424	GO:0004181 GO:0008270 GO:0006508	metallocarboxypeptidase activity zinc ion binding proteolysis	EC:3.4.17	IPR000834 (PRINTS) IPR000834 (SMART) IPR000834 (PFAM) IPR003146 (PFAM) IPR003146 (G3DSA:3.30.70.GENE3D) G3DSA:3.40.630.10 (GENE3D) PTHR11705:SF11 (PANTHER) PTHR11705 (PANTHER) SSF53187 (SUPERFAMILY) IPR009020 (SUPERFAMILY)
MGG_17822	434	GO:0004181 GO:0008270 GO:0006508	metallocarboxypeptidase activity zinc ion binding proteolysis	EC:3.4.17	IPR000834 (PRINTS) IPR000834 (SMART) IPR000834 (PFAM) G3DSA:3.40.630.10 (GENE3D) PTHR11705 (PANTHER) PTHR11705:SF76 (PANTHER) SSF53187 (SUPERFAMILY)
MGG_02309	634	GO:0004185 GO:0006508	serine-type carboxypeptidase activity proteolysis	EC:3.4.21 EC:3.4.16	IPR001563 (PRINTS) IPR029058 (G3DSA:3.40.50.GENE3D) IPR001563 (PFAM) PTHR11802:SF67 (PANTHER) IPR001563 (PANTHER) IPR029058 (SUPERFAMILY)
MGG_03995	592	GO:0004185 GO:0006508	serine-type carboxypeptidase activity proteolysis	EC:3.4.21 EC:3.4.16	IPR001563 (PRINTS) IPR029058 (G3DSA:3.40.50.GENE3D) IPR001563 (PFAM) PTHR11802:SF67 (PANTHER) IPR001563 (PANTHER) IPR029058 (SUPERFAMILY)
MGG_05663	552	GO:0005773 GO:0004185 GO:0006508	vacuole serine-type carboxypeptidase activity proteolysis	EC:3.4.21 EC:3.4.16	IPR001563 (PRINTS) IPR008442 (PFAM) IPR029058 (G3DSA:3.40.50.GENE3D) G3DSA:1.10.287.410 (GENE3D) IPR001563 (PFAM) IPR001563 (PANTHER) PTHR11802:SF51 (PANTHER) IPR029058 (SUPERFAMILY)
MGG_09834	786	GO:0004096 GO:0020037 GO:0006979 GO:0055114 GO:0006568 GO:0006804 GO:0015947	catalase activity heme binding response to oxidative stress oxidation-reduction process tryptophan metabolic process obsolete peroxidase reaction methane metabolic process	EC:1.11.1.7 EC:1.11.1.6	IPR000763 (PRINTS) IPR002016 (PRINTS) G3DSA:1.10.520.10 (GENE3D) IPR002016 (PFAM) G3DSA:1.10.420.10 (GENE3D) G3DSA:1.10.520.10 (GENE3D) IPR000763 (TIGRFAM) G3DSA:1.10.420.10 (GENE3D) PTHR30555 (PANTHER) PTHR30555:SF0 (PANTHER) IPR002016 (PROSITE_PROFILES) IPR000763 (HAMAP) IPR010255 (SUPERFAMILY) IPR010255 (SUPERFAMILY)
MGG_00074	221	GO:0003824 GO:0008152	catalytic activity metabolic process	-	IPR015920 (PFAM) IPR015920 (G3DSA:2.60.40.GENE3D) SSF49344 (SUPERFAMILY)
MGG_13283	288	-	-	-	PR01228 (PRINTS)
MGG_02253	330	GO:0009405	pathogenesis	-	IPR021476 (PFAM) PTHR34618:SF2 (PANTHER) PTHR34618 (PANTHER)
MGG_07367	276	GO:0005634 GO:0000981 GO:0008270 GO:0006357 GO:0043581	nucleus RNA polymerase II transcription factor activity, sequence-specific DNA binding zinc ion binding regulation of transcription from RNA polymerase II promoter mycelium development	-	IPR021986 (PFAM) PTHR35040 (PANTHER)
MGG_00863	353	GO:0005975	carbohydrate metabolic process	-	IPR013781 (G3DSA:3.20.20.GENE3D) PTHR16631:SF14 (PANTHER) PTHR16631 (PANTHER) IPR017853 (SUPERFAMILY)
MGG_02340	405	GO:0003824	catalytic activity	-	IPR010905 (PFAM) IPR012341 (G3DSA:1.50.10.GENE3D) PTHR33886:SF3 (PANTHER) PTHR33886 (PANTHER) IPR008928 (SUPERFAMILY)
MGG_04305	380	GO:0003824	catalytic activity	-	IPR010905 (PFAM) IPR012341 (G3DSA:1.50.10.GENE3D) PTHR33886:SF3 (PANTHER) PTHR33886 (PANTHER) IPR008928 (SUPERFAMILY)
MGG_11009	348	-	-	-	PR01217 (PRINTS) IPR021054 (PFAM)
MGG_05575	297	-	-	-	IPR021054 (PFAM)
MGG_06008	255	-	-	-	IPR021054 (PFAM)
MGG_00081	189	GO:0005576 GO:0000905 GO:0043935 GO:0052051 GO:0070790	extracellular region sporocarp development involved in asexual reproduction sexual sporulation resulting in formation of a cellular spore interaction with host via protein secreted by type II secretion system phialide development	-	no IPS match
MGG_02778	180	GO:0031506	cell wall glycoprotein biosynthetic process	-	IPR021054 (PFAM)
MGG_11036	841	GO:0005576 GO:0004553 GO:0016614 GO:0030248 GO:0050660 GO:0005975 GO:0055114	extracellular region hydrolase activity, hydrolyzing O-glycosyl compounds oxidoreductase activity, acting on CH-OH group of donors cellulose binding flavin adenine dinucleotide binding carbohydrate metabolic process oxidation-reduction process	-	IPR000254 (SMART) IPR000254 (PFAM) IPR000172 (PFAM) G3DSA:3.30.410.10 (GENE3D) IPR015920 (G3DSA:2.60.40.GENE3D) IPR023753 (G3DSA:3.50.50.GENE3D) IPR007867 (PFAM) IPR015920 (PFAM) PTHR11552 (PANTHER) PTHR11552:SF110 (PANTHER) IPR000254 (PRODOM) IPR000254 (PROSITE_PROFILES) SSF49344 (SUPERFAMILY) SSF54373 (SUPERFAMILY) IPR000254 (SUPERFAMILY) IPR023753 (SUPERFAMILY)
MGG_13809	815	GO:0016614 GO:0050660 GO:0055114	oxidoreductase activity, acting on CH-OH group of donors flavin adenine dinucleotide binding oxidation-reduction process	-	IPR015920 (PFAM) IPR007867 (PFAM) IPR000172 (PFAM) IPR023753 (G3DSA:3.50.50.GENE3D) G3DSA:3.30.410.10 (GENE3D) IPR015920 (G3DSA:2.60.40.GENE3D) PTHR11552 (PANTHER) PTHR11552:SF110 (PANTHER) IPR023753 (SUPERFAMILY) SSF49344 (SUPERFAMILY) SSF54373 (SUPERFAMILY)
MGG_07569	575	GO:0016614 GO:0050660 GO:0055114	oxidoreductase activity, acting on CH-OH group of donors flavin adenine dinucleotide binding oxidation-reduction process	-	IPR023753 (G3DSA:3.50.50.GENE3D) IPR007867 (PFAM) IPR000172 (PFAM) PTHR11552:SF57 (PANTHER) PTHR11552 (PANTHER) SSF54373 (SUPERFAMILY) IPR023753 (SUPERFAMILY)
MGG_08487	545	GO:0016614 GO:0050660 GO:0055114	oxidoreductase activity, acting on CH-OH group of donors flavin adenine dinucleotide binding oxidation-reduction process	-	IPR007867 (PFAM) G3DSA:3.30.410.10 (GENE3D) IPR023753 (G3DSA:3.50.50.GENE3D) IPR000172 (PFAM) PTHR11552 (PANTHER) PTHR11552:SF57 (PANTHER) IPR023753 (SUPERFAMILY) SSF54373 (SUPERFAMILY)
MGG_06611	241	GO:0016491	oxidoreductase activity	-	IPR015920 (PFAM) IPR015920 (G3DSA:2.60.40.GENE3D) SSF49344 (SUPERFAMILY)
MGG_06206	209	GO:0052051	interaction with host via protein secreted by type II secretion system	-	IPR015920 (G3DSA:2.60.40.GENE3D) IPR015920 (PFAM) SSF49344 (SUPERFAMILY)
MGG_05749	219	-	-	-	PTHR35605:SF1 (PANTHER) PTHR35605 (PANTHER)
MGG_06402	411	GO:0004553 GO:0005975	hydrolase activity, hydrolyzing O-glycosyl compounds carbohydrate metabolic process	-	IPR013781 (G3DSA:3.20.20.GENE3D) IPR001547 (PFAM) PTHR31263 (PANTHER) PTHR31263:SF10 (PANTHER) IPR017853 (SUPERFAMILY)
MGG_04573	224	-	-	-	IPR029059 (PFAM) IPR029058 (G3DSA:3.40.50.GENE3D) IPR029058 (SUPERFAMILY)
MGG_13625	365	GO:0005576 GO:0004553 GO:0030248 GO:0005975	extracellular region hydrolase activity, hydrolyzing O-glycosyl compounds cellulose binding carbohydrate metabolic process	-	IPR000254 (SMART) IPR000254 (PFAM) IPR029058 (G3DSA:3.40.50.GENE3D) PTHR38050:SF1 (PANTHER) PTHR38050 (PANTHER) IPR000254 (PRODOM) IPR000254 (PROSITE_PROFILES) IPR029058 (SUPERFAMILY) IPR000254 (SUPERFAMILY)
MGG_03338	231	GO:0004622 GO:0009395	lysophospholipase activity phospholipid catabolic process	EC:3.1.1.5 EC:3.1.1 EC:3.1.1.1	IPR013830 (PFAM) IPR013830 (G3DSA:3.40.50.GENE3D) PTHR30383 (PANTHER) PTHR30383:SF2 (PANTHER) IPR013830 (SUPERFAMILY)
MGG_08409	295	GO:0005576 GO:0004553 GO:0030248 GO:0005975	extracellular region hydrolase activity, hydrolyzing O-glycosyl compounds cellulose binding carbohydrate metabolic process	-	IPR000254 (SMART) IPR000254 (PFAM) IPR005103 (PFAM) PTHR33353 (PANTHER) PTHR33353:SF2 (PANTHER) IPR000254 (PRODOM) IPR000254 (PROSITE_PROFILES) IPR000254 (SUPERFAMILY)
MGG_11948	272	GO:0016798	hydrolase activity, acting on glycosyl bonds	-	IPR005103 (PFAM) PTHR33353:SF5 (PANTHER) PTHR33353 (PANTHER)
MGG_07300	248	GO:0016787 GO:0008152 GO:0043581	hydrolase activity metabolic process mycelium development	-	IPR005103 (PFAM) PTHR33353 (PANTHER)
MGG_12748	252	GO:0016021	integral component of membrane	-	PTHR33048 (PANTHER)
MGG_12939	485	GO:0008061 GO:0016810 GO:0005975 GO:0006807	chitin binding hydrolase activity, acting on carbon-nitrogen (but not peptide) bonds carbohydrate metabolic process nitrogen compound metabolic process	-	IPR001002 (SMART) IPR002509 (PFAM) IPR002509 (G3DSA:3.20.20.GENE3D) IPR001002 (PFAM) IPR001002 (G3DSA:3.30.60.GENE3D) PTHR10587 (PANTHER) PTHR10587:SF92 (PANTHER) IPR001002 (PRODOM) IPR001002 (PROSITE_PROFILES) IPR002509 (PROSITE_PROFILES) IPR001002 (SUPERFAMILY) IPR011330 (SUPERFAMILY) IPR001002 (SUPERFAMILY)
MGG_07676	229	GO:0019028	viral capsid	-	IPR004302 (PFAM) PTHR36575:SF2 (PANTHER) PTHR36575 (PANTHER)
MGG_00245	183	GO:0019028	viral capsid	-	IPR004302 (PFAM) PTHR36575 (PANTHER) PTHR36575:SF2 (PANTHER)
MGG_07623	121	GO:0008061	chitin binding	-	IPR001002 (SMART) IPR001002 (PFAM) IPR001002 (G3DSA:3.30.60.GENE3D) IPR001002 (PRODOM) IPR001002 (PROSITE_PROFILES) IPR001002 (SUPERFAMILY)
MGG_14966	393	GO:0008061 GO:0016810 GO:0005975 GO:0006807	chitin binding hydrolase activity, acting on carbon-nitrogen (but not peptide) bonds carbohydrate metabolic process nitrogen compound metabolic process	-	IPR001002 (SMART) IPR001002 (G3DSA:3.30.60.GENE3D) IPR001002 (G3DSA:3.30.60.GENE3D) IPR001002 (PFAM) IPR002509 (G3DSA:3.20.20.GENE3D) IPR002509 (PFAM) PTHR10587:SF89 (PANTHER) PTHR10587 (PANTHER) IPR001002 (PROSITE_PROFILES) IPR002509 (PROSITE_PROFILES) IPR011330 (SUPERFAMILY) IPR001002 (SUPERFAMILY) IPR001002 (SUPERFAMILY)
MGG_05023	352	GO:0008061 GO:0016810 GO:0005975 GO:0006807	chitin binding hydrolase activity, acting on carbon-nitrogen (but not peptide) bonds carbohydrate metabolic process nitrogen compound metabolic process	-	IPR001002 (SMART) IPR002509 (G3DSA:3.20.20.GENE3D) IPR001002 (PFAM) IPR001002 (G3DSA:3.30.60.GENE3D) IPR002509 (PFAM) PTHR10587 (PANTHER) PTHR10587:SF89 (PANTHER) IPR001002 (PRODOM) IPR002509 (PROSITE_PROFILES) IPR001002 (PROSITE_PROFILES) IPR001002 (SUPERFAMILY) IPR011330 (SUPERFAMILY)
MGG_03784	551	GO:0008061	chitin binding	-	IPR001002 (SMART) G3DSA:3.50.4.10 (GENE3D) IPR001002 (G3DSA:3.30.60.GENE3D) IPR001002 (PRODOM) IPR001002 (PROSITE_PROFILES) IPR001002 (SUPERFAMILY) IPR001002 (SUPERFAMILY)
MGG_09527	392	GO:0043581	mycelium development	-	PTHR36182 (PANTHER) PTHR36182:SF2 (PANTHER)
MGG_05533	436	GO:0004568 GO:0005975 GO:0006032 GO:0016998	chitinase activity carbohydrate metabolic process chitin catabolic process cell wall macromolecule catabolic process	EC:3.2.1.14	IPR011583 (SMART) IPR029070 (G3DSA:3.10.50.GENE3D) IPR013781 (G3DSA:3.20.20.GENE3D) IPR001223 (PFAM) PTHR11177 (PANTHER) IPR029070 (SUPERFAMILY) IPR017853 (SUPERFAMILY)
MGG_08054	397	GO:0004568 GO:0005975 GO:0006032 GO:0016998	chitinase activity carbohydrate metabolic process chitin catabolic process cell wall macromolecule catabolic process	EC:3.2.1.14	IPR011583 (SMART) IPR001223 (PFAM) IPR013781 (G3DSA:3.20.20.GENE3D) PTHR11177:SF182 (PANTHER) PTHR11177 (PANTHER) IPR017853 (SUPERFAMILY)
MGG_07656	797	GO:0005576 GO:0016021 GO:0016977 GO:0000272 GO:0043581 GO:0006040	extracellular region integral component of membrane chitosanase activity polysaccharide catabolic process mycelium development amino sugar metabolic process	EC:3.2.1.132	IPR009939 (PFAM) PTHR42061:SF2 (PANTHER) PTHR42061 (PANTHER)
MGG_16654	111	GO:0004601 GO:0006804 GO:0006979	peroxidase activity obsolete peroxidase reaction response to oxidative stress	EC:1.11.1.7	IPR000028 (PFAM) IPR000028 (G3DSA:1.10.489.GENE3D) PTHR33577 (PANTHER) IPR000028 (PROSITE_PROFILES) IPR000028 (SUPERFAMILY)
MGG_05465	191	GO:0005576 GO:0003824 GO:0009405	extracellular region catalytic activity pathogenesis	-	G3DSA:3.90.210.10 (GENE3D) IPR001144 (PFAM) SSF56399 (SUPERFAMILY)
MGG_11676	694	GO:0016614 GO:0050660 GO:0055114	oxidoreductase activity, acting on CH-OH group of donors flavin adenine dinucleotide binding oxidation-reduction process	-	IPR023753 (G3DSA:3.50.50.GENE3D) IPR000172 (PFAM) IPR007867 (PFAM) PTHR11552 (PANTHER) PTHR11552:SF80 (PANTHER) SSF54373 (SUPERFAMILY) IPR023753 (SUPERFAMILY)
MGG_00779	646	GO:0016614 GO:0050660 GO:0055114	oxidoreductase activity, acting on CH-OH group of donors flavin adenine dinucleotide binding oxidation-reduction process	-	IPR012132 (PIRSF) IPR023753 (G3DSA:3.50.50.GENE3D) IPR000172 (PFAM) IPR007867 (PFAM) IPR023753 (G3DSA:3.50.50.GENE3D) G3DSA:3.30.560.10 (GENE3D) PTHR11552:SF100 (PANTHER) PTHR11552 (PANTHER) IPR023753 (SUPERFAMILY) SSF54373 (SUPERFAMILY)
MGG_15347	609	GO:0016614 GO:0050660 GO:0055114	oxidoreductase activity, acting on CH-OH group of donors flavin adenine dinucleotide binding oxidation-reduction process	-	IPR012132 (PIRSF) IPR000172 (PFAM) IPR023753 (G3DSA:3.50.50.GENE3D) IPR007867 (PFAM) PTHR11552 (PANTHER) SSF54373 (SUPERFAMILY) IPR023753 (SUPERFAMILY)
MGG_00588	252	GO:0005634 GO:0005829	nucleus cytosol	-	IPR013857 (PFAM) PTHR13194 (PANTHER) PTHR13194:SF7 (PANTHER) IPR008979 (SUPERFAMILY)
MGG_10333	417	GO:0005576 GO:0004553 GO:0030248 GO:0005975	extracellular region hydrolase activity, hydrolyzing O-glycosyl compounds cellulose binding carbohydrate metabolic process	-	IPR000254 (SMART) IPR001223 (PFAM) IPR000254 (PFAM) IPR013781 (G3DSA:3.20.20.GENE3D) PTHR11177:SF185 (PANTHER) PTHR11177 (PANTHER) IPR000254 (SUPERFAMILY) IPR017853 (SUPERFAMILY)
MGG_09934	576	GO:0008483 GO:0008152	transaminase activity metabolic process	-	IPR029054 (G3DSA:2.70.40.GENE3D)
MGG_08497	316	GO:0016020	membrane	-	no IPS match
MGG_07390	298	-	-	-	PS51257 (PROSITE_PROFILES)
MGG_03503	316	GO:0008237	metallopeptidase activity	-	IPR024079 (G3DSA:3.40.390.GENE3D) SSF55486 (SUPERFAMILY)
MGG_09021	328	GO:0008237	metallopeptidase activity	-	IPR024079 (G3DSA:3.40.390.GENE3D) SSF55486 (SUPERFAMILY)
MGG_15340	327	GO:0008237	metallopeptidase activity	-	IPR024079 (G3DSA:3.40.390.GENE3D) SSF55486 (SUPERFAMILY)
MGG_13291	796	GO:0005507 GO:0008131 GO:0048038 GO:0009308 GO:0055114	copper ion binding primary amine oxidase activity quinone binding amine metabolic process oxidation-reduction process	EC:1.4.3.21	IPR000269 (PRINTS) G3DSA:3.10.450.40 (GENE3D) IPR015800 (PFAM) IPR015798 (PFAM) IPR015328 (PFAM) IPR015798 (G3DSA:2.70.98.GENE3D) G3DSA:3.10.450.40 (GENE3D) IPR000269 (PANTHER) PTHR10638:SF20 (PANTHER) IPR016182 (SUPERFAMILY) IPR015798 (SUPERFAMILY) IPR016182 (SUPERFAMILY)
MGG_01655	1003	-	-	-	IPR013994 (SMART) IPR009880 (PFAM) IPR015202 (PFAM) IPR013783 (G3DSA:2.60.40.GENE3D) IPR002889 (PFAM) IPR015916 (G3DSA:2.130.10.GENE3D) PTHR32208 (PANTHER) PTHR32208:SF9 (PANTHER) IPR002889 (PROSITE_PROFILES) IPR011043 (SUPERFAMILY) IPR014756 (SUPERFAMILY)
MGG_08915	690	GO:0052689 GO:0008152	carboxylic ester hydrolase activity metabolic process	EC:3.1.1.1	IPR029058 (G3DSA:3.40.50.GENE3D) IPR002018 (PFAM) PTHR11559 (PANTHER) PTHR11559:SF246 (PANTHER) IPR029058 (SUPERFAMILY)
MGG_07824	246	GO:0045735	nutrient reservoir activity	-	IPR006045 (SMART) IPR006045 (PFAM) IPR014710 (G3DSA:2.60.120.GENE3D) PTHR31238:SF29 (PANTHER) PTHR31238 (PANTHER) IPR011051 (SUPERFAMILY)
MGG_10449	384	GO:0004252 GO:0006508	serine-type endopeptidase activity proteolysis	EC:3.4.21	IPR015500 (PRINTS) IPR010259 (G3DSA:3.30.70.GENE3D) IPR000209 (PFAM) IPR010259 (PFAM) IPR000209 (G3DSA:3.40.50.GENE3D) IPR015500 (PANTHER) PTHR10795:SF389 (PANTHER) IPR000209 (SUPERFAMILY) IPR009020 (SUPERFAMILY)
MGG_08966	380	GO:0004252 GO:0006508	serine-type endopeptidase activity proteolysis	EC:3.4.21	IPR015500 (PRINTS) IPR000209 (G3DSA:3.40.50.GENE3D) IPR010259 (G3DSA:3.30.70.GENE3D) IPR010259 (PFAM) IPR000209 (PFAM) PTHR10795:SF389 (PANTHER) IPR015500 (PANTHER) IPR009020 (SUPERFAMILY) IPR000209 (SUPERFAMILY)
MGG_01943	228	GO:0005576 GO:0050525 GO:0008152	extracellular region cutinase activity metabolic process	EC:3.1.1.74 EC:3.1.1.1	IPR011150 (PRINTS) IPR029058 (G3DSA:3.40.50.GENE3D) IPR000675 (PFAM) PTHR15087 (PANTHER) PTHR15087:SF12 (PANTHER) IPR029058 (SUPERFAMILY)
MGG_02393	287	GO:0005576 GO:0050525 GO:0008152	extracellular region cutinase activity metabolic process	EC:3.1.1.74 EC:3.1.1.1	IPR011150 (PRINTS) IPR000675 (PFAM) IPR029058 (G3DSA:3.40.50.GENE3D) PTHR15087:SF14 (PANTHER) PTHR15087 (PANTHER) IPR029058 (SUPERFAMILY)
MGG_03792	264	GO:0005576 GO:0050525 GO:0008152	extracellular region cutinase activity metabolic process	EC:3.1.1.74 EC:3.1.1.1	IPR011150 (PRINTS) IPR029058 (G3DSA:3.40.50.GENE3D) IPR000675 (PFAM) PTHR15087:SF13 (PANTHER) PTHR15087 (PANTHER) IPR029058 (SUPERFAMILY)
MGG_05798	216	GO:0005576 GO:0050525 GO:0008152	extracellular region cutinase activity metabolic process	EC:3.1.1.74 EC:3.1.1.1	IPR011150 (PRINTS) IPR029058 (G3DSA:3.40.50.GENE3D) IPR000675 (PFAM) PTHR15087 (PANTHER) PTHR15087:SF13 (PANTHER) IPR029058 (SUPERFAMILY)
MGG_09100	214	GO:0005576 GO:0050525 GO:0008152	extracellular region cutinase activity metabolic process	EC:3.1.1.74 EC:3.1.1.1	IPR011150 (PRINTS) IPR000675 (PFAM) IPR029058 (G3DSA:3.40.50.GENE3D) PTHR15087 (PANTHER) IPR029058 (SUPERFAMILY)
MGG_01974	130	-	-	-	IPR011058 (PFAM) IPR011058 (G3DSA:2.30.60.GENE3D) IPR011058 (SUPERFAMILY)
MGG_05744	153	-	-	-	IPR011058 (G3DSA:2.30.60.GENE3D) IPR011058 (PFAM) IPR011058 (SUPERFAMILY)
MGG_08559	201	GO:0016020	membrane	-	PTHR39219 (PANTHER) PTHR39219:SF1 (PANTHER)
MGG_04715	88	GO:0016021	integral component of membrane	-	IPR031568 (PFAM) PTHR28163 (PANTHER)
MGG_08795	594	GO:0005506 GO:0016705 GO:0020037 GO:0055114	iron ion binding oxidoreductase activity, acting on paired donors, with incorporation or reduction of molecular oxygen heme binding oxidation-reduction process	-	IPR002401 (PRINTS) IPR001128 (PRINTS) IPR001128 (G3DSA:1.10.630.GENE3D) IPR001128 (PFAM) PTHR24286:SF62 (PANTHER) PTHR24286 (PANTHER) IPR001128 (SUPERFAMILY)
MGG_03811	566	GO:0005506 GO:0016705 GO:0020037 GO:0055114	iron ion binding oxidoreductase activity, acting on paired donors, with incorporation or reduction of molecular oxygen heme binding oxidation-reduction process	-	IPR001128 (PRINTS) IPR002401 (PRINTS) IPR001128 (G3DSA:1.10.630.GENE3D) IPR001128 (PFAM) PTHR24305:SF61 (PANTHER) PTHR24305 (PANTHER) IPR001128 (SUPERFAMILY)
MGG_09380	343	GO:0004497 GO:0005506 GO:0016705 GO:0020037 GO:0055114	monooxygenase activity iron ion binding oxidoreductase activity, acting on paired donors, with incorporation or reduction of molecular oxygen heme binding oxidation-reduction process	-	IPR002403 (PRINTS) IPR001128 (G3DSA:1.10.630.GENE3D) IPR001128 (PFAM) IPR001128 (G3DSA:1.10.630.GENE3D) PTHR24279 (PANTHER) IPR001128 (SUPERFAMILY)
MGG_10352	270	GO:0016021 GO:0005506 GO:0016705 GO:0020037 GO:0055114	integral component of membrane iron ion binding oxidoreductase activity, acting on paired donors, with incorporation or reduction of molecular oxygen heme binding oxidation-reduction process	-	no IPS match
MGG_08011	363	GO:0003884 GO:0071949 GO:0046416 GO:0055114 GO:0006118 GO:0006525 GO:0006544 GO:0006560 GO:0006563 GO:0006566 GO:0006591	D-amino-acid oxidase activity FAD binding D-amino acid metabolic process oxidation-reduction process obsolete electron transport arginine metabolic process glycine metabolic process proline metabolic process L-serine metabolic process threonine metabolic process ornithine metabolic process	EC:1.4.3.3	IPR023209 (PIRSF) IPR006076 (PFAM) IPR016040 (G3DSA:3.40.50.GENE3D) IPR023209 (PANTHER) PTHR11530:SF9 (PANTHER) SSF54373 (SUPERFAMILY) SSF51971 (SUPERFAMILY)
MGG_10927	347	GO:0004222 GO:0006508	metalloendopeptidase activity proteolysis	EC:3.4.24	IPR001384 (PRINTS) IPR024079 (G3DSA:3.40.390.GENE3D) IPR001384 (PFAM) PTHR37016 (PANTHER) PTHR37016:SF2 (PANTHER) SSF55486 (SUPERFAMILY)
MGG_10561	377	GO:0016491 GO:0008152	oxidoreductase activity metabolic process	-	IPR002227 (PRINTS) IPR002227 (PFAM) IPR008922 (G3DSA:1.10.1280.GENE3D) PTHR11474 (PANTHER) PTHR11474:SF24 (PANTHER) IPR008922 (SUPERFAMILY)
MGG_15184	533	GO:0016805 GO:0006508	dipeptidase activity proteolysis	EC:3.4.13	IPR005322 (PFAM) PTHR12994 (PANTHER) PTHR12994:SF17 (PANTHER)
MGG_07877	718	GO:0005515 GO:0008236 GO:0006508	protein binding serine-type peptidase activity proteolysis	-	IPR011659 (PFAM) IPR029058 (G3DSA:3.40.50.GENE3D) IPR001375 (PFAM) IPR015943 (G3DSA:2.130.10.GENE3D) PTHR11731:SF149 (PANTHER) PTHR11731 (PANTHER) IPR029058 (SUPERFAMILY) SSF82171 (SUPERFAMILY)
MGG_05989	778	GO:0008236 GO:0006508	serine-type peptidase activity proteolysis	-	IPR029058 (G3DSA:3.40.50.GENE3D) IPR001375 (PFAM) IPR002469 (G3DSA:2.140.10.GENE3D) IPR002469 (PFAM) PTHR11731 (PANTHER) PTHR11731:SF110 (PANTHER) SSF82171 (SUPERFAMILY) IPR029058 (SUPERFAMILY)
MGG_10466	265	GO:0016787	hydrolase activity	-	IPR002818 (PFAM) IPR029062 (G3DSA:3.40.50.GENE3D) PTHR11019:SF82 (PANTHER) PTHR11019 (PANTHER) IPR029062 (SUPERFAMILY)
MGG_01085	249	-	-	-	IPR029062 (G3DSA:3.40.50.GENE3D) IPR002818 (PFAM) PTHR11019 (PANTHER) PTHR11019:SF82 (PANTHER) IPR029062 (SUPERFAMILY)
MGG_07571	142	-	-	-	IPR018392 (SMART) IPR018392 (PFAM) IPR018392 (G3DSA:3.10.350.GENE3D) PTHR21666 (PANTHER) PTHR21666:SF212 (PANTHER) IPR018392 (SUPERFAMILY)
MGG_09995	1431	GO:0008081 GO:0006629	phosphoric diester hydrolase activity lipid metabolic process	EC:3.1	IPR024535 (PFAM) IPR017946 (G3DSA:3.20.20.GENE3D) IPR012334 (G3DSA:2.160.20.GENE3D) PTHR31375 (PANTHER) PTHR31375:SF15 (PANTHER) IPR011050 (SUPERFAMILY) IPR011050 (SUPERFAMILY) IPR011050 (SUPERFAMILY) IPR017946 (SUPERFAMILY)
MGG_14801	775	GO:0016798	hydrolase activity, acting on glycosyl bonds	-	IPR007342 (PFAM) IPR029056 (G3DSA:3.40.1190.GENE3D) IPR011611 (PFAM) PTHR10584 (PANTHER) PTHR10584:SF201 (PANTHER) SSF110581 (SUPERFAMILY) IPR029056 (SUPERFAMILY)
MGG_04532	494	-	-	-	IPR018392 (SMART) IPR018392 (PFAM) IPR018392 (G3DSA:3.10.350.GENE3D) PTHR21666:SF209 (PANTHER) PTHR21666 (PANTHER) IPR018392 (SUPERFAMILY) IPR018392 (SUPERFAMILY)
MGG_07502	416	GO:0031072 GO:0051082 GO:0006457	heat shock protein binding unfolded protein binding protein folding	-	IPR001623 (PRINTS) IPR001623 (SMART) IPR001623 (PFAM) IPR001623 (G3DSA:1.10.287.GENE3D) IPR001305 (G3DSA:2.10.230.GENE3D) IPR001305 (PFAM) IPR002939 (PFAM) G3DSA:2.60.260.20 (GENE3D) G3DSA:2.60.260.20 (GENE3D) PTHR24078 (PANTHER) PTHR24078:SF207 (PANTHER) IPR001623 (PROSITE_PROFILES) IPR001305 (PROSITE_PROFILES) IPR001623 (SUPERFAMILY) IPR008971 (SUPERFAMILY) IPR008971 (SUPERFAMILY) IPR001305 (SU…
MGG_04128	550	GO:0003824	catalytic activity	-	IPR012341 (G3DSA:1.50.10.GENE3D) IPR008313 (PFAM) PTHR31047 (PANTHER) PTHR31047:SF0 (PANTHER) IPR008928 (SUPERFAMILY)
MGG_14663	569	GO:0003824	catalytic activity	-	IPR008313 (PIRSF) IPR012341 (G3DSA:1.50.10.GENE3D) IPR008313 (PFAM) PTHR31047:SF1 (PANTHER) PTHR31047 (PANTHER) IPR008928 (SUPERFAMILY)
MGG_00095	437	-	-	-	IPR025533 (PFAM) PTHR31252 (PANTHER)
MGG_17635	181	-	-	-	G3DSA:3.90.210.10 (GENE3D) G3DSA:3.90.210.10 (GENE3D) SSF56399 (SUPERFAMILY)
MGG_15973	157	GO:0005576 GO:0003824 GO:0009405	extracellular region catalytic activity pathogenesis	-	IPR001144 (PFAM) G3DSA:3.90.210.10 (GENE3D) PS51257 (PROSITE_PROFILES) SSF56399 (SUPERFAMILY)
MGG_00390	259	GO:0005576 GO:0003824 GO:0009405	extracellular region catalytic activity pathogenesis	-	G3DSA:3.90.210.10 (GENE3D) IPR001144 (PFAM) SSF56399 (SUPERFAMILY)
MGG_09810	239	GO:0005576 GO:0003824 GO:0009405	extracellular region catalytic activity pathogenesis	-	IPR001144 (PFAM) G3DSA:3.90.210.10 (GENE3D) SSF56399 (SUPERFAMILY)
MGG_08609	188	GO:0005576 GO:0003824 GO:0009405	extracellular region catalytic activity pathogenesis	-	IPR001144 (PFAM) G3DSA:3.90.210.10 (GENE3D) SSF56399 (SUPERFAMILY)
MGG_16989	162	-	-	-	G3DSA:3.90.210.10 (GENE3D) SSF56399 (SUPERFAMILY)
MGG_07424	258	GO:0052051	interaction with host via protein secreted by type II secretion system	-	no IPS match
MGG_13252	635	GO:0005615 GO:0004222 GO:0008270	extracellular space metalloendopeptidase activity zinc ion binding	EC:3.4.24	IPR001842 (PRINTS) G3DSA:1.10.390.10 (GENE3D) IPR011096 (PFAM) IPR001842 (PFAM) PTHR33478 (PANTHER) SSF55486 (SUPERFAMILY)
MGG_05442	312	-	-	-	IPR004352 (PFAM) PTHR35273 (PANTHER) PTHR35273:SF1 (PANTHER) IPR017853 (SUPERFAMILY)
MGG_14602	488	GO:0004348 GO:0005975 GO:0006687	glucosylceramidase activity carbohydrate metabolic process glycosphingolipid metabolic process	EC:3.2.1.45	IPR001139 (PRINTS) IPR013781 (G3DSA:3.20.20.GENE3D) IPR001139 (PFAM) IPR013780 (G3DSA:2.60.40.GENE3D) IPR001139 (PANTHER) PTHR11069:SF9 (PANTHER) IPR017853 (SUPERFAMILY)
MGG_09733	322	GO:0004553 GO:0005975	hydrolase activity, hydrolyzing O-glycosyl compounds carbohydrate metabolic process	-	IPR013320 (G3DSA:2.60.120.GENE3D) IPR000757 (PFAM) PTHR10963:SF36 (PANTHER) PTHR10963 (PANTHER) IPR000757 (PROSITE_PROFILES) IPR013320 (SUPERFAMILY)
MGG_09861	283	GO:0004553 GO:0005975	hydrolase activity, hydrolyzing O-glycosyl compounds carbohydrate metabolic process	-	IPR013320 (G3DSA:2.60.120.GENE3D) IPR000757 (PFAM) PTHR10963 (PANTHER) PTHR10963:SF36 (PANTHER) IPR000757 (PROSITE_PROFILES) IPR013320 (SUPERFAMILY)
MGG_09098	1050	GO:0004553 GO:0005975	hydrolase activity, hydrolyzing O-glycosyl compounds carbohydrate metabolic process	-	IPR006558 (SMART) IPR023296 (G3DSA:2.115.10.GENE3D) IPR023296 (G3DSA:2.115.10.GENE3D) IPR006710 (PFAM) PF13385 (PFAM) IPR013320 (G3DSA:2.60.120.GENE3D) PTHR22925:SF35 (PANTHER) IPR006710 (PANTHER) IPR023296 (SUPERFAMILY) IPR013320 (SUPERFAMILY) IPR023296 (SUPERFAMILY)
MGG_01542	331	GO:0004553 GO:0005975	hydrolase activity, hydrolyzing O-glycosyl compounds carbohydrate metabolic process	-	IPR001000 (PRINTS) IPR001000 (SMART) IPR001000 (PFAM) IPR013781 (G3DSA:3.20.20.GENE3D) PTHR31490 (PANTHER) PTHR31490:SF11 (PANTHER) IPR001000 (PROSITE_PROFILES) IPR017853 (SUPERFAMILY)
MGG_15430	431	GO:0005576 GO:0004553 GO:0030248 GO:0005975	extracellular region hydrolase activity, hydrolyzing O-glycosyl compounds cellulose binding carbohydrate metabolic process	-	IPR001000 (PRINTS) IPR000254 (SMART) IPR001000 (SMART) IPR013781 (G3DSA:3.20.20.GENE3D) IPR000254 (PFAM) IPR001000 (PFAM) PTHR31490 (PANTHER) IPR000254 (PRODOM) IPR000254 (PROSITE_PROFILES) IPR001000 (PROSITE_PROFILES) IPR017853 (SUPERFAMILY) IPR000254 (SUPERFAMILY)
MGG_08401	229	GO:0004553 GO:0005975	hydrolase activity, hydrolyzing O-glycosyl compounds carbohydrate metabolic process	-	IPR001137 (PRINTS) IPR013319 (G3DSA:2.60.120.GENE3D) IPR033123 (PFAM) PTHR10587 (PANTHER) PTHR10587:SF57 (PANTHER) IPR033123 (PROSITE_PROFILES) IPR013320 (SUPERFAMILY)
MGG_01876	383	GO:0004553 GO:0005975	hydrolase activity, hydrolyzing O-glycosyl compounds carbohydrate metabolic process	-	IPR001223 (PFAM) IPR013781 (G3DSA:3.20.20.GENE3D) PTHR11177:SF160 (PANTHER) PTHR11177 (PANTHER) IPR017853 (SUPERFAMILY)
MGG_00086	424	GO:0004568 GO:0005975 GO:0006032 GO:0016998	chitinase activity carbohydrate metabolic process chitin catabolic process cell wall macromolecule catabolic process	EC:3.2.1.14	IPR011583 (SMART) IPR001223 (PFAM) IPR029070 (G3DSA:3.10.50.GENE3D) IPR013781 (G3DSA:3.20.20.GENE3D) PTHR11177 (PANTHER) PTHR11177:SF222 (PANTHER) IPR017853 (SUPERFAMILY) IPR029070 (SUPERFAMILY)
MGG_15266	323	-	-	-	PTHR36182:SF2 (PANTHER) PTHR36182 (PANTHER)
MGG_14954	429	GO:0004553 GO:0005975	hydrolase activity, hydrolyzing O-glycosyl compounds carbohydrate metabolic process	-	IPR001722 (PRINTS) IPR001722 (G3DSA:2.70.100.GENE3D) IPR001722 (PFAM) PTHR33753 (PANTHER) PTHR33753:SF1 (PANTHER) IPR013320 (SUPERFAMILY)
MGG_02532	424	GO:0004553 GO:0005975	hydrolase activity, hydrolyzing O-glycosyl compounds carbohydrate metabolic process	-	IPR001722 (PRINTS) IPR001722 (PFAM) IPR001722 (G3DSA:2.70.100.GENE3D) PTHR33753 (PANTHER) PTHR33753:SF1 (PANTHER) IPR013320 (SUPERFAMILY)
MGG_10083	376	GO:0005576 GO:0004553 GO:0030248 GO:0005975	extracellular region hydrolase activity, hydrolyzing O-glycosyl compounds cellulose binding carbohydrate metabolic process	-	IPR000254 (SMART) IPR001547 (PFAM) IPR013781 (G3DSA:3.20.20.GENE3D) IPR000254 (PFAM) PTHR34142 (PANTHER) IPR000254 (PRODOM) IPR000254 (PROSITE_PROFILES) IPR000254 (SUPERFAMILY) IPR017853 (SUPERFAMILY)
MGG_08537	264	GO:0008810 GO:0000272 GO:0005982 GO:0005985	cellulase activity polysaccharide catabolic process starch metabolic process sucrose metabolic process	EC:3.2.1.4	IPR013319 (G3DSA:2.60.120.GENE3D) IPR002594 (PFAM) PTHR34002 (PANTHER) PTHR34002:SF2 (PANTHER) IPR013320 (SUPERFAMILY)
MGG_06069	603	GO:0008061	chitin binding	-	IPR001002 (G3DSA:3.30.60.GENE3D) IPR005103 (PFAM) PTHR33353:SF12 (PANTHER) PTHR33353 (PANTHER) IPR001002 (PROSITE_PROFILES)
MGG_16080	139	GO:0005576 GO:0004553 GO:0030248 GO:0005975	extracellular region hydrolase activity, hydrolyzing O-glycosyl compounds cellulose binding carbohydrate metabolic process	-	IPR005103 (PFAM) PTHR33353:SF9 (PANTHER) PTHR33353 (PANTHER)
MGG_09709	258	GO:0052051	interaction with host via protein secreted by type II secretion system	-	IPR005103 (PFAM) PTHR33353:SF7 (PANTHER) PTHR33353 (PANTHER)
MGG_07686	242	GO:0005576 GO:0004497 GO:0004553 GO:0030248 GO:0046872 GO:0005975 GO:0052051 GO:0055114	extracellular region monooxygenase activity hydrolase activity, hydrolyzing O-glycosyl compounds cellulose binding metal ion binding carbohydrate metabolic process interaction with host via protein secreted by type II secretion system oxidation-reduction process	-	IPR005103 (PFAM) PTHR33353:SF7 (PANTHER) PTHR33353 (PANTHER)
MGG_04547	224	GO:0016787 GO:0008152	hydrolase activity metabolic process	-	IPR005103 (PFAM) PTHR33353:SF11 (PANTHER) PTHR33353 (PANTHER)
MGG_13241	336	GO:0005576 GO:0004553 GO:0030248 GO:0005975	extracellular region hydrolase activity, hydrolyzing O-glycosyl compounds cellulose binding carbohydrate metabolic process	-	IPR000254 (SMART) IPR000254 (PFAM) IPR005103 (PFAM) PTHR33353 (PANTHER) PTHR33353:SF10 (PANTHER) IPR000254 (PRODOM) IPR000254 (PROSITE_PROFILES) IPR000254 (SUPERFAMILY)
MGG_02245	380	GO:0005576 GO:0004553 GO:0030248 GO:0005975	extracellular region hydrolase activity, hydrolyzing O-glycosyl compounds cellulose binding carbohydrate metabolic process	-	IPR001000 (PRINTS) IPR000254 (SMART) IPR001000 (SMART) IPR013781 (G3DSA:3.20.20.GENE3D) IPR000254 (PFAM) IPR001000 (PFAM) PTHR31490:SF11 (PANTHER) PTHR31490 (PANTHER) IPR000254 (PRODOM) IPR001000 (PROSITE_PROFILES) IPR000254 (PROSITE_PROFILES) IPR000254 (SUPERFAMILY) IPR017853 (SUPERFAMILY)
MGG_10669	618	GO:0004519 GO:0004527 GO:0090305	endonuclease activity exonuclease activity nucleic acid phosphodiester bond hydrolysis	EC:3.1	IPR005135 (G3DSA:3.60.10.GENE3D) IPR005135 (PFAM) PTHR33607 (PANTHER) PTHR33607:SF1 (PANTHER) IPR005135 (SUPERFAMILY)
MGG_09360	296	GO:0004519 GO:0004527 GO:0090305	endonuclease activity exonuclease activity nucleic acid phosphodiester bond hydrolysis	EC:3.1	IPR005135 (PFAM) IPR005135 (G3DSA:3.60.10.GENE3D) PTHR12121:SF46 (PANTHER) PTHR12121 (PANTHER) IPR005135 (SUPERFAMILY)
MGG_01387	443	GO:0004519 GO:0004527 GO:0016491 GO:0055114 GO:0090305	endonuclease activity exonuclease activity oxidoreductase activity oxidation-reduction process nucleic acid phosphodiester bond hydrolysis	EC:3.1	IPR001229 (SMART) IPR001229 (G3DSA:2.100.10.GENE3D) PTHR33354 (PANTHER) IPR001229 (PROSITE_PROFILES) IPR001229 (SUPERFAMILY) IPR005135 (SUPERFAMILY)
MGG_00683	606	GO:0005783 GO:0003756 GO:0016671 GO:0055114	endoplasmic reticulum protein disulfide isomerase activity oxidoreductase activity, acting on a sulfur group of donors, disulfide as acceptor oxidation-reduction process	EC:5.3.4.1	IPR007266 (PIRSF) IPR007266 (PFAM) PTHR12613:SF0 (PANTHER) IPR007266 (PANTHER) SSF110019 (SUPERFAMILY)
MGG_13598	454	GO:0004190 GO:0006508	aspartic-type endopeptidase activity proteolysis	EC:3.4.23	IPR001461 (PRINTS) IPR021109 (G3DSA:2.40.70.GENE3D) IPR033121 (PFAM) IPR021109 (G3DSA:2.40.70.GENE3D) PTHR13683:SF345 (PANTHER) IPR001461 (PANTHER) IPR033121 (PROSITE_PROFILES) IPR021109 (SUPERFAMILY)
MGG_02201	429	GO:0004190 GO:0006508	aspartic-type endopeptidase activity proteolysis	EC:3.4.23	IPR001461 (PRINTS) IPR021109 (G3DSA:2.40.70.GENE3D) IPR021109 (G3DSA:2.40.70.GENE3D) IPR033121 (PFAM) IPR001461 (PANTHER) PTHR13683:SF345 (PANTHER) IPR033121 (PROSITE_PROFILES) IPR021109 (SUPERFAMILY)
MGG_03104	522	GO:0004497 GO:0005506 GO:0016705 GO:0020037 GO:0055114	monooxygenase activity iron ion binding oxidoreductase activity, acting on paired donors, with incorporation or reduction of molecular oxygen heme binding oxidation-reduction process	-	IPR002403 (PRINTS) IPR001128 (PFAM) IPR001128 (G3DSA:1.10.630.GENE3D) PTHR24279:SF39 (PANTHER) PTHR24279 (PANTHER) IPR001128 (SUPERFAMILY)
MGG_05344	137	GO:0009405 GO:0052051	pathogenesis interaction with host via protein secreted by type II secretion system	-	IPR010829 (PFAM) IPR009009 (SUPERFAMILY)
MGG_09603	347	GO:0003824	catalytic activity	-	IPR000073 (PRINTS) IPR000639 (PRINTS) IPR000073 (PFAM) IPR029058 (G3DSA:3.40.50.GENE3D) PTHR10992 (PANTHER) PTHR10992:SF877 (PANTHER) IPR029058 (SUPERFAMILY)
MGG_14692	435	-	-	-	IPR013830 (PFAM) IPR013830 (G3DSA:3.40.50.GENE3D) PTHR37981:SF1 (PANTHER) PTHR37981 (PANTHER) IPR013830 (SUPERFAMILY)
MGG_09714	758	GO:0004190 GO:0006508	aspartic-type endopeptidase activity proteolysis	EC:3.4.23	IPR001461 (PRINTS) IPR021109 (G3DSA:2.40.70.GENE3D) IPR033121 (PFAM) IPR021109 (G3DSA:2.40.70.GENE3D) IPR001461 (PANTHER) PTHR13683:SF318 (PANTHER) PS51257 (PROSITE_PROFILES) IPR033121 (PROSITE_PROFILES) IPR021109 (SUPERFAMILY)
MGG_09351	430	GO:0004190 GO:0006508	aspartic-type endopeptidase activity proteolysis	EC:3.4.23	IPR001461 (PRINTS) IPR033121 (PFAM) IPR021109 (G3DSA:2.40.70.GENE3D) IPR021109 (G3DSA:2.40.70.GENE3D) PTHR13683:SF328 (PANTHER) IPR001461 (PANTHER) IPR033121 (PROSITE_PROFILES) IPR021109 (SUPERFAMILY)
MGG_00046	945	-	-	-	PTHR40081 (PANTHER)
MGG_07809	448	GO:0004553 GO:0005975	hydrolase activity, hydrolyzing O-glycosyl compounds carbohydrate metabolic process	-	IPR001722 (PRINTS) IPR001722 (PFAM) IPR001722 (G3DSA:2.70.100.GENE3D) PTHR33753 (PANTHER) PTHR33753:SF2 (PANTHER) IPR013320 (SUPERFAMILY)
MGG_05520	487	GO:0005576 GO:0004553 GO:0030248 GO:0030245	extracellular region hydrolase activity, hydrolyzing O-glycosyl compounds cellulose binding cellulose catabolic process	-	IPR016288 (PRINTS) IPR016288 (PIRSF) IPR000254 (SMART) IPR016288 (PFAM) IPR000254 (PFAM) IPR016288 (G3DSA:3.20.20.GENE3D) PTHR34876:SF3 (PANTHER) PTHR34876 (PANTHER) IPR000254 (PRODOM) IPR000254 (PROSITE_PROFILES) IPR016288 (SUPERFAMILY) IPR000254 (SUPERFAMILY)
MGG_04499	395	GO:0004553 GO:0030245	hydrolase activity, hydrolyzing O-glycosyl compounds cellulose catabolic process	-	IPR016288 (PRINTS) IPR016288 (PIRSF) IPR016288 (PFAM) IPR016288 (G3DSA:3.20.20.GENE3D) PTHR34876:SF2 (PANTHER) PTHR34876 (PANTHER) IPR016288 (SUPERFAMILY)
MGG_08938	364	GO:0004650 GO:0005982 GO:0005985	polygalacturonase activity starch metabolic process sucrose metabolic process	EC:3.2.1.15	IPR006626 (SMART) IPR012334 (G3DSA:2.160.20.GENE3D) IPR000743 (PFAM) PTHR31884 (PANTHER) PTHR31884:SF1 (PANTHER) IPR011050 (SUPERFAMILY)
MGG_09641	257	GO:0043581	mycelium development	-	IPR018466 (PFAM) PTHR35185:SF2 (PANTHER) PTHR35185 (PANTHER)
MGG_05406	220	GO:0016021	integral component of membrane	-	no IPS match
MGG_08291	153	GO:0052051	interaction with host via protein secreted by type II secretion system	-	IPR008972 (G3DSA:2.60.40.GENE3D) PTHR34883 (PANTHER) PTHR34883:SF3 (PANTHER) PS51257 (PROSITE_PROFILES) IPR008972 (SUPERFAMILY)
MGG_13261	303	GO:0043581	mycelium development	-	IPR008972 (G3DSA:2.60.40.GENE3D) PTHR34883 (PANTHER) PTHR34883:SF3 (PANTHER) IPR008972 (SUPERFAMILY)
MGG_03946	198	-	-	-	IPR008972 (G3DSA:2.60.40.GENE3D) PTHR34883 (PANTHER) PTHR34883:SF3 (PANTHER) IPR008972 (SUPERFAMILY)
MGG_02650	631	GO:0016614 GO:0050660 GO:0055114	oxidoreductase activity, acting on CH-OH group of donors flavin adenine dinucleotide binding oxidation-reduction process	-	IPR006094 (PFAM) IPR012951 (PFAM) IPR016169 (G3DSA:3.30.465.GENE3D) PTHR13878:SF58 (PANTHER) PTHR13878 (PANTHER) IPR016166 (PROSITE_PROFILES) IPR016166 (SUPERFAMILY)
MGG_09727	629	GO:0016614 GO:0050660 GO:0055114	oxidoreductase activity, acting on CH-OH group of donors flavin adenine dinucleotide binding oxidation-reduction process	-	IPR012951 (PFAM) IPR006094 (PFAM) IPR016169 (G3DSA:3.30.465.GENE3D) PTHR13878:SF58 (PANTHER) PTHR13878 (PANTHER) IPR016166 (PROSITE_PROFILES) IPR016166 (SUPERFAMILY)
MGG_11936	623	GO:0016614 GO:0050660 GO:0055114	oxidoreductase activity, acting on CH-OH group of donors flavin adenine dinucleotide binding oxidation-reduction process	-	IPR012951 (PFAM) IPR006094 (PFAM) IPR016169 (G3DSA:3.30.465.GENE3D) PTHR13878 (PANTHER) PTHR13878:SF5 (PANTHER) IPR016166 (PROSITE_PROFILES) IPR016166 (SUPERFAMILY)
MGG_14073	596	GO:0016614 GO:0050660 GO:0055114	oxidoreductase activity, acting on CH-OH group of donors flavin adenine dinucleotide binding oxidation-reduction process	-	IPR012951 (PFAM) IPR006094 (PFAM) IPR016169 (G3DSA:3.30.465.GENE3D) PTHR13878:SF5 (PANTHER) PTHR13878 (PANTHER) IPR016166 (PROSITE_PROFILES) IPR016166 (SUPERFAMILY)
MGG_01941	520	GO:0016614 GO:0050660 GO:0055114	oxidoreductase activity, acting on CH-OH group of donors flavin adenine dinucleotide binding oxidation-reduction process	-	IPR016169 (G3DSA:3.30.465.GENE3D) IPR006094 (PFAM) PTHR11748:SF88 (PANTHER) PTHR11748 (PANTHER) IPR016166 (PROSITE_PROFILES) IPR016166 (SUPERFAMILY)
MGG_13262	520	GO:0016614 GO:0050660 GO:0055114	oxidoreductase activity, acting on CH-OH group of donors flavin adenine dinucleotide binding oxidation-reduction process	-	IPR016167 (G3DSA:3.30.43.GENE3D) IPR006094 (PFAM) IPR016169 (G3DSA:3.30.465.GENE3D) PTHR11748:SF93 (PANTHER) PTHR11748 (PANTHER) IPR016166 (PROSITE_PROFILES) IPR016166 (SUPERFAMILY)
MGG_16812	520	GO:0016614 GO:0050660 GO:0055114	oxidoreductase activity, acting on CH-OH group of donors flavin adenine dinucleotide binding oxidation-reduction process	-	IPR006094 (PFAM) IPR016169 (G3DSA:3.30.465.GENE3D) IPR012951 (PFAM) IPR016167 (G3DSA:3.30.43.GENE3D) PTHR11748:SF95 (PANTHER) PTHR11748 (PANTHER) IPR016166 (PROSITE_PROFILES) IPR016166 (SUPERFAMILY)
MGG_02915	515	GO:0016614 GO:0050660 GO:0055114	oxidoreductase activity, acting on CH-OH group of donors flavin adenine dinucleotide binding oxidation-reduction process	-	IPR016169 (G3DSA:3.30.465.GENE3D) IPR016167 (G3DSA:3.30.43.GENE3D) IPR012951 (PFAM) IPR006094 (PFAM) PTHR11748:SF95 (PANTHER) PTHR11748 (PANTHER) IPR016166 (PROSITE_PROFILES) IPR016166 (SUPERFAMILY)
MGG_07067	508	GO:0016614 GO:0050660 GO:0055114	oxidoreductase activity, acting on CH-OH group of donors flavin adenine dinucleotide binding oxidation-reduction process	-	IPR006094 (PFAM) IPR016169 (G3DSA:3.30.465.GENE3D) IPR016167 (G3DSA:3.30.43.GENE3D) PTHR11748:SF100 (PANTHER) PTHR11748 (PANTHER) IPR016166 (PROSITE_PROFILES) IPR016166 (SUPERFAMILY)
MGG_09376	506	GO:0016614 GO:0050660 GO:0055114	oxidoreductase activity, acting on CH-OH group of donors flavin adenine dinucleotide binding oxidation-reduction process	-	IPR006094 (PFAM) IPR016169 (G3DSA:3.30.465.GENE3D) IPR016167 (G3DSA:3.30.43.GENE3D) PTHR11748 (PANTHER) PTHR11748:SF101 (PANTHER) IPR016166 (PROSITE_PROFILES) IPR016166 (SUPERFAMILY)
MGG_06662	504	GO:0016614 GO:0050660 GO:0055114	oxidoreductase activity, acting on CH-OH group of donors flavin adenine dinucleotide binding oxidation-reduction process	-	IPR006094 (PFAM) IPR016169 (G3DSA:3.30.465.GENE3D) PTHR11748 (PANTHER) PTHR11748:SF101 (PANTHER) IPR016166 (PROSITE_PROFILES) IPR016166 (SUPERFAMILY)
MGG_00973	500	GO:0016614 GO:0050660 GO:0055114	oxidoreductase activity, acting on CH-OH group of donors flavin adenine dinucleotide binding oxidation-reduction process	-	IPR016169 (G3DSA:3.30.465.GENE3D) IPR006094 (PFAM) PTHR11748:SF101 (PANTHER) PTHR11748 (PANTHER) IPR016166 (PROSITE_PROFILES) IPR016166 (SUPERFAMILY)
MGG_08455	386	GO:0016491 GO:0008152	oxidoreductase activity metabolic process	-	IPR002227 (PRINTS) IPR008922 (G3DSA:1.10.1280.GENE3D) IPR002227 (PFAM) PTHR11474:SF31 (PANTHER) PTHR11474 (PANTHER) IPR008922 (SUPERFAMILY)
MGG_17595	509	GO:0016491 GO:0055114	oxidoreductase activity oxidation-reduction process	-	IPR023753 (G3DSA:3.50.50.GENE3D) IPR006076 (PFAM) PTHR13847:SF188 (PANTHER) PTHR13847 (PANTHER) IPR023753 (SUPERFAMILY)
MGG_15667	364	GO:0003884 GO:0071949 GO:0046416 GO:0055114 GO:0006118 GO:0006525 GO:0006544 GO:0006560 GO:0006563 GO:0006566 GO:0006591	D-amino-acid oxidase activity FAD binding D-amino acid metabolic process oxidation-reduction process obsolete electron transport arginine metabolic process glycine metabolic process proline metabolic process L-serine metabolic process threonine metabolic process ornithine metabolic process	EC:1.4.3.3	IPR023209 (PIRSF) IPR016040 (G3DSA:3.40.50.GENE3D) G3DSA:3.30.9.10 (GENE3D) IPR006076 (PFAM) IPR023209 (PANTHER) PTHR11530:SF3 (PANTHER) SSF51971 (SUPERFAMILY) SSF54373 (SUPERFAMILY)
MGG_02420	507	GO:0016020 GO:0003885 GO:0050660 GO:0055114	membrane D-arabinono-1,4-lactone oxidase activity flavin adenine dinucleotide binding oxidation-reduction process	EC:1.1.3.37	IPR016169 (G3DSA:3.30.465.GENE3D) IPR006094 (PFAM) IPR016167 (G3DSA:3.30.43.GENE3D) IPR007173 (PFAM) PTHR13878:SF63 (PANTHER) PTHR13878 (PANTHER) IPR016166 (PROSITE_PROFILES) PS51257 (PROSITE_PROFILES) IPR016166 (SUPERFAMILY)
MGG_10961	507	GO:0016614 GO:0050660 GO:0055114	oxidoreductase activity, acting on CH-OH group of donors flavin adenine dinucleotide binding oxidation-reduction process	-	IPR006094 (PFAM) IPR016167 (G3DSA:3.30.43.GENE3D) IPR012951 (PFAM) IPR016169 (G3DSA:3.30.465.GENE3D) PTHR13878 (PANTHER) PTHR13878:SF47 (PANTHER) IPR016166 (PROSITE_PROFILES) IPR016166 (SUPERFAMILY)
MGG_09372	485	-	-	-	IPR000782 (SMART) IPR000782 (G3DSA:2.30.180.GENE3D) IPR000782 (PFAM) IPR000782 (G3DSA:2.30.180.GENE3D) PTHR10900 (PANTHER) PTHR10900:SF83 (PANTHER) IPR000782 (PROSITE_PROFILES) IPR000782 (SUPERFAMILY) IPR000782 (SUPERFAMILY)
MGG_08468	549	GO:0016787 GO:0008152	hydrolase activity metabolic process	-	IPR029058 (G3DSA:3.40.50.GENE3D) IPR002018 (PFAM) PTHR11559:SF232 (PANTHER) PTHR11559 (PANTHER) IPR029058 (SUPERFAMILY)
MGG_05592	541	GO:0016787 GO:0008152	hydrolase activity metabolic process	-	IPR029058 (G3DSA:3.40.50.GENE3D) IPR011118 (PFAM) PTHR33938:SF2 (PANTHER) IPR011118 (PANTHER) IPR029058 (SUPERFAMILY)
MGG_05366	631	GO:0016787 GO:0008152	hydrolase activity metabolic process	-	IPR029058 (G3DSA:3.40.50.GENE3D) IPR011118 (PFAM) IPR011118 (PANTHER) PTHR33938:SF2 (PANTHER) IPR029058 (SUPERFAMILY)
MGG_03502	542	GO:0016787 GO:0008152	hydrolase activity metabolic process	-	IPR029058 (G3DSA:3.40.50.GENE3D) IPR011118 (PFAM) PTHR33938:SF2 (PANTHER) IPR011118 (PANTHER) IPR029058 (SUPERFAMILY)
MGG_09404	540	GO:0005576 GO:0030600 GO:0016998	extracellular region feruloyl esterase activity cell wall macromolecule catabolic process	EC:3.1.1.73 EC:3.1.1.1	IPR011118 (PFAM) IPR029058 (G3DSA:3.40.50.GENE3D) IPR011118 (PANTHER) IPR031246 (PTHR33938:PANTHER) IPR029058 (SUPERFAMILY)
MGG_07294	292	GO:0005576	extracellular region	-	IPR010126 (PFAM) IPR029058 (G3DSA:3.40.50.GENE3D) IPR010126 (TIGRFAM) PTHR11731 (PANTHER) PTHR11731:SF134 (PANTHER) IPR029058 (SUPERFAMILY) IPR029058 (SUPERFAMILY)
MGG_07234	185	GO:0006457	protein folding	-	IPR001179 (PFAM) G3DSA:3.10.50.40 (GENE3D) PTHR10516:SF306 (PANTHER) IPR023566 (PANTHER) IPR001179 (PROSITE_PROFILES) SSF54534 (SUPERFAMILY)
MGG_02758	285	GO:0010181 GO:0016491 GO:0055114	FMN binding oxidoreductase activity oxidation-reduction process	-	IPR012349 (G3DSA:2.30.110.GENE3D) PF13883 (PFAM) PTHR37273:SF1 (PANTHER) PTHR37273 (PANTHER) IPR012349 (SUPERFAMILY)
MGG_09162	383	GO:0010181 GO:0016491 GO:0055114	FMN binding oxidoreductase activity oxidation-reduction process	-	IPR000262 (PFAM) IPR013785 (G3DSA:3.20.20.GENE3D) PTHR10578 (PANTHER) PTHR10578:SF71 (PANTHER) IPR012133 (PROSITE_PROFILES) SSF51395 (SUPERFAMILY)
MGG_13622	368	-	-	-	IPR005103 (PFAM) PTHR33353 (PANTHER) PTHR33353:SF2 (PANTHER)
MGG_07631	335	-	-	-	IPR005103 (PFAM) PTHR33353:SF2 (PANTHER) PTHR33353 (PANTHER)
MGG_04057	315	GO:0005576 GO:0004553 GO:0030248 GO:0005975	extracellular region hydrolase activity, hydrolyzing O-glycosyl compounds cellulose binding carbohydrate metabolic process	-	IPR000254 (SMART) IPR000254 (PFAM) IPR005103 (PFAM) PTHR33353 (PANTHER) PTHR33353:SF2 (PANTHER) IPR000254 (PRODOM) IPR000254 (PROSITE_PROFILES) IPR000254 (SUPERFAMILY)
MGG_00215	308	GO:0016787	hydrolase activity	-	IPR013830 (G3DSA:3.40.50.GENE3D) PTHR22835:SF198 (PANTHER) PTHR22835 (PANTHER) IPR013830 (SUPERFAMILY)
MGG_01403	283	GO:0005576 GO:0004553 GO:0030248 GO:0052689 GO:0000272 GO:0052051	extracellular region hydrolase activity, hydrolyzing O-glycosyl compounds cellulose binding carboxylic ester hydrolase activity polysaccharide catabolic process interaction with host via protein secreted by type II secretion system	EC:3.1.1.1	IPR029058 (G3DSA:3.40.50.GENE3D) PTHR38050:SF3 (PANTHER) PTHR38050 (PANTHER) IPR029058 (SUPERFAMILY)
MGG_10105	121	GO:0005576	extracellular region	-	IPR010636 (G3DSA:3.20.120.GENE3D) IPR010636 (PFAM) PTHR42341 (PANTHER) IPR010636 (SUPERFAMILY)
MGG_09134	118	GO:0005576	extracellular region	-	IPR010636 (G3DSA:3.20.120.GENE3D) IPR010636 (PFAM) PTHR42341 (PANTHER) IPR010636 (SUPERFAMILY)
MGG_01173	102	GO:0005576	extracellular region	-	IPR010636 (PFAM) IPR010636 (G3DSA:3.20.120.GENE3D) PTHR42341 (PANTHER) IPR010636 (SUPERFAMILY)
MGG_16250	400	GO:0043581	mycelium development	-	IPR029058 (G3DSA:3.40.50.GENE3D) IPR029058 (SUPERFAMILY)
MGG_09468	388	GO:0004026 GO:0006066 GO:0042967	alcohol O-acetyltransferase activity alcohol metabolic process acyl-carrier-protein biosynthetic process	EC:2.3.1.84 EC:2.3.1	IPR029058 (G3DSA:3.40.50.GENE3D) IPR000073 (PFAM) IPR029058 (SUPERFAMILY)
MGG_00574	486	GO:0004553 GO:0005975	hydrolase activity, hydrolyzing O-glycosyl compounds carbohydrate metabolic process	-	IPR006710 (PFAM) IPR023296 (G3DSA:2.115.10.GENE3D) IPR006710 (PANTHER) PTHR22925:SF39 (PANTHER) IPR023296 (SUPERFAMILY)
MGG_02368	669	GO:0005515	protein binding	-	IPR006652 (SMART) IPR015916 (G3DSA:2.130.10.GENE3D) IPR015202 (PFAM) IPR013783 (G3DSA:2.60.40.GENE3D) PTHR32208:SF31 (PANTHER) PTHR32208 (PANTHER) IPR014756 (SUPERFAMILY) IPR011043 (SUPERFAMILY)
MGG_10878	611	GO:0005515	protein binding	-	IPR013994 (SMART) IPR006652 (SMART) IPR015202 (PFAM) IPR002889 (PFAM) IPR013783 (G3DSA:2.60.40.GENE3D) IPR015916 (G3DSA:2.130.10.GENE3D) IPR006652 (PFAM) PTHR32208 (PANTHER) PTHR32208:SF26 (PANTHER) IPR002889 (PROSITE_PROFILES) IPR011043 (SUPERFAMILY) IPR014756 (SUPERFAMILY)
MGG_03882	592	GO:0003840 GO:0006749 GO:0006691 GO:0006693 GO:0019530	gamma-glutamyltransferase activity glutathione metabolic process leukotriene metabolic process prostaglandin metabolic process taurine metabolic process	EC:2.3.2.2	IPR000101 (PRINTS) IPR000101 (PFAM) IPR000101 (TIGRFAM) IPR000101 (PANTHER) PTHR11686:SF9 (PANTHER) IPR029055 (SUPERFAMILY)
MGG_02134	566	GO:0003840 GO:0006749 GO:0006691 GO:0006693 GO:0019530	gamma-glutamyltransferase activity glutathione metabolic process leukotriene metabolic process prostaglandin metabolic process taurine metabolic process	EC:2.3.2.2	IPR000101 (PRINTS) IPR000101 (PFAM) IPR000101 (TIGRFAM) IPR000101 (PANTHER) PTHR11686:SF9 (PANTHER) IPR029055 (SUPERFAMILY)
MGG_09314	429	GO:0004622 GO:0009395	lysophospholipase activity phospholipid catabolic process	EC:3.1.1.5 EC:3.1.1 EC:3.1.1.1	IPR013830 (G3DSA:3.40.50.GENE3D) IPR013830 (PFAM) PTHR30383 (PANTHER) PTHR30383:SF3 (PANTHER) IPR013830 (SUPERFAMILY)
MGG_10477	250	GO:0016787	hydrolase activity	-	IPR013830 (PFAM) IPR013830 (G3DSA:3.40.50.GENE3D) PTHR30383:SF4 (PANTHER) PTHR30383 (PANTHER) IPR013830 (SUPERFAMILY)
MGG_05879	243	GO:0016788	hydrolase activity, acting on ester bonds	-	IPR001087 (PFAM) IPR013830 (G3DSA:3.40.50.GENE3D) PTHR30383:SF4 (PANTHER) PTHR30383 (PANTHER) IPR013830 (SUPERFAMILY)
MGG_01195	238	GO:0016787	hydrolase activity	-	IPR013830 (PFAM) IPR013830 (G3DSA:3.40.50.GENE3D) PTHR31321:SF29 (PANTHER) PTHR31321 (PANTHER) IPR013830 (SUPERFAMILY)
MGG_15479	303	-	-	-	IPR013830 (G3DSA:3.40.50.GENE3D) IPR013830 (PFAM) PTHR31321:SF29 (PANTHER) PTHR31321 (PANTHER) IPR013830 (SUPERFAMILY)
MGG_00992	370	-	-	-	IPR021476 (PFAM) PTHR34618 (PANTHER) PTHR34618:SF3 (PANTHER)
MGG_05337	497	GO:0016614 GO:0050660 GO:0055114	oxidoreductase activity, acting on CH-OH group of donors flavin adenine dinucleotide binding oxidation-reduction process	-	IPR012951 (PFAM) IPR006094 (PFAM) IPR016169 (G3DSA:3.30.465.GENE3D) IPR016167 (G3DSA:3.30.43.GENE3D) PTHR11748:SF33 (PANTHER) PTHR11748 (PANTHER) IPR016166 (PROSITE_PROFILES) IPR016166 (SUPERFAMILY)
MGG_07580	586	GO:0016614 GO:0050660 GO:0055114	oxidoreductase activity, acting on CH-OH group of donors flavin adenine dinucleotide binding oxidation-reduction process	-	IPR012132 (PIRSF) IPR023753 (G3DSA:3.50.50.GENE3D) IPR007867 (PFAM) IPR000172 (PFAM) PTHR11552 (PANTHER) PTHR11552:SF102 (PANTHER) SSF54373 (SUPERFAMILY) IPR023753 (SUPERFAMILY)
MGG_08214	140	GO:0016614 GO:0050660 GO:0055114	oxidoreductase activity, acting on CH-OH group of donors flavin adenine dinucleotide binding oxidation-reduction process	-	IPR000172 (PFAM) IPR023753 (G3DSA:3.50.50.GENE3D) PTHR11552:SF117 (PANTHER) PTHR11552 (PANTHER) IPR023753 (SUPERFAMILY)
MGG_02503	664	GO:0005794 GO:0016021 GO:0031965 GO:0034099 GO:0005524 GO:0016887 GO:0051082 GO:0000742 GO:0006616 GO:0006986 GO:0030433 GO:0031204 GO:0051084	Golgi apparatus integral component of membrane nuclear membrane luminal surveillance complex ATP binding ATPase activity unfolded protein binding karyogamy involved in conjugation with cellular fusion SRP-dependent cotranslational protein targeting to membrane, translocation response to unfolded protein ER-associated ubiquitin-dependent protein catabolic process posttranslational protein targetin…	EC:3.6.1 EC:3.6.1.3 EC:3.6.1.15	IPR013126 (PRINTS) IPR029047 (G3DSA:2.60.34.GENE3D) IPR013126 (PFAM) G3DSA:3.30.30.30 (GENE3D) G3DSA:3.30.420.40 (GENE3D) G3DSA:3.90.640.10 (GENE3D) G3DSA:3.30.420.40 (GENE3D) IPR029048 (G3DSA:1.20.1270.GENE3D) PTHR19375 (PANTHER) IPR029047 (SUPERFAMILY) SSF53067 (SUPERFAMILY) SSF53067 (SUPERFAMILY) IPR029048 (SUPERFAMILY)
MGG_02297	596	-	-	-	IPR012913 (PFAM) IPR009011 (G3DSA:2.70.130.GENE3D) PTHR15414:SF0 (PANTHER) PTHR15414 (PANTHER) IPR009011 (SUPERFAMILY)
MGG_16417	562	GO:0005515 GO:0006491	protein binding N-glycan processing	-	IPR009011 (G3DSA:2.70.130.GENE3D) IPR002172 (G3DSA:4.10.400.GENE3D) IPR028146 (PFAM) IPR009011 (PFAM) PTHR12630 (PANTHER) IPR026874 (PTHR12630:PANTHER) IPR009011 (SUPERFAMILY)
MGG_10330	723	GO:0004180 GO:0006508 GO:0043581	carboxypeptidase activity proteolysis mycelium development	-	IPR007484 (PFAM) G3DSA:3.50.30.30 (GENE3D) IPR007365 (G3DSA:1.20.930.GENE3D) IPR003137 (PFAM) IPR007365 (PFAM) G3DSA:3.40.630.10 (GENE3D) IPR031054 (PTHR10404:PANTHER) PTHR10404 (PANTHER) SSF53187 (SUPERFAMILY) IPR007365 (SUPERFAMILY) SSF52025 (SUPERFAMILY)
MGG_07264	694	GO:0003824	catalytic activity	-	IPR032515 (PFAM) IPR032514 (PFAM) IPR014870 (PFAM) PTHR31987 (PANTHER) PTHR31987:SF1 (PANTHER) IPR008928 (SUPERFAMILY)
MGG_07512	828	-	-	-	IPR032514 (PFAM) IPR014870 (PFAM) PTHR31987:SF12 (PANTHER) PTHR31987 (PANTHER)
MGG_03692	388	GO:0005634 GO:0008081 GO:0008233 GO:0016740 GO:0046872 GO:0006281 GO:0006508	nucleus phosphoric diester hydrolase activity peptidase activity transferase activity metal ion binding DNA repair proteolysis	EC:3.1	IPR007484 (PFAM) G3DSA:3.40.630.10 (GENE3D) PTHR12283 (PANTHER) PTHR12283:SF2 (PANTHER) SSF53187 (SUPERFAMILY)
MGG_00822	303	GO:0004252 GO:0006508	serine-type endopeptidase activity proteolysis	EC:3.4.21	IPR008256 (PRINTS) G3DSA:2.40.10.10 (GENE3D) IPR001254 (PFAM) IPR001254 (PROSITE_PROFILES) IPR009003 (SUPERFAMILY)
MGG_15383	648	GO:0016884	carbon-nitrogen ligase activity, with glutamine as amido-N-donor	-	IPR023631 (G3DSA:3.90.1300.GENE3D) IPR023631 (PFAM) IPR000120 (PANTHER) PTHR11895:SF72 (PANTHER) IPR023631 (SUPERFAMILY)
MGG_02188	559	GO:0016884	carbon-nitrogen ligase activity, with glutamine as amido-N-donor	-	IPR023631 (PFAM) IPR023631 (G3DSA:3.90.1300.GENE3D) PTHR11895:SF8 (PANTHER) IPR000120 (PANTHER) IPR023631 (SUPERFAMILY)
MGG_04756	555	GO:0016884	carbon-nitrogen ligase activity, with glutamine as amido-N-donor	-	IPR023631 (PFAM) IPR023631 (G3DSA:3.90.1300.GENE3D) PTHR11895:SF8 (PANTHER) IPR000120 (PANTHER) IPR023631 (SUPERFAMILY)
MGG_10371	280	GO:0009055 GO:0015035 GO:0045454 GO:0006118	electron carrier activity protein disulfide oxidoreductase activity cell redox homeostasis obsolete electron transport	-	IPR014025 (PRINTS) IPR011899 (TIGRFAM) IPR002109 (PFAM) IPR012336 (G3DSA:3.40.30.GENE3D) PTHR10168:SF88 (PANTHER) PTHR10168 (PANTHER) IPR002109 (PROSITE_PROFILES) IPR012336 (SUPERFAMILY)
MGG_08047	424	GO:0008889 GO:0006071 GO:0009395 GO:0046486	glycerophosphodiester phosphodiesterase activity glycerol metabolic process phospholipid catabolic process glycerolipid metabolic process	EC:3.1 EC:3.1.4.46	IPR030395 (PFAM) IPR017946 (G3DSA:3.20.20.GENE3D) IPR004129 (PANTHER) PTHR23344:SF7 (PANTHER) IPR017946 (SUPERFAMILY)
MGG_04514	426	GO:0000030 GO:0006486 GO:0000136	mannosyltransferase activity protein glycosylation alpha-1,6-mannosyltransferase complex	EC:2.4.1	IPR002685 (PIRSF) IPR002685 (PFAM) IPR029044 (G3DSA:3.90.550.GENE3D) IPR002685 (PANTHER) PTHR31121:SF9 (PANTHER) IPR029044 (SUPERFAMILY)
MGG_09738	619	GO:0004553 GO:0005975	hydrolase activity, hydrolyzing O-glycosyl compounds carbohydrate metabolic process	-	IPR001360 (PRINTS) IPR001360 (PFAM) IPR013781 (G3DSA:3.20.20.GENE3D) IPR001360 (PANTHER) PTHR10353:SF36 (PANTHER) IPR017853 (SUPERFAMILY)
MGG_08424	231	GO:0004553 GO:0005975	hydrolase activity, hydrolyzing O-glycosyl compounds carbohydrate metabolic process	-	IPR001137 (PRINTS) IPR013319 (G3DSA:2.60.120.GENE3D) IPR033123 (PFAM) PTHR10587 (PANTHER) PTHR10587:SF81 (PANTHER) IPR033123 (PROSITE_PROFILES) IPR013320 (SUPERFAMILY)
MGG_13993	302	-	-	-	PTHR34612:SF2 (PANTHER) PTHR34612 (PANTHER)
MGG_13777	282	GO:0004553 GO:0005975	hydrolase activity, hydrolyzing O-glycosyl compounds carbohydrate metabolic process	-	IPR013320 (G3DSA:2.60.120.GENE3D) IPR000757 (PFAM) PTHR10963 (PANTHER) PTHR10963:SF36 (PANTHER) IPR000757 (PROSITE_PROFILES) IPR013320 (SUPERFAMILY)
MGG_07715	258	GO:0004553 GO:0005975	hydrolase activity, hydrolyzing O-glycosyl compounds carbohydrate metabolic process	-	IPR013320 (G3DSA:2.60.120.GENE3D) IPR013320 (G3DSA:2.60.120.GENE3D) IPR000757 (PFAM) IPR000757 (PROSITE_PROFILES) IPR013320 (SUPERFAMILY)
MGG_10400	310	GO:0004553 GO:0005975	hydrolase activity, hydrolyzing O-glycosyl compounds carbohydrate metabolic process	-	IPR000490 (PFAM) IPR013781 (G3DSA:3.20.20.GENE3D) PTHR16631 (PANTHER) PTHR16631:SF13 (PANTHER) IPR017853 (SUPERFAMILY)
MGG_04534	531	GO:0004568 GO:0008061 GO:0005975 GO:0006032 GO:0016998	chitinase activity chitin binding carbohydrate metabolic process chitin catabolic process cell wall macromolecule catabolic process	EC:3.2.1.14	IPR001002 (SMART) IPR011583 (SMART) IPR013781 (G3DSA:3.20.20.GENE3D) IPR001223 (PFAM) IPR001002 (PFAM) IPR029070 (G3DSA:3.10.50.GENE3D) PTHR11177:SF174 (PANTHER) PTHR11177 (PANTHER) IPR001002 (PROSITE_PROFILES) IPR017853 (SUPERFAMILY) IPR029070 (SUPERFAMILY) IPR001002 (SUPERFAMILY)
MGG_13610	643	GO:0004553 GO:0005975	hydrolase activity, hydrolyzing O-glycosyl compounds carbohydrate metabolic process	-	IPR013812 (G3DSA:2.60.40.GENE3D) IPR008979 (G3DSA:2.60.120.GENE3D) IPR006104 (PFAM) IPR006102 (PFAM) IPR006103 (PFAM) IPR013781 (G3DSA:3.20.20.GENE3D) PTHR10066:SF44 (PANTHER) PTHR10066 (PANTHER) IPR006102 (SUPERFAMILY) IPR008979 (SUPERFAMILY) IPR017853 (SUPERFAMILY)
MGG_01993	101	GO:0008152	metabolic process	-	no IPS match
MGG_11374	512	GO:0004557 GO:0001575 GO:0006012 GO:0046486	alpha-galactosidase activity globoside metabolic process galactose metabolic process glycerolipid metabolic process	EC:3.2.1.22 EC:3.2.1	IPR002241 (PRINTS) IPR006215 (PRINTS) IPR013780 (G3DSA:2.60.40.GENE3D) IPR013785 (G3DSA:3.20.20.GENE3D) IPR002241 (PFAM) PTHR11452 (PANTHER) IPR006311 (PROSITE_PROFILES) SSF51011 (SUPERFAMILY) IPR017853 (SUPERFAMILY)
MGG_13626	427	GO:0004553 GO:0005975	hydrolase activity, hydrolyzing O-glycosyl compounds carbohydrate metabolic process	-	IPR002241 (PRINTS) IPR013780 (G3DSA:2.60.40.GENE3D) IPR002241 (PFAM) IPR013785 (G3DSA:3.20.20.GENE3D) PTHR11452 (PANTHER) IPR017853 (SUPERFAMILY)
MGG_00042	612	GO:0004560 GO:0006004	alpha-L-fucosidase activity fucose metabolic process	EC:3.2.1.51 EC:3.2.1	IPR016286 (PRINTS) IPR000933 (SMART) IPR013781 (G3DSA:3.20.20.GENE3D) IPR000933 (PFAM) IPR000933 (PANTHER) IPR017853 (SUPERFAMILY)
MGG_09353	726	GO:0004553 GO:0005975	hydrolase activity, hydrolyzing O-glycosyl compounds carbohydrate metabolic process	-	IPR001764 (PRINTS) IPR001764 (G3DSA:3.20.20.GENE3D) IPR026891 (PFAM) IPR002772 (G3DSA:3.40.50.GENE3D) IPR002772 (PFAM) IPR001764 (PFAM) PTHR30620:SF1 (PANTHER) IPR026892 (PANTHER) IPR002772 (SUPERFAMILY) IPR017853 (SUPERFAMILY)
MGG_12489	517	GO:0004553 GO:0005975	hydrolase activity, hydrolyzing O-glycosyl compounds carbohydrate metabolic process	-	IPR002772 (PFAM) IPR001764 (G3DSA:3.20.20.GENE3D) IPR001764 (PFAM) IPR002772 (G3DSA:3.40.50.GENE3D) IPR026892 (PANTHER) PTHR30620:SF34 (PANTHER) IPR002772 (SUPERFAMILY) IPR017853 (SUPERFAMILY)
MGG_08623	980	GO:0004553 GO:0030246 GO:0005975	hydrolase activity, hydrolyzing O-glycosyl compounds carbohydrate binding carbohydrate metabolic process	-	IPR000322 (PFAM) IPR025887 (PFAM) PTHR22762 (PANTHER) PTHR22762:SF54 (PANTHER) IPR017853 (SUPERFAMILY) SSF51011 (SUPERFAMILY) IPR011013 (SUPERFAMILY)
MGG_05785	659	GO:0004553 GO:0005975	hydrolase activity, hydrolyzing O-glycosyl compounds carbohydrate metabolic process	-	IPR001362 (SMART) IPR013148 (PFAM) IPR013189 (G3DSA:2.60.120.GENE3D) IPR013189 (PFAM) PTHR32361 (PANTHER) PTHR32361:SF4 (PANTHER) IPR013320 (SUPERFAMILY) IPR023296 (SUPERFAMILY)
MGG_02507	630	GO:0004553 GO:0005975	hydrolase activity, hydrolyzing O-glycosyl compounds carbohydrate metabolic process	-	IPR001362 (SMART) IPR023296 (G3DSA:2.115.10.GENE3D) IPR013189 (G3DSA:2.60.120.GENE3D) IPR023296 (G3DSA:2.115.10.GENE3D) IPR013148 (PFAM) PTHR30175:SF0 (PANTHER) PTHR30175 (PANTHER) IPR023296 (SUPERFAMILY) IPR013320 (SUPERFAMILY)
MGG_00570	342	GO:0004553 GO:0005975	hydrolase activity, hydrolyzing O-glycosyl compounds carbohydrate metabolic process	-	IPR023296 (G3DSA:2.115.10.GENE3D) PTHR22925:SF31 (PANTHER) IPR006710 (PANTHER) IPR023296 (SUPERFAMILY)
MGG_01328	228	GO:0008810 GO:0005982 GO:0005985	cellulase activity starch metabolic process sucrose metabolic process	EC:3.2.1.4	IPR009009 (G3DSA:2.40.40.GENE3D) IPR000334 (PFAM) PTHR39730 (PANTHER) IPR009009 (SUPERFAMILY)
MGG_00667	1124	GO:0016020 GO:0004571 GO:0005509 GO:0005975	membrane mannosyl-oligosaccharide 1,2-alpha-mannosidase activity calcium ion binding carbohydrate metabolic process	EC:3.2.1.113 EC:3.2.1.24 EC:3.2.1	IPR001382 (PRINTS) IPR001382 (PFAM) IPR001382 (G3DSA:1.50.10.GENE3D) PTHR11742 (PANTHER) PTHR11742:SF25 (PANTHER) IPR001382 (SUPERFAMILY)
MGG_05381	480	GO:0004553 GO:0005975	hydrolase activity, hydrolyzing O-glycosyl compounds carbohydrate metabolic process	-	IPR013781 (G3DSA:3.20.20.GENE3D) IPR001547 (PFAM) PTHR31263:SF0 (PANTHER) PTHR31263 (PANTHER) IPR017853 (SUPERFAMILY)
MGG_14087	904	GO:0016020 GO:0003824	membrane catalytic activity	-	IPR012334 (G3DSA:2.160.20.GENE3D) IPR024535 (PFAM) PTHR31375:SF21 (PANTHER) PTHR31375 (PANTHER) IPR011050 (SUPERFAMILY) IPR011050 (SUPERFAMILY)
MGG_17486	799	GO:0016021 GO:0016787 GO:0016829 GO:0008152	integral component of membrane hydrolase activity lyase activity metabolic process	-	IPR012334 (G3DSA:2.160.20.GENE3D) IPR024429 (G3DSA:3.30.750.GENE3D) IPR024535 (PFAM) PTHR31375 (PANTHER) PTHR31375:SF6 (PANTHER) IPR011050 (SUPERFAMILY) IPR011050 (SUPERFAMILY)
MGG_00659	769	GO:0016798 GO:0016829 GO:0005975	hydrolase activity, acting on glycosyl bonds lyase activity carbohydrate metabolic process	-	IPR024535 (PFAM) IPR012334 (G3DSA:2.160.20.GENE3D) PTHR31375 (PANTHER) PTHR31375:SF6 (PANTHER) IPR011050 (SUPERFAMILY) IPR011050 (SUPERFAMILY)
MGG_07908	383	GO:0004553 GO:0030245	hydrolase activity, hydrolyzing O-glycosyl compounds cellulose catabolic process	-	IPR016288 (PRINTS) IPR016288 (PIRSF) IPR016288 (PFAM) IPR016288 (G3DSA:3.20.20.GENE3D) PTHR34876 (PANTHER) PTHR34876:SF4 (PANTHER) IPR016288 (SUPERFAMILY)
MGG_07575	303	GO:0016021	integral component of membrane	-	IPR005103 (PFAM) PTHR33353 (PANTHER) PTHR33353:SF10 (PANTHER)
MGG_12696	239	GO:0016787 GO:0008152	hydrolase activity metabolic process	-	IPR005103 (PFAM) PTHR33353 (PANTHER)
MGG_06621	234	GO:0016787 GO:0008152	hydrolase activity metabolic process	-	IPR005103 (PFAM) PTHR33353 (PANTHER) PTHR33353:SF3 (PANTHER)
MGG_02502	229	GO:0003824 GO:0008152	catalytic activity metabolic process	-	IPR005103 (PFAM) PTHR33353 (PANTHER) PTHR33353:SF3 (PANTHER)
MGG_08254	229	-	-	-	IPR005103 (PFAM) PTHR33353 (PANTHER) PTHR33353:SF5 (PANTHER)
MGG_11553	744	GO:0005576 GO:0031902 GO:0045121 GO:0004553 GO:0030248 GO:0000272 GO:0009987 GO:0031323 GO:0051179 GO:0052051 GO:0060255 GO:1902533	extracellular region late endosome membrane membrane raft hydrolase activity, hydrolyzing O-glycosyl compounds cellulose binding polysaccharide catabolic process cellular process regulation of cellular metabolic process localization interaction with host via protein secreted by type II secretion system regulation of macromolecule metabolic process positive regulation of intracellular signal trans…	-	G3DSA:2.130.10.140 (GENE3D) G3DSA:2.130.10.140 (GENE3D) PTHR32438:SF9 (PANTHER) PTHR32438 (PANTHER) SSF110296 (SUPERFAMILY) SSF110296 (SUPERFAMILY)
MGG_00296	827	GO:0003824 GO:0030246 GO:0005975	catalytic activity carbohydrate binding carbohydrate metabolic process	-	G3DSA:1.20.1610.10 (GENE3D) IPR014718 (G3DSA:2.70.98.GENE3D) IPR012939 (PFAM) G3DSA:1.20.1050.60 (GENE3D) IPR005887 (TIGRFAM) G3DSA:3.30.2080.10 (GENE3D) PTHR12143 (PANTHER) PTHR12143:SF22 (PANTHER) IPR008928 (SUPERFAMILY)
MGG_08274	787	GO:0003824 GO:0030246 GO:0005975	catalytic activity carbohydrate binding carbohydrate metabolic process	-	G3DSA:1.20.1050.60 (GENE3D) IPR005887 (TIGRFAM) G3DSA:3.30.2080.10 (GENE3D) IPR012939 (PFAM) IPR014718 (G3DSA:2.70.98.GENE3D) G3DSA:1.20.1610.10 (GENE3D) PTHR12143 (PANTHER) PTHR12143:SF22 (PANTHER) IPR008928 (SUPERFAMILY)
MGG_01402	399	GO:0016787 GO:0008152	hydrolase activity metabolic process	-	IPR011040 (G3DSA:2.120.10.GENE3D) PTHR38792:SF1 (PANTHER) PTHR38792 (PANTHER) IPR011040 (SUPERFAMILY)
MGG_08577	431	GO:0005975	carbohydrate metabolic process	-	IPR013781 (G3DSA:3.20.20.GENE3D) IPR024655 (PFAM) PTHR34154:SF3 (PANTHER) PTHR34154 (PANTHER) IPR017853 (SUPERFAMILY)
MGG_03682	585	GO:0003824	catalytic activity	-	IPR005198 (PFAM) IPR012341 (G3DSA:1.50.10.GENE3D) PTHR12145:SF24 (PANTHER) PTHR12145 (PANTHER) IPR008928 (SUPERFAMILY)
MGG_14243	397	GO:0004553 GO:0005975	hydrolase activity, hydrolyzing O-glycosyl compounds carbohydrate metabolic process	-	IPR001000 (PRINTS) IPR001000 (SMART) IPR013781 (G3DSA:3.20.20.GENE3D) IPR001000 (PFAM) PTHR31490 (PANTHER) IPR001000 (PROSITE_PROFILES) IPR017853 (SUPERFAMILY)
MGG_07868	362	GO:0004553 GO:0005975	hydrolase activity, hydrolyzing O-glycosyl compounds carbohydrate metabolic process	-	IPR001000 (PRINTS) IPR001000 (SMART) IPR001000 (PFAM) IPR013781 (G3DSA:3.20.20.GENE3D) PTHR31490 (PANTHER) IPR001000 (PROSITE_PROFILES) IPR017853 (SUPERFAMILY)
MGG_08331	236	GO:0004553 GO:0005975	hydrolase activity, hydrolyzing O-glycosyl compounds carbohydrate metabolic process	-	IPR001137 (PRINTS) IPR033123 (PFAM) IPR013319 (G3DSA:2.60.120.GENE3D) PTHR10587 (PANTHER) PTHR10587:SF81 (PANTHER) IPR033123 (PROSITE_PROFILES) IPR013320 (SUPERFAMILY)
MGG_07955	233	GO:0004553 GO:0005975	hydrolase activity, hydrolyzing O-glycosyl compounds carbohydrate metabolic process	-	IPR001137 (PRINTS) IPR013319 (G3DSA:2.60.120.GENE3D) IPR033123 (PFAM) PTHR10587:SF81 (PANTHER) PTHR10587 (PANTHER) IPR033123 (PROSITE_PROFILES) IPR013320 (SUPERFAMILY)
MGG_10972	309	GO:0005576 GO:0008810 GO:0030248 GO:0000272 GO:0005982 GO:0005985	extracellular region cellulase activity cellulose binding polysaccharide catabolic process starch metabolic process sucrose metabolic process	EC:3.2.1.4	IPR000254 (SMART) IPR002594 (PFAM) IPR000254 (PFAM) IPR013319 (G3DSA:2.60.120.GENE3D) PTHR34002:SF5 (PANTHER) PTHR34002 (PANTHER) IPR000254 (PRODOM) IPR000254 (PROSITE_PROFILES) IPR000254 (SUPERFAMILY) IPR013320 (SUPERFAMILY)
MGG_17153	428	GO:0004568 GO:0008061 GO:0005975 GO:0006032 GO:0016998	chitinase activity chitin binding carbohydrate metabolic process chitin catabolic process cell wall macromolecule catabolic process	EC:3.2.1.14	IPR001002 (SMART) IPR011583 (SMART) IPR001223 (PFAM) IPR013781 (G3DSA:3.20.20.GENE3D) IPR001002 (PFAM) IPR001002 (G3DSA:3.30.60.GENE3D) PTHR11177 (PANTHER) PTHR11177:SF207 (PANTHER) IPR001002 (PRODOM) IPR001002 (PROSITE_PROFILES) IPR001002 (SUPERFAMILY) IPR017853 (SUPERFAMILY)
MGG_12291	719	GO:0004563 GO:0005975 GO:0001575 GO:0006027 GO:0006040	beta-N-acetylhexosaminidase activity carbohydrate metabolic process globoside metabolic process glycosaminoglycan catabolic process amino sugar metabolic process	EC:3.2.1.52 EC:3.2.1	IPR025705 (PRINTS) IPR015882 (PFAM) IPR029018 (G3DSA:3.30.379.GENE3D) IPR015883 (PFAM) IPR013781 (G3DSA:3.20.20.GENE3D) PTHR22600:SF15 (PANTHER) PTHR22600 (PANTHER) IPR017853 (SUPERFAMILY) IPR029018 (SUPERFAMILY)
MGG_08752	464	GO:0004650 GO:0005982 GO:0005985	polygalacturonase activity starch metabolic process sucrose metabolic process	EC:3.2.1.15	IPR000743 (PFAM) IPR012334 (G3DSA:2.160.20.GENE3D) PTHR31736:SF6 (PANTHER) PTHR31736 (PANTHER) IPR011050 (SUPERFAMILY)
MGG_09988	560	GO:0004553 GO:0005975	hydrolase activity, hydrolyzing O-glycosyl compounds carbohydrate metabolic process	-	IPR023296 (G3DSA:2.115.10.GENE3D) IPR006710 (PFAM) IPR013320 (G3DSA:2.60.120.GENE3D) PTHR22925:SF34 (PANTHER) IPR006710 (PANTHER) IPR023296 (SUPERFAMILY) IPR013320 (SUPERFAMILY)
MGG_03844	458	GO:0004553 GO:0005975	hydrolase activity, hydrolyzing O-glycosyl compounds carbohydrate metabolic process	-	IPR006710 (PFAM) IPR023296 (G3DSA:2.115.10.GENE3D) IPR006710 (PANTHER) PTHR22925:SF43 (PANTHER) IPR023296 (SUPERFAMILY)
MGG_11475	1028	GO:0016020 GO:0004571 GO:0005509 GO:0005975	membrane mannosyl-oligosaccharide 1,2-alpha-mannosidase activity calcium ion binding carbohydrate metabolic process	EC:3.2.1.113 EC:3.2.1.24 EC:3.2.1	IPR001382 (PRINTS) IPR001382 (G3DSA:1.50.10.GENE3D) IPR001382 (PFAM) PTHR11742 (PANTHER) PTHR11742:SF49 (PANTHER) IPR001382 (SUPERFAMILY)
MGG_10712	449	GO:0004553 GO:0005975	hydrolase activity, hydrolyzing O-glycosyl compounds carbohydrate metabolic process	-	IPR001722 (PRINTS) IPR001722 (G3DSA:2.70.100.GENE3D) IPR001722 (PFAM) PTHR33753 (PANTHER) PTHR33753:SF2 (PANTHER) IPR013320 (SUPERFAMILY)
MGG_01001	888	GO:0052861	glucan endo-1,3-beta-glucanase activity, C-3 substituted reducing group	EC:3.2.1.6 EC:3.2.1	IPR005200 (PFAM) PTHR31983:SF0 (PANTHER) PTHR31983 (PANTHER) PS51257 (PROSITE_PROFILES)
MGG_05489	790	GO:0052861	glucan endo-1,3-beta-glucanase activity, C-3 substituted reducing group	EC:3.2.1.6 EC:3.2.1	IPR005200 (PFAM) PTHR31983 (PANTHER) PTHR31983:SF0 (PANTHER)
MGG_16377	790	GO:0052861	glucan endo-1,3-beta-glucanase activity, C-3 substituted reducing group	EC:3.2.1.6 EC:3.2.1	IPR005200 (PFAM) PTHR31983 (PANTHER) PTHR31983:SF0 (PANTHER)
MGG_10748	673	GO:0004553 GO:0005975	hydrolase activity, hydrolyzing O-glycosyl compounds carbohydrate metabolic process	-	IPR001362 (SMART) IPR013189 (G3DSA:2.60.120.GENE3D) IPR011040 (G3DSA:2.120.10.GENE3D) IPR013148 (PFAM) IPR013189 (PFAM) PTHR30175 (PANTHER) PTHR30175:SF10 (PANTHER) IPR013320 (SUPERFAMILY) IPR023296 (SUPERFAMILY)
MGG_04516	369	GO:0016020 GO:0003830 GO:0006487	membrane beta-1,4-mannosylglycoprotein 4-beta-N-acetylglucosaminyltransferase activity protein N-linked glycosylation	EC:2.4.1.144 EC:2.4.1	IPR006813 (PFAM) IPR006813 (PANTHER)
MGG_01977	511	GO:0016020	membrane	-	IPR006740 (PFAM) PTHR10811 (PANTHER) PTHR10811:SF24 (PANTHER)
MGG_08501	485	GO:0016020 GO:0016757	membrane transferase activity, transferring glycosyl groups	-	IPR003378 (PFAM) PTHR23033 (PANTHER) PTHR23033:SF18 (PANTHER)
MGG_05797	541	GO:0016757 GO:0006486	transferase activity, transferring glycosyl groups protein glycosylation	-	IPR022751 (PFAM) PTHR31646 (PANTHER) PTHR31646:SF1 (PANTHER) IPR029044 (SUPERFAMILY)
MGG_05865	1165	GO:0008061	chitin binding	-	IPR001002 (SMART) IPR015202 (PFAM) IPR015916 (G3DSA:2.130.10.GENE3D) IPR001002 (G3DSA:3.30.60.GENE3D) IPR001002 (PFAM) IPR001002 (G3DSA:3.30.60.GENE3D) IPR013783 (G3DSA:2.60.40.GENE3D) IPR009880 (PFAM) PTHR32208 (PANTHER) PTHR32208:SF21 (PANTHER) IPR001002 (PRODOM) IPR001002 (PROSITE_PROFILES) IPR001002 (SUPERFAMILY) IPR001002 (SUPERFAMILY) IPR001002 (SUPERFAMILY) IPR001002 (SUPERFAMILY) IPR01104…
MGG_13275	391	GO:0008061	chitin binding	-	IPR001002 (SMART) IPR001002 (G3DSA:3.30.60.GENE3D) IPR001002 (PFAM) PTHR22595:SF58 (PANTHER) PTHR22595 (PANTHER) IPR001002 (PRODOM) IPR001002 (PROSITE_PROFILES) IPR001002 (SUPERFAMILY) IPR001002 (SUPERFAMILY) IPR001002 (SUPERFAMILY)
MGG_12930	154	GO:0016616 GO:0051287 GO:0055114	oxidoreductase activity, acting on the CH-OH group of donors, NAD or NADP as acceptor NAD binding oxidation-reduction process	-	no IPS match
MGG_15703	149	GO:0016614 GO:0050660 GO:0055114	oxidoreductase activity, acting on CH-OH group of donors flavin adenine dinucleotide binding oxidation-reduction process	-	IPR000172 (PFAM) IPR023753 (G3DSA:3.50.50.GENE3D) PTHR11552 (PANTHER) PTHR11552:SF58 (PANTHER) IPR023753 (SUPERFAMILY)
MGG_16853	625	GO:0016614 GO:0050660 GO:0055114	oxidoreductase activity, acting on CH-OH group of donors flavin adenine dinucleotide binding oxidation-reduction process	-	IPR012132 (PIRSF) IPR023753 (G3DSA:3.50.50.GENE3D) IPR000172 (PFAM) IPR007867 (PFAM) PTHR11552 (PANTHER) PTHR11552:SF138 (PANTHER) IPR023753 (SUPERFAMILY) SSF54373 (SUPERFAMILY)
MGG_10479	646	GO:0016614 GO:0050660 GO:0055114	oxidoreductase activity, acting on CH-OH group of donors flavin adenine dinucleotide binding oxidation-reduction process	-	IPR012132 (PIRSF) IPR007867 (PFAM) IPR000172 (PFAM) IPR023753 (G3DSA:3.50.50.GENE3D) PTHR11552:SF58 (PANTHER) PTHR11552 (PANTHER) SSF54373 (SUPERFAMILY) IPR023753 (SUPERFAMILY)
MGG_14179	223	-	-	-	IPR018620 (PFAM) PTHR39613 (PANTHER) PTHR39613:SF2 (PANTHER)
MGG_09619	350	GO:0005975	carbohydrate metabolic process	-	IPR013781 (G3DSA:3.20.20.GENE3D) PTHR16631 (PANTHER) PTHR16631:SF13 (PANTHER) PS51257 (PROSITE_PROFILES) IPR017853 (SUPERFAMILY)
MGG_09668	534	GO:0016787 GO:0008152	hydrolase activity metabolic process	-	IPR029058 (G3DSA:3.40.50.GENE3D) IPR002018 (PFAM) PTHR11559 (PANTHER) PTHR11559:SF232 (PANTHER) IPR029058 (SUPERFAMILY)
MGG_06648	1004	GO:0005783 GO:0005524	endoplasmic reticulum ATP binding	-	IPR013126 (PRINTS) G3DSA:3.90.640.10 (GENE3D) G3DSA:3.30.420.40 (GENE3D) G3DSA:3.30.420.40 (GENE3D) IPR029048 (G3DSA:1.20.1270.GENE3D) IPR013126 (PFAM) PTHR19375 (PANTHER) PTHR19375:SF231 (PANTHER) SSF53067 (SUPERFAMILY) IPR029048 (SUPERFAMILY) SSF53067 (SUPERFAMILY)
MGG_00230	163	GO:0005576 GO:0003824 GO:0009405	extracellular region catalytic activity pathogenesis	-	IPR001144 (PRINTS) G3DSA:3.90.210.10 (GENE3D) IPR001144 (PFAM) SSF56399 (SUPERFAMILY)
MGG_00339	456	GO:0005515	protein binding	-	IPR001214 (SMART) G3DSA:2.170.270.10 (GENE3D) IPR001214 (PFAM) PTHR12197 (PANTHER) PTHR12197:SF177 (PANTHER) IPR001214 (PROSITE_PROFILES) SSF82199 (SUPERFAMILY)
MGG_09389	428	GO:0005515	protein binding	-	IPR001214 (SMART) G3DSA:2.170.270.10 (GENE3D) IPR001214 (PFAM) PTHR12197 (PANTHER) IPR001214 (PROSITE_PROFILES) SSF82199 (SUPERFAMILY)
MGG_02118	425	GO:0005515	protein binding	-	G3DSA:2.170.270.10 (GENE3D) IPR001214 (PFAM) PTHR12197:SF188 (PANTHER) PTHR12197 (PANTHER) SSF82199 (SUPERFAMILY)
MGG_03919	782	-	-	-	-
MGG_10276	198	GO:0046872	metal ion binding	-	IPR007087 (PROSITE_PROFILES)
MGG_14055	458	GO:0004553 GO:0005975	hydrolase activity, hydrolyzing O-glycosyl compounds carbohydrate metabolic process	-	IPR013781 (G3DSA:3.20.20.GENE3D) IPR000514 (PFAM) IPR017853 (SUPERFAMILY)
MGG_00052	224	GO:0043581	mycelium development	-	no IPS match
MGG_00066	340	-	-	-	IPR018535 (PFAM) PTHR32208 (PANTHER) PTHR32208:SF28 (PANTHER)
MGG_00269	134	GO:0052051	interaction with host via protein secreted by type II secretion system	-	no IPS match
MGG_00281	229	GO:0004553 GO:0030246 GO:0016052	hydrolase activity, hydrolyzing O-glycosyl compounds carbohydrate binding carbohydrate catabolic process	-	IPR010502 (PFAM) IPR010502 (G3DSA:2.60.40.GENE3D) SSF49344 (SUPERFAMILY)
MGG_00305	160	-	-	-	IPR011058 (PFAM) IPR011058 (G3DSA:2.30.60.GENE3D) IPR011058 (SUPERFAMILY)
MGG_00321	334	-	-	-	IPR018535 (PFAM) PTHR32208:SF15 (PANTHER) PTHR32208 (PANTHER)
MGG_00322	446	-	-	-	IPR029063 (G3DSA:3.40.50.GENE3D) IPR012901 (PFAM) PTHR12303 (PANTHER) PTHR12303:SF10 (PANTHER) IPR029063 (SUPERFAMILY)
MGG_00732	167	GO:0052051	interaction with host via protein secreted by type II secretion system	-	no IPS match
MGG_00916	154	GO:0003676	nucleic acid binding	-	IPR013087 (G3DSA:3.30.160.GENE3D)
MGG_01358	174	-	-	-	IPR032710 (G3DSA:3.10.450.GENE3D) IPR009959 (PFAM) IPR032710 (SUPERFAMILY)
MGG_01455	188	-	-	-	G3DSA:3.90.210.10 (GENE3D)
MGG_01956	355	GO:0016021	integral component of membrane	-	PTHR34612 (PANTHER) PTHR34612:SF2 (PANTHER)
MGG_02168	366	GO:0016020	membrane	-	IPR021848 (PFAM)
MGG_02234	178	GO:0052051	interaction with host via protein secreted by type II secretion system	-	no IPS match
MGG_02339	154	-	-	-	IPR011058 (G3DSA:2.30.60.GENE3D) IPR011058 (SUPERFAMILY)
MGG_02529	518	-	-	-	IPR019026 (PFAM)
MGG_02590	125	-	-	-	IPR011058 (G3DSA:2.30.60.GENE3D) PS51257 (PROSITE_PROFILES) IPR011058 (SUPERFAMILY)
MGG_02614	272	-	-	-	IPR011058 (G3DSA:2.30.60.GENE3D) IPR011058 (PFAM) IPR011058 (SUPERFAMILY)
MGG_02638	164	GO:0043581	mycelium development	-	no IPS match
MGG_02814	381	GO:0043581	mycelium development	-	no IPS match
MGG_02851	433	-	-	-	PTHR34587 (PANTHER) PTHR34587:SF2 (PANTHER)
MGG_03407	962	-	-	-	IPR031924 (PFAM) IPR029018 (G3DSA:3.30.379.GENE3D) PTHR37842 (PANTHER) PTHR37842:SF2 (PANTHER) IPR029018 (SUPERFAMILY)
MGG_03457	280	GO:0031429 GO:0001522 GO:0042254	box H/ACA snoRNP complex pseudouridine synthesis ribosome biogenesis	-	IPR021154 (PANTHER) PTHR23237:SF5 (PANTHER) PS51257 (PROSITE_PROFILES)
MGG_03495	175	-	-	-	IPR029226 (PFAM)
MGG_03593	344	GO:0043581	mycelium development	-	no IPS match
MGG_04316	538	-	-	-	IPR011058 (PFAM) IPR011058 (G3DSA:2.30.60.GENE3D) IPR011058 (G3DSA:2.30.60.GENE3D) IPR011058 (SUPERFAMILY)
MGG_04546	103	GO:0046872	metal ion binding	-	no IPS match
MGG_04580	126	GO:0046872	metal ion binding	-	IPR007087 (PROSITE_PROFILES)
MGG_04753	227	-	-	-	PS51257 (PROSITE_PROFILES)
MGG_04889	192	-	-	-	PTHR40845 (PANTHER)
MGG_05127	198	GO:0005576 GO:0003824 GO:0008152 GO:0009405	extracellular region catalytic activity metabolic process pathogenesis	-	G3DSA:3.90.210.10 (GENE3D) SSF56399 (SUPERFAMILY)
MGG_05402	830	-	-	-	IPR008160 (PFAM)
MGG_05403	104	GO:0052051	interaction with host via protein secreted by type II secretion system	-	no IPS match
MGG_05504	101	GO:0052051	interaction with host via protein secreted by type II secretion system	-	no IPS match
MGG_05515	252	GO:0008237	metallopeptidase activity	-	IPR024079 (G3DSA:3.40.390.GENE3D) SSF55486 (SUPERFAMILY)
MGG_05518	116	GO:0046872	metal ion binding	-	IPR007087 (PROSITE_PROFILES) SSF57667 (SUPERFAMILY)
MGG_05577	584	GO:0005634 GO:0000981 GO:0008270 GO:0006357	nucleus RNA polymerase II transcription factor activity, sequence-specific DNA binding zinc ion binding regulation of transcription from RNA polymerase II promoter	-	IPR001466 (PFAM) IPR012338 (G3DSA:3.40.710.GENE3D) PTHR22935:SF64 (PANTHER) PTHR22935 (PANTHER) IPR012338 (SUPERFAMILY)
MGG_05608	197	-	-	-	PTHR37592:SF1 (PANTHER) PTHR37592 (PANTHER)
MGG_05831	191	GO:0052051	interaction with host via protein secreted by type II secretion system	-	no IPS match
MGG_05874	370	-	-	-	IPR010895 (SMART) IPR010895 (PFAM)
MGG_05943	145	GO:0052051	interaction with host via protein secreted by type II secretion system	-	no IPS match
MGG_05982	138	GO:0044271	cellular nitrogen compound biosynthetic process	-	no IPS match
MGG_06068	422	GO:0016021	integral component of membrane	-	no IPS match
MGG_06123	286	GO:0043581	mycelium development	-	no IPS match
MGG_06234	141	GO:0052051	interaction with host via protein secreted by type II secretion system	-	no IPS match
MGG_06773	819	GO:0043581	mycelium development	-	no IPS match
MGG_06866	252	-	-	-	PTHR38049:SF1 (PANTHER) PTHR38049 (PANTHER)
MGG_07246	199	GO:0052051	interaction with host via protein secreted by type II secretion system	-	PTHR35605:SF1 (PANTHER) PTHR35605 (PANTHER)
MGG_07303	163	GO:0052051	interaction with host via protein secreted by type II secretion system	-	no IPS match
MGG_07311	235	-	-	-	IPR011058 (G3DSA:2.30.60.GENE3D)
MGG_07544	174	GO:0016021	integral component of membrane	-	no IPS match
MGG_07558	161	-	-	-	PS51257 (PROSITE_PROFILES)
MGG_07609	254	GO:0043581	mycelium development	-	no IPS match
MGG_07643	313	-	-	-	PS51257 (PROSITE_PROFILES)
MGG_07699	105	GO:0046872	metal ion binding	-	no IPS match
MGG_07810	115	GO:0043581 GO:0052051	mycelium development interaction with host via protein secreted by type II secretion system	-	no IPS match
MGG_07847	205	GO:0005515	protein binding	-	IPR007110 (PROSITE_PROFILES)
MGG_07900	141	GO:0052051	interaction with host via protein secreted by type II secretion system	-	no IPS match
MGG_07901	212	GO:0052051	interaction with host via protein secreted by type II secretion system	-	IPR032382 (PFAM)
MGG_07960	400	-	-	-	IPR011042 (G3DSA:2.120.10.GENE3D) IPR011045 (SUPERFAMILY)
MGG_08088	639	-	-	-	IPR025122 (PFAM)
MGG_08275	202	GO:0016020	membrane	-	no IPS match
MGG_08350	184	-	-	-	PTHR40845 (PANTHER)
MGG_08399	128	-	-	-	IPR011058 (G3DSA:2.30.60.GENE3D) IPR011058 (SUPERFAMILY)
MGG_08407	106	GO:0052051	interaction with host via protein secreted by type II secretion system	-	no IPS match
MGG_08411	197	-	-	-	PS51257 (PROSITE_PROFILES)
MGG_08451	110	GO:0052051	interaction with host via protein secreted by type II secretion system	-	no IPS match
MGG_08469	138	GO:0052051	interaction with host via protein secreted by type II secretion system	-	no IPS match
MGG_08511	380	-	-	-	IPR018535 (PFAM) PTHR32208 (PANTHER) PTHR32208:SF10 (PANTHER)
MGG_08521	428	-	-	-	PTHR33339:SF1 (PANTHER) PTHR33339 (PANTHER)
MGG_08542	1186	-	-	-	PF05729 (PFAM) PTHR10039 (PANTHER) PTHR10039:SF5 (PANTHER) IPR027417 (SUPERFAMILY)
MGG_08610	220	-	-	-	SSF56399 (SUPERFAMILY)
MGG_08696	404	-	-	-	PTHR33339:SF1 (PANTHER) PTHR33339 (PANTHER)
MGG_08747	223	-	-	-	IPR032382 (PFAM)
MGG_08787	140	-	-	-	PS51257 (PROSITE_PROFILES)
MGG_08789	204	-	-	-	PTHR40845 (PANTHER)
MGG_08817	118	GO:0052051	interaction with host via protein secreted by type II secretion system	-	no IPS match
MGG_08940	290	-	-	-	SSF56399 (SUPERFAMILY)
MGG_08941	192	-	-	-	IPR011058 (G3DSA:2.30.60.GENE3D) IPR011058 (PFAM) IPR011058 (SUPERFAMILY)
MGG_08957	126	GO:0043581	mycelium development	-	no IPS match
MGG_09109	354	-	-	-	IPR018535 (PFAM) PTHR32208 (PANTHER) PTHR32208:SF22 (PANTHER)
MGG_09180	443	GO:0005515	protein binding	-	IPR001214 (SMART) IPR001214 (PFAM) G3DSA:2.170.270.10 (GENE3D) PTHR12197 (PANTHER) IPR001214 (PROSITE_PROFILES) SSF82199 (SUPERFAMILY)
MGG_09321	364	-	-	-	PTHR34612 (PANTHER) PTHR34612:SF2 (PANTHER)
MGG_09474	167	-	-	-	PS51257 (PROSITE_PROFILES)
MGG_09610	289	-	-	-	IPR000073 (PFAM) IPR029058 (G3DSA:3.40.50.GENE3D) PTHR37017:SF4 (PANTHER) PTHR37017 (PANTHER) IPR029058 (SUPERFAMILY)
MGG_09753	166	GO:0016021 GO:0043581	integral component of membrane mycelium development	-	no IPS match
MGG_09842	170	GO:0052051	interaction with host via protein secreted by type II secretion system	-	G3DSA:2.60.20.10 (GENE3D)
MGG_09848	184	-	-	-	PTHR40845 (PANTHER)
MGG_09998	93	GO:0052051	interaction with host via protein secreted by type II secretion system	-	no IPS match
MGG_10065	168	GO:0043581	mycelium development	-	no IPS match
MGG_10280	110	GO:0046872	metal ion binding	-	IPR019401 (G3DSA:2.60.260.GENE3D) IPR007087 (PROSITE_PROFILES)
MGG_10318	177	-	-	-	IPR009959 (PFAM)
MGG_10394	203	-	-	-	PTHR40845 (PANTHER)
MGG_10458	315	-	-	-	SSF81301 (SUPERFAMILY)
MGG_10463	563	GO:0043581	mycelium development	-	no IPS match
MGG_10531	144	GO:0052051	interaction with host via protein secreted by type II secretion system	-	no IPS match
MGG_10556	83	GO:0046872	metal ion binding	-	no IPS match
MGG_10732	113	GO:0052051	interaction with host via protein secreted by type II secretion system	-	no IPS match
MGG_10995	222	GO:0015969	guanosine tetraphosphate metabolic process	-	no IPS match
MGG_11274	357	GO:0016491 GO:0008152	oxidoreductase activity metabolic process	-	IPR002227 (PRINTS) IPR002227 (PFAM) IPR008922 (G3DSA:1.10.1280.GENE3D) PTHR11474 (PANTHER) PTHR11474:SF34 (PANTHER) IPR008922 (SUPERFAMILY)
MGG_11397	178	GO:0043581	mycelium development	-	no IPS match
MGG_11605	770	-	-	-	PR01217 (PRINTS)
MGG_11627	164	-	-	-	G3DSA:3.90.210.10 (GENE3D)
MGG_12049	142	GO:0008061	chitin binding	-	IPR001002 (G3DSA:3.30.60.GENE3D) IPR001002 (SUPERFAMILY)
MGG_12484	523	-	-	-	IPR003609 (PFAM)
MGG_12679	485	GO:0016021 GO:0016787 GO:0008152	integral component of membrane hydrolase activity metabolic process	-	IPR027589 (TIGRFAM) PTHR38787:SF3 (PANTHER) PTHR38787 (PANTHER)
MGG_12712	497	-	-	-	PTHR38049:SF2 (PANTHER) PTHR38049 (PANTHER)
MGG_12942	64	-	-	-	PS51257 (PROSITE_PROFILES)
MGG_12979	545	-	-	-	PTHR40616:SF1 (PANTHER) PTHR40616 (PANTHER)
MGG_13132	156	GO:0052051	interaction with host via protein secreted by type II secretion system	-	no IPS match
MGG_13198	89	GO:0016021	integral component of membrane	-	no IPS match
MGG_13654	123	GO:0016021	integral component of membrane	-	no IPS match
MGG_13868	115	GO:0043581 GO:0052051	mycelium development interaction with host via protein secreted by type II secretion system	-	no IPS match
MGG_13912	493	GO:0016021 GO:0016787 GO:0008152	integral component of membrane hydrolase activity metabolic process	-	IPR027589 (TIGRFAM) PTHR38787:SF3 (PANTHER) PTHR38787 (PANTHER)
MGG_13937	326	GO:0016491 GO:0008152	oxidoreductase activity metabolic process	-	IPR002227 (PRINTS) IPR008922 (G3DSA:1.10.1280.GENE3D) IPR002227 (PFAM) PTHR11474:SF34 (PANTHER) PTHR11474 (PANTHER) IPR008922 (SUPERFAMILY)
MGG_14129	314	GO:0016021	integral component of membrane	-	IPR011250 (G3DSA:2.40.160.GENE3D) IPR020915 (PFAM) PTHR37315 (PANTHER) PTHR37315:SF1 (PANTHER)
MGG_14206	531	-	-	-	PS51257 (PROSITE_PROFILES)
MGG_14996	215	GO:0000287 GO:0050483 GO:0006190 GO:0009117 GO:0016311	magnesium ion binding IMP 5'-nucleotidase activity inosine salvage nucleotide metabolic process dephosphorylation	EC:3.1 EC:3.1.3.41 EC:3.1.3.5 EC:3.1.3.31	no IPS match
MGG_15031	157	-	-	-	G3DSA:3.90.210.10 (GENE3D) SSF56399 (SUPERFAMILY)
MGG_15902	136	GO:0043581	mycelium development	-	no IPS match
MGG_15924	101	GO:0052051	interaction with host via protein secreted by type II secretion system	-	no IPS match
MGG_15926	143	-	-	-	IPR015880 (SMART)
MGG_16027	413	GO:0043581	mycelium development	-	no IPS match
MGG_16059	183	-	-	-	G3DSA:3.90.210.10 (GENE3D) SSF56399 (SUPERFAMILY)
MGG_16321	198	-	-	-	G3DSA:3.90.210.10 (GENE3D) SSF56399 (SUPERFAMILY)
MGG_16379	104	GO:0052051	interaction with host via protein secreted by type II secretion system	-	no IPS match
MGG_16545	62	GO:0052051	interaction with host via protein secreted by type II secretion system	-	no IPS match
MGG_16603	135	GO:0052051	interaction with host via protein secreted by type II secretion system	-	no IPS match
MGG_16964	222	GO:0007165	signal transduction	-	no IPS match
MGG_16977	140	-	-	-	G3DSA:3.90.210.10 (GENE3D) SSF56399 (SUPERFAMILY)
MGG_17098	644	-	-	-	IPR009071 (G3DSA:1.10.30.GENE3D) IPR009071 (SUPERFAMILY)
MGG_17132	87	-	-	-	PS51257 (PROSITE_PROFILES)
MGG_17148	137	-	-	-	PS51257 (PROSITE_PROFILES)
MGG_17205	101	GO:0052051	interaction with host via protein secreted by type II secretion system	-	no IPS match
MGG_17301	82	GO:0046872	metal ion binding	-	IPR022755 (PFAM) IPR007087 (PROSITE_PROFILES) SSF57667 (SUPERFAMILY)
MGG_17462	112	GO:0016021	integral component of membrane	-	no IPS match
MGG_17532	230	-	-	-	IPR009784 (PFAM) PTHR35332 (PANTHER) PTHR35332:SF1 (PANTHER)
MGG_17536	212	GO:0015969	guanosine tetraphosphate metabolic process	-	no IPS match
MGG_17543	120	-	-	-	PS51257 (PROSITE_PROFILES)
MGG_17628	195	-	-	-	G3DSA:3.90.210.10 (GENE3D) SSF56399 (SUPERFAMILY)
MGG_17761	85	GO:0043581	mycelium development	-	no IPS match
MGG_17840	139	GO:0052051	interaction with host via protein secreted by type II secretion system	-	no IPS match
MGG_17855	222	GO:0016021	integral component of membrane	-	no IPS match
MGG_03988	222	-	-	-	IPR008160 (PFAM)
MGG_12506	283	-	-	-	PR01217 (PRINTS)
MGG_13376	484	GO:0010508	positive regulation of autophagy	-	IPR027589 (TIGRFAM) PTHR38787:SF3 (PANTHER) PTHR38787 (PANTHER)
MGG_02341	85	GO:0016021	integral component of membrane	-	no IPS match
MGG_02839	812	GO:0004842 GO:0005515 GO:0008270 GO:0016567	ubiquitin-protein transferase activity protein binding zinc ion binding protein ubiquitination	-	IPR002867 (SMART) IPR002867 (PFAM) IPR013083 (G3DSA:3.30.40.GENE3D) IPR031127 (PANTHER) IPR001841 (PROSITE_PROFILES) SSF57850 (SUPERFAMILY) SSF57850 (SUPERFAMILY)
MGG_00440	607	GO:0016787 GO:0008152	hydrolase activity metabolic process	-	IPR029058 (G3DSA:3.40.50.GENE3D) IPR002018 (PFAM) PTHR11559 (PANTHER) PTHR11559:SF239 (PANTHER) IPR029058 (SUPERFAMILY)
MGG_02859	382	GO:0000136 GO:0005634 GO:0005829 GO:0000009 GO:0000032 GO:0006491 GO:0097502	alpha-1,6-mannosyltransferase complex nucleus cytosol alpha-1,6-mannosyltransferase activity cell wall mannoprotein biosynthetic process N-glycan processing mannosylation	EC:2.4.1	IPR007577 (PFAM) PTHR31834 (PANTHER) PTHR31834:SF1 (PANTHER) IPR029044 (SUPERFAMILY)
MGG_03468	285	-	-	-	IPR018392 (SMART) IPR018392 (G3DSA:3.10.350.GENE3D) IPR018392 (PFAM) IPR018392 (SUPERFAMILY)
MGG_10097	162	-	-	-	IPR018392 (SMART) IPR018392 (PFAM) IPR018392 (G3DSA:3.10.350.GENE3D) IPR018392 (G3DSA:3.10.350.GENE3D) IPR018392 (SUPERFAMILY) IPR018392 (SUPERFAMILY)
MGG_15211	367	GO:0005506 GO:0016702 GO:0055114	iron ion binding oxidoreductase activity, acting on single donors with incorporation of molecular oxygen, incorporation of two atoms of oxygen oxidation-reduction process	EC:1.13.11	IPR015889 (G3DSA:2.60.130.GENE3D) PTHR34315:SF1 (PANTHER) PTHR34315 (PANTHER) IPR015889 (SUPERFAMILY)
MGG_15988	1286	GO:0004540 GO:0004672 GO:0005515 GO:0005524 GO:0006397 GO:0006468 GO:0051252	ribonuclease activity protein kinase activity protein binding ATP binding mRNA processing protein phosphorylation regulation of RNA metabolic process	EC:3.1	IPR006567 (SMART) IPR002290 (SMART) G3DSA:1.10.510.10 (GENE3D) IPR027295 (G3DSA:2.140.10.GENE3D) G3DSA:3.30.200.20 (GENE3D) IPR010513 (PFAM) IPR000719 (PFAM) PTHR13954:SF6 (PANTHER) PTHR13954 (PANTHER) IPR000719 (PROSITE_PROFILES) IPR010513 (PROSITE_PROFILES) IPR011009 (SUPERFAMILY) IPR011047 (SUPERFAMILY)
MGG_07220	542	GO:0005507 GO:0016491 GO:0055114	copper ion binding oxidoreductase activity oxidation-reduction process	-	IPR008972 (G3DSA:2.60.40.GENE3D) IPR011706 (PFAM) IPR011707 (PFAM) IPR001117 (PFAM) IPR008972 (G3DSA:2.60.40.GENE3D) IPR008972 (G3DSA:2.60.40.GENE3D) PTHR11709:SF75 (PANTHER) PTHR11709 (PANTHER) IPR008972 (SUPERFAMILY) IPR008972 (SUPERFAMILY) IPR008972 (SUPERFAMILY)
MGG_07356	610	-	-	-	PR01217 (PRINTS)
MGG_02818	603	GO:0016614 GO:0050660 GO:0055114	oxidoreductase activity, acting on CH-OH group of donors flavin adenine dinucleotide binding oxidation-reduction process	-	IPR016169 (G3DSA:3.30.465.GENE3D) IPR012951 (PFAM) IPR006094 (PFAM) PTHR13878:SF5 (PANTHER) PTHR13878 (PANTHER) IPR016166 (PROSITE_PROFILES) IPR016166 (SUPERFAMILY)
MGG_00072	599	GO:0016614 GO:0050660 GO:0055114	oxidoreductase activity, acting on CH-OH group of donors flavin adenine dinucleotide binding oxidation-reduction process	-	IPR016169 (G3DSA:3.30.465.GENE3D) IPR006094 (PFAM) IPR012951 (PFAM) PTHR13878:SF40 (PANTHER) PTHR13878 (PANTHER) IPR016166 (PROSITE_PROFILES) IPR016166 (SUPERFAMILY)
MGG_15927	584	GO:0016614 GO:0050660 GO:0055114	oxidoreductase activity, acting on CH-OH group of donors flavin adenine dinucleotide binding oxidation-reduction process	-	IPR006094 (PFAM) IPR012951 (PFAM) IPR016169 (G3DSA:3.30.465.GENE3D) PTHR13878 (PANTHER) PTHR13878:SF62 (PANTHER) IPR016166 (PROSITE_PROFILES) IPR016166 (SUPERFAMILY)
MGG_08994	241	GO:0003824 GO:0008152	catalytic activity metabolic process	-	IPR000868 (PFAM) IPR000868 (G3DSA:3.40.50.GENE3D) PTHR14119:SF11 (PANTHER) PTHR14119 (PANTHER) IPR000868 (SUPERFAMILY)
MGG_03826	361	GO:0005515	protein binding	-	IPR006652 (SMART) PF13964 (PFAM) IPR006652 (PFAM) IPR015916 (G3DSA:2.130.10.GENE3D) PF13418 (PFAM) PTHR24412 (PANTHER) SSF117281 (SUPERFAMILY)
MGG_10013	338	GO:0005515	protein binding	-	IPR006652 (SMART) PF13964 (PFAM) IPR015915 (G3DSA:2.120.10.GENE3D) PF13415 (PFAM) PTHR24412 (PANTHER) IPR011043 (SUPERFAMILY)
MGG_10236	1419	GO:0003824 GO:0009116	catalytic activity nucleoside metabolic process	-	IPR020683 (G3DSA:1.25.40.GENE3D) IPR027417 (G3DSA:3.40.50.GENE3D) IPR000845 (G3DSA:3.40.50.GENE3D) PTHR21234:SF29 (PANTHER) IPR018017 (PANTHER) IPR020683 (PROSITE_PROFILES) IPR020683 (SUPERFAMILY) IPR027417 (SUPERFAMILY) IPR000845 (SUPERFAMILY)
MGG_07620	685	GO:0016491 GO:0044271 GO:0055114	oxidoreductase activity cellular nitrogen compound biosynthetic process oxidation-reduction process	-	-
MGG_14307	603	GO:0005507 GO:0016491 GO:0055114	copper ion binding oxidoreductase activity oxidation-reduction process	-	IPR008972 (G3DSA:2.60.40.GENE3D) IPR008972 (G3DSA:2.60.40.GENE3D) IPR017762 (TIGRFAM) IPR011706 (PFAM) IPR008972 (G3DSA:2.60.40.GENE3D) IPR001117 (PFAM) IPR011707 (PFAM) PTHR11709 (PANTHER) PTHR11709:SF33 (PANTHER) IPR008972 (SUPERFAMILY) IPR008972 (SUPERFAMILY) IPR008972 (SUPERFAMILY)
MGG_04936	419	GO:0003824	catalytic activity	-	IPR011042 (G3DSA:2.120.10.GENE3D) PTHR19328 (PANTHER) PTHR19328:SF37 (PANTHER) IPR011041 (SUPERFAMILY)
MGG_13464	609	GO:0005507 GO:0016491 GO:0055114	copper ion binding oxidoreductase activity oxidation-reduction process	-	IPR008972 (G3DSA:2.60.40.GENE3D) IPR008972 (G3DSA:2.60.40.GENE3D) IPR011706 (PFAM) IPR011707 (PFAM) IPR001117 (PFAM) IPR008972 (G3DSA:2.60.40.GENE3D) PTHR11709 (PANTHER) PTHR11709:SF126 (PANTHER) IPR008972 (SUPERFAMILY) IPR008972 (SUPERFAMILY) IPR008972 (SUPERFAMILY)
MGG_07837	610	GO:0004553 GO:0005975	hydrolase activity, hydrolyzing O-glycosyl compounds carbohydrate metabolic process	-	IPR001362 (SMART) IPR013148 (PFAM) IPR013189 (G3DSA:2.60.120.GENE3D) PTHR32361 (PANTHER) PTHR32361:SF4 (PANTHER) IPR023296 (SUPERFAMILY) IPR013320 (SUPERFAMILY)
MGG_07790	474	GO:0004601 GO:0020037 GO:0006979 GO:0055114 GO:0006804	peroxidase activity heme binding response to oxidative stress oxidation-reduction process obsolete peroxidase reaction	EC:1.11.1.7	IPR001621 (PRINTS) IPR002016 (PRINTS) G3DSA:1.10.520.10 (GENE3D) IPR002016 (PFAM) G3DSA:1.10.420.10 (GENE3D) PTHR31356 (PANTHER) PTHR31356:SF0 (PANTHER) IPR002016 (PROSITE_PROFILES) IPR010255 (SUPERFAMILY)
MGG_10877	264	GO:0004601 GO:0020037 GO:0006979 GO:0055114 GO:0006804	peroxidase activity heme binding response to oxidative stress oxidation-reduction process obsolete peroxidase reaction	EC:1.11.1.7	IPR002016 (PRINTS) IPR000823 (PRINTS) G3DSA:1.10.420.10 (GENE3D) IPR002016 (PFAM) G3DSA:1.10.520.10 (GENE3D) PTHR31517:SF4 (PANTHER) PTHR31517 (PANTHER) IPR002016 (PROSITE_PROFILES) IPR010255 (SUPERFAMILY)
MGG_13240	155	GO:0004601 GO:0005506 GO:0016705 GO:0020037 GO:0006979 GO:0055114 GO:0098869 GO:0006804	peroxidase activity iron ion binding oxidoreductase activity, acting on paired donors, with incorporation or reduction of molecular oxygen heme binding response to oxidative stress oxidation-reduction process cellular oxidant detoxification obsolete peroxidase reaction	EC:1.11.1.7	no IPS match
MGG_07016	348	GO:0016042	lipid catabolic process	-	IPR029058 (G3DSA:3.40.50.GENE3D) IPR005592 (PFAM) IPR002921 (PFAM) PTHR21493 (PANTHER) IPR029058 (SUPERFAMILY)
MGG_09839	304	GO:0016042	lipid catabolic process	-	IPR029058 (G3DSA:3.40.50.GENE3D) IPR005592 (PFAM) IPR002921 (PFAM) PTHR21493 (PANTHER) IPR029058 (SUPERFAMILY)
MGG_14244	301	GO:0016042	lipid catabolic process	-	IPR005592 (PFAM) IPR029058 (G3DSA:3.40.50.GENE3D) IPR002921 (PFAM) PTHR21493 (PANTHER) IPR029058 (SUPERFAMILY)
MGG_08416	567	GO:0016787 GO:0008152	hydrolase activity metabolic process	-	IPR029058 (G3DSA:3.40.50.GENE3D) IPR002018 (PFAM) PTHR11559 (PANTHER) PTHR11559:SF244 (PANTHER) IPR029058 (SUPERFAMILY)
MGG_14057	380	GO:0004806 GO:0016042 GO:0046486	triglyceride lipase activity lipid catabolic process glycerolipid metabolic process	EC:3.1.1 EC:3.1.1.1 EC:3.1.1.3	IPR029058 (G3DSA:3.40.50.GENE3D) IPR005152 (PFAM) PTHR34853 (PANTHER) IPR029058 (SUPERFAMILY)
MGG_00314	598	GO:0052689 GO:0008152	carboxylic ester hydrolase activity metabolic process	EC:3.1.1.1	IPR002018 (PFAM) IPR029058 (G3DSA:3.40.50.GENE3D) PTHR11559 (PANTHER) PTHR11559:SF162 (PANTHER) IPR029058 (SUPERFAMILY)
MGG_01399	250	-	-	-	IPR008914 (G3DSA:3.90.280.GENE3D) IPR008914 (PFAM) PTHR11362 (PANTHER) IPR008914 (SUPERFAMILY)
MGG_03369	196	GO:0016614 GO:0050660 GO:0052051 GO:0055114	oxidoreductase activity, acting on CH-OH group of donors flavin adenine dinucleotide binding interaction with host via protein secreted by type II secretion system oxidation-reduction process	-	IPR012674 (G3DSA:2.40.128.GENE3D) IPR000566 (PFAM) PTHR10612 (PANTHER) IPR011038 (SUPERFAMILY)
MGG_08550	360	-	-	-	IPR013830 (PFAM) IPR013830 (G3DSA:3.40.50.GENE3D) PTHR37834:SF2 (PANTHER) PTHR37834 (PANTHER) IPR013830 (SUPERFAMILY)
MGG_09465	125	-	-	-	PTHR38425 (PANTHER) PTHR38425:SF1 (PANTHER)
MGG_14002	449	GO:0005515	protein binding	-	IPR001214 (SMART) G3DSA:2.170.270.10 (GENE3D) IPR001214 (PFAM) PTHR12197 (PANTHER) PTHR12197:SF177 (PANTHER) IPR001214 (PROSITE_PROFILES) SSF82199 (SUPERFAMILY)
MGG_04672	447	GO:0005515	protein binding	-	G3DSA:2.170.270.10 (GENE3D) IPR001214 (PFAM) PTHR12197 (PANTHER) IPR001214 (PROSITE_PROFILES) SSF82199 (SUPERFAMILY)
MGG_08614	399	GO:0005515	protein binding	-	G3DSA:2.170.270.10 (GENE3D) IPR001214 (PFAM) PTHR12197 (PANTHER) IPR001214 (PROSITE_PROFILES) SSF82199 (SUPERFAMILY)
MGG_13719	363	GO:0043581	mycelium development	-	PTHR36182 (PANTHER) PTHR36182:SF2 (PANTHER)
MGG_13619	348	GO:0043581	mycelium development	-	PTHR36182 (PANTHER) PTHR36182:SF2 (PANTHER)
MGG_08748	679	GO:0008237 GO:0006508	metallopeptidase activity proteolysis	-	IPR024079 (G3DSA:3.40.390.GENE3D) IPR008757 (TIGRFAM)
MGG_04948	291	GO:0016791	phosphatase activity	EC:3.1 EC:3.1.3.41	IPR010036 (TIGRFAM) IPR023214 (G3DSA:3.40.50.GENE3D) IPR010036 (PFAM) IPR010033 (TIGRFAM) IPR024734 (PANTHER) PTHR17901:SF14 (PANTHER) IPR023214 (SUPERFAMILY)
MGG_08797	152	GO:0052051	interaction with host via protein secreted by type II secretion system	-	IPR032382 (PFAM)
MGG_17123	298	GO:0008237	metallopeptidase activity	-	IPR024079 (G3DSA:3.40.390.GENE3D) IPR029482 (PFAM) PTHR39399 (PANTHER) SSF55486 (SUPERFAMILY)
MGG_09188	263	-	-	-	IPR021851 (PFAM) PTHR35567:SF1 (PANTHER) PTHR35567 (PANTHER)
MGG_04944	267	-	-	-	IPR021851 (PFAM) PTHR35567:SF3 (PANTHER) PTHR35567 (PANTHER)
MGG_08499	588	GO:0016702 GO:0046872 GO:0055114	oxidoreductase activity, acting on single donors with incorporation of molecular oxygen, incorporation of two atoms of oxygen metal ion binding oxidation-reduction process	EC:1.13.11	G3DSA:1.20.245.10 (GENE3D) IPR013819 (PFAM) IPR000907 (PANTHER) PTHR11771:SF42 (PANTHER) IPR013819 (PROSITE_PROFILES) IPR013819 (SUPERFAMILY)
MGG_05844	401	GO:0004553 GO:0005975	hydrolase activity, hydrolyzing O-glycosyl compounds carbohydrate metabolic process	-	IPR001547 (PFAM) IPR013781 (G3DSA:3.20.20.GENE3D) PTHR31451 (PANTHER) PTHR31451:SF11 (PANTHER) IPR017853 (SUPERFAMILY)
MGG_11999	407	GO:0004553 GO:0005975	hydrolase activity, hydrolyzing O-glycosyl compounds carbohydrate metabolic process	-	IPR001547 (PFAM) IPR013781 (G3DSA:3.20.20.GENE3D) PTHR31451 (PANTHER) IPR017853 (SUPERFAMILY)
MGG_06798	440	GO:0005515	protein binding	-	IPR001214 (SMART) IPR001214 (PFAM) G3DSA:2.170.270.10 (GENE3D) PTHR12197 (PANTHER) PTHR12197:SF177 (PANTHER) IPR001214 (PROSITE_PROFILES) SSF82199 (SUPERFAMILY)
MGG_03394	434	-	-	-	SSF82199 (SUPERFAMILY)
MGG_00994	531	GO:0016020 GO:0004571 GO:0005509 GO:0005975	membrane mannosyl-oligosaccharide 1,2-alpha-mannosidase activity calcium ion binding carbohydrate metabolic process	EC:3.2.1.113 EC:3.2.1.24 EC:3.2.1	IPR001382 (PRINTS) IPR001382 (G3DSA:1.50.10.GENE3D) IPR001382 (PFAM) PTHR11742 (PANTHER) PTHR11742:SF45 (PANTHER) IPR001382 (SUPERFAMILY)
MGG_00084	553	GO:0016020 GO:0004571 GO:0005509 GO:0005975	membrane mannosyl-oligosaccharide 1,2-alpha-mannosidase activity calcium ion binding carbohydrate metabolic process	EC:3.2.1.113 EC:3.2.1.24 EC:3.2.1	IPR001382 (PRINTS) IPR001382 (G3DSA:1.50.10.GENE3D) IPR001382 (PFAM) PTHR11742:SF45 (PANTHER) PTHR11742 (PANTHER) IPR001382 (SUPERFAMILY)
MGG_04045	823	GO:0004573 GO:0009311	mannosyl-oligosaccharide glucosidase activity oligosaccharide metabolic process	EC:3.2.1.106 EC:3.2.1	IPR031631 (PFAM) IPR031335 (PFAM) PTHR10412:SF11 (PANTHER) IPR004888 (PANTHER) IPR008928 (SUPERFAMILY)
MGG_11913	311	GO:0016740 GO:0008152	transferase activity metabolic process	-	IPR007074 (PFAM) IPR009644 (PANTHER) PTHR15407:SF32 (PANTHER)
MGG_00703	322	GO:0043581	mycelium development	-	IPR021476 (PFAM) PTHR34618:SF3 (PANTHER) PTHR34618 (PANTHER)
MGG_04202	290	GO:0016301 GO:0009405 GO:0016310	kinase activity pathogenesis phosphorylation	-	IPR021476 (PFAM) PTHR34618:SF2 (PANTHER) PTHR34618 (PANTHER)
MGG_09875	275	GO:0009405	pathogenesis	-	IPR021476 (PFAM) PTHR34618 (PANTHER)
MGG_12337	251	-	-	-	IPR021476 (PFAM) PTHR34618 (PANTHER)
MGG_06618	353	-	-	-	IPR001279 (SMART) IPR001279 (G3DSA:3.60.15.GENE3D) IPR001279 (PFAM) PTHR11935:SF95 (PANTHER) PTHR11935 (PANTHER) IPR001279 (SUPERFAMILY)
MGG_16938	197	GO:0008237	metallopeptidase activity	-	IPR024079 (G3DSA:3.40.390.GENE3D) SSF55486 (SUPERFAMILY)
MGG_08041	283	GO:0008237	metallopeptidase activity	-	IPR024079 (G3DSA:3.40.390.GENE3D) IPR008754 (PFAM) PTHR19325 (PANTHER) PTHR19325:SF359 (PANTHER) SSF55486 (SUPERFAMILY)
MGG_03817	300	GO:0008237	metallopeptidase activity	-	IPR024079 (G3DSA:3.40.390.GENE3D) IPR008754 (PFAM) PTHR19325 (PANTHER) PTHR19325:SF359 (PANTHER) SSF55486 (SUPERFAMILY) SSF55486 (SUPERFAMILY)
MGG_03870	917	GO:0005618 GO:0016020 GO:0004252 GO:0006508	cell wall membrane serine-type endopeptidase activity proteolysis	EC:3.4.21	IPR015500 (PRINTS) IPR000209 (G3DSA:3.40.50.GENE3D) IPR010435 (PFAM) IPR000209 (PFAM) G3DSA:3.50.30.30 (GENE3D) IPR015500 (PANTHER) PTHR10795:SF401 (PANTHER) IPR000209 (SUPERFAMILY)
MGG_09073	902	GO:0005618 GO:0016020 GO:0004252 GO:0006508	cell wall membrane serine-type endopeptidase activity proteolysis	EC:3.4.21	IPR015500 (PRINTS) IPR000209 (PFAM) IPR000209 (G3DSA:3.40.50.GENE3D) G3DSA:3.50.30.30 (GENE3D) IPR003137 (PFAM) IPR010435 (PFAM) PTHR10795:SF363 (PANTHER) IPR015500 (PANTHER) SSF52025 (SUPERFAMILY) IPR000209 (SUPERFAMILY)
MGG_09817	902	GO:0004252 GO:0006508	serine-type endopeptidase activity proteolysis	EC:3.4.21	IPR015500 (PRINTS) G3DSA:3.50.30.30 (GENE3D) IPR003137 (PFAM) IPR000209 (PFAM) IPR000209 (G3DSA:3.40.50.GENE3D) PTHR10795:SF359 (PANTHER) IPR015500 (PANTHER) IPR000209 (SUPERFAMILY)
MGG_09990	891	GO:0004252 GO:0006508	serine-type endopeptidase activity proteolysis	EC:3.4.21	IPR015500 (PRINTS) G3DSA:3.50.30.30 (GENE3D) IPR000209 (G3DSA:3.40.50.GENE3D) IPR000209 (PFAM) PTHR10795:SF363 (PANTHER) IPR015500 (PANTHER) IPR000209 (SUPERFAMILY)
MGG_11574	398	GO:0046872	metal ion binding	-	IPR006035 (PRINTS) IPR006035 (PIRSF) IPR006035 (PFAM) IPR023696 (G3DSA:3.40.800.GENE3D) PTHR11358:SF36 (PANTHER) IPR006035 (PANTHER) IPR006035 (PROSITE_PROFILES) PS51257 (PROSITE_PROFILES) SSF52768 (SUPERFAMILY)
MGG_10585	335	GO:0016491 GO:0008152	oxidoreductase activity metabolic process	-	IPR002227 (PRINTS) IPR002227 (PFAM) IPR008922 (G3DSA:1.10.1280.GENE3D) PTHR11474:SF37 (PANTHER) PTHR11474 (PANTHER) IPR008922 (SUPERFAMILY)
MGG_10993	568	GO:0016491 GO:0071949 GO:0055114	oxidoreductase activity FAD binding oxidation-reduction process	-	PR00420 (PRINTS) IPR023753 (G3DSA:3.50.50.GENE3D) IPR002938 (PFAM) PTHR13789:SF210 (PANTHER) PTHR13789 (PANTHER) IPR023753 (SUPERFAMILY)
MGG_05164	542	GO:0005739 GO:0005783 GO:0007131	mitochondrion endoplasmic reticulum reciprocal meiotic recombination	-	IPR018803 (PFAM) PTHR23241:SF56 (PANTHER) PTHR23241 (PANTHER)
MGG_08523	640	GO:0005507 GO:0016491 GO:0055114	copper ion binding oxidoreductase activity oxidation-reduction process	-	IPR001117 (PFAM) IPR008972 (G3DSA:2.60.40.GENE3D) IPR008972 (G3DSA:2.60.40.GENE3D) IPR008972 (G3DSA:2.60.40.GENE3D) IPR011706 (PFAM) IPR011707 (PFAM) PTHR11709 (PANTHER) PTHR11709:SF95 (PANTHER) IPR008972 (SUPERFAMILY) IPR008972 (SUPERFAMILY) IPR008972 (SUPERFAMILY)
MGG_08127	604	GO:0005507 GO:0016491 GO:0055114	copper ion binding oxidoreductase activity oxidation-reduction process	-	IPR011707 (PFAM) IPR008972 (G3DSA:2.60.40.GENE3D) IPR011706 (PFAM) IPR008972 (G3DSA:2.60.40.GENE3D) IPR001117 (PFAM) PTHR11709:SF126 (PANTHER) PTHR11709 (PANTHER) IPR008972 (SUPERFAMILY) IPR008972 (SUPERFAMILY) IPR008972 (SUPERFAMILY)
MGG_09102	602	GO:0005507 GO:0016491 GO:0055114	copper ion binding oxidoreductase activity oxidation-reduction process	-	IPR011707 (PFAM) IPR011706 (PFAM) IPR008972 (G3DSA:2.60.40.GENE3D) IPR001117 (PFAM) IPR008972 (G3DSA:2.60.40.GENE3D) PTHR11709:SF95 (PANTHER) PTHR11709 (PANTHER) IPR008972 (SUPERFAMILY) IPR008972 (SUPERFAMILY) IPR008972 (SUPERFAMILY)
MGG_09139	597	GO:0005507 GO:0016491 GO:0055114	copper ion binding oxidoreductase activity oxidation-reduction process	-	IPR008972 (G3DSA:2.60.40.GENE3D) IPR011706 (PFAM) IPR011707 (PFAM) IPR008972 (G3DSA:2.60.40.GENE3D) IPR001117 (PFAM) PTHR11709 (PANTHER) PTHR11709:SF87 (PANTHER) IPR008972 (SUPERFAMILY) IPR008972 (SUPERFAMILY) IPR008972 (SUPERFAMILY)
MGG_05790	572	GO:0005507 GO:0016491 GO:0055114	copper ion binding oxidoreductase activity oxidation-reduction process	-	IPR011706 (PFAM) IPR011707 (PFAM) IPR001117 (PFAM) IPR008972 (G3DSA:2.60.40.GENE3D) IPR008972 (G3DSA:2.60.40.GENE3D) PTHR11709:SF87 (PANTHER) PTHR11709 (PANTHER) IPR008972 (SUPERFAMILY) IPR008972 (SUPERFAMILY) IPR008972 (SUPERFAMILY)
MGG_00677	257	GO:0008810 GO:0000272 GO:0005982 GO:0005985	cellulase activity polysaccharide catabolic process starch metabolic process sucrose metabolic process	EC:3.2.1.4	IPR002594 (PFAM) IPR013319 (G3DSA:2.60.120.GENE3D) PTHR34002 (PANTHER) PTHR34002:SF2 (PANTHER) IPR013320 (SUPERFAMILY)
MGG_03015	532	-	-	-	IPR027974 (PFAM)
MGG_03791	129	GO:0005509	calcium ion binding	-	IPR011992 (G3DSA:1.10.238.GENE3D) IPR002048 (PFAM) IPR002048 (PROSITE_PROFILES) IPR011992 (SUPERFAMILY)
MGG_10532	247	-	-	-	IPR008701 (PIRSF) IPR008701 (PFAM) PTHR33657:SF8 (PANTHER) PTHR33657 (PANTHER)
MGG_00531	534	-	-	-	IPR013595 (PFAM) IPR029058 (G3DSA:3.40.50.GENE3D) PTHR10992 (PANTHER) PTHR10992:SF863 (PANTHER) IPR029058 (SUPERFAMILY)
MGG_09782	431	GO:0003824	catalytic activity	-	IPR011042 (G3DSA:2.120.10.GENE3D) PTHR19328 (PANTHER) PTHR19328:SF37 (PANTHER) IPR011041 (SUPERFAMILY)
MGG_09383	916	GO:0016021 GO:0043581	integral component of membrane mycelium development	-	IPR010816 (PFAM) PTHR14905:SF11 (PANTHER) PTHR14905 (PANTHER)
MGG_01326	759	GO:0016021	integral component of membrane	-	IPR010816 (PFAM) PTHR14905:SF11 (PANTHER) PTHR14905 (PANTHER)
MGG_08454	235	-	-	-	IPR008701 (PIRSF) IPR008701 (PFAM) PTHR33657:SF8 (PANTHER) PTHR33657 (PANTHER)
MGG_04309	444	GO:0031090	organelle membrane	-	IPR007292 (PFAM) PTHR28012:SF1 (PANTHER) PTHR28012 (PANTHER)
MGG_02853	306	GO:0003676 GO:0004519 GO:0006308	nucleic acid binding endonuclease activity DNA catabolic process	EC:3.1	IPR008947 (G3DSA:1.10.575.GENE3D) IPR003154 (PFAM) PTHR33146 (PANTHER) IPR008947 (SUPERFAMILY)
MGG_10843	413	GO:0005783 GO:0000774	endoplasmic reticulum adenyl-nucleotide exchange factor activity	-	IPR031884 (PFAM) PTHR19316 (PANTHER)
MGG_14156	156	GO:0016787	hydrolase activity	-	IPR015797 (G3DSA:3.90.79.GENE3D) IPR000086 (PFAM) IPR000086 (PROSITE_PROFILES) IPR015797 (SUPERFAMILY)
MGG_14344	156	GO:0016787	hydrolase activity	-	IPR015797 (G3DSA:3.90.79.GENE3D) IPR000086 (PFAM) IPR000086 (PROSITE_PROFILES) IPR015797 (SUPERFAMILY)
MGG_14061	500	GO:0045735 GO:0033609	nutrient reservoir activity oxalate metabolic process	-	IPR006045 (SMART) IPR006045 (PFAM) IPR017774 (TIGRFAM) IPR014710 (G3DSA:2.60.120.GENE3D) PTHR31238:SF32 (PANTHER) PTHR31238 (PANTHER) IPR011051 (SUPERFAMILY)
MGG_10252	486	GO:0045735 GO:0033609	nutrient reservoir activity oxalate metabolic process	-	IPR006045 (SMART) IPR014710 (G3DSA:2.60.120.GENE3D) IPR014710 (G3DSA:2.60.120.GENE3D) IPR017774 (TIGRFAM) IPR006045 (PFAM) PTHR31238 (PANTHER) PTHR31238:SF37 (PANTHER) IPR011051 (SUPERFAMILY)
MGG_10247	382	GO:0003847 GO:0016042 GO:0008247 GO:0046486	1-alkyl-2-acetylglycerophosphocholine esterase activity lipid catabolic process 1-alkyl-2-acetylglycerophosphocholine esterase complex glycerolipid metabolic process	EC:3.1.1.47 EC:3.1.1.1	IPR029059 (PFAM) IPR029058 (G3DSA:3.40.50.GENE3D) PTHR10272:SF14 (PANTHER) IPR005065 (PANTHER) IPR029058 (SUPERFAMILY)
MGG_04920	332	GO:0008474 GO:0002084	palmitoyl-(protein) hydrolase activity protein depalmitoylation	EC:3.1.2.22	IPR002472 (PRINTS) IPR029058 (G3DSA:3.40.50.GENE3D) IPR002472 (PFAM) PTHR11247 (PANTHER) IPR030294 (PTHR11247:PANTHER) IPR029058 (SUPERFAMILY)
MGG_00242	342	-	-	-	G3DSA:3.90.210.10 (GENE3D) SSF56399 (SUPERFAMILY)
MGG_02827	560	GO:0016787 GO:0008152	hydrolase activity metabolic process	-	IPR029058 (G3DSA:3.40.50.GENE3D) IPR002018 (PFAM) PTHR11559 (PANTHER) PTHR11559:SF238 (PANTHER) IPR029058 (SUPERFAMILY)
MGG_12798	556	GO:0016787 GO:0008152	hydrolase activity metabolic process	-	IPR002018 (PFAM) IPR029058 (G3DSA:3.40.50.GENE3D) PTHR11559 (PANTHER) PTHR11559:SF238 (PANTHER) PS51257 (PROSITE_PROFILES) IPR029058 (SUPERFAMILY)
MGG_02987	535	GO:0016787 GO:0008152	hydrolase activity metabolic process	-	IPR002018 (PFAM) IPR029058 (G3DSA:3.40.50.GENE3D) PTHR11559 (PANTHER) PTHR11559:SF252 (PANTHER) IPR029058 (SUPERFAMILY)
MGG_03356	355	GO:0016829 GO:0030246 GO:0008152	lyase activity carbohydrate binding metabolic process	-	IPR011050 (SUPERFAMILY)
MGG_10315	112	GO:0009277 GO:0005199 GO:0042546	fungal-type cell wall structural constituent of cell wall cell wall biogenesis	-	IPR001338 (SMART) IPR001338 (PFAM)
MGG_05054	185	GO:0043581	mycelium development	-	IPR008914 (G3DSA:3.90.280.GENE3D) IPR008914 (PFAM) PTHR11362 (PANTHER) PTHR11362:SF37 (PANTHER) IPR008914 (SUPERFAMILY)
MGG_04348	323	GO:0005576 GO:0016829 GO:0000272	extracellular region lyase activity polysaccharide catabolic process	-	IPR002022 (SMART) IPR012334 (G3DSA:2.160.20.GENE3D) IPR002022 (PFAM) PTHR31683 (PANTHER) PTHR31683:SF6 (PANTHER) IPR011050 (SUPERFAMILY)
MGG_05875	240	GO:0005576 GO:0030570	extracellular region pectate lyase activity	EC:4.2.2.2	IPR012334 (G3DSA:2.160.20.GENE3D) IPR004898 (PFAM) PTHR33407 (PANTHER) PTHR33407:SF7 (PANTHER) IPR011050 (SUPERFAMILY)
MGG_07566	350	GO:0005576 GO:0030570 GO:0000272	extracellular region pectate lyase activity polysaccharide catabolic process	EC:4.2.2.2	IPR002022 (SMART) IPR012334 (G3DSA:2.160.20.GENE3D) IPR002022 (PFAM) PTHR31683 (PANTHER) PTHR31683:SF6 (PANTHER) IPR011050 (SUPERFAMILY)
MGG_00618	325	GO:0005618 GO:0030599 GO:0042545 GO:0005982 GO:0005985	cell wall pectinesterase activity cell wall modification starch metabolic process sucrose metabolic process	EC:3.1.1.11 EC:3.1.1.1	IPR012334 (G3DSA:2.160.20.GENE3D) IPR000070 (PFAM) PTHR31321:SF1 (PANTHER) PTHR31321 (PANTHER) IPR011050 (SUPERFAMILY)
MGG_09818	452	GO:0004190 GO:0006508	aspartic-type endopeptidase activity proteolysis	EC:3.4.23	IPR021109 (G3DSA:2.40.70.GENE3D) IPR021109 (G3DSA:2.40.70.GENE3D) IPR033121 (PFAM) IPR033121 (PROSITE_PROFILES) IPR021109 (SUPERFAMILY)
MGG_02898	407	GO:0004190 GO:0006508	aspartic-type endopeptidase activity proteolysis	EC:3.4.23	IPR001461 (PRINTS) IPR021109 (G3DSA:2.40.70.GENE3D) IPR021109 (G3DSA:2.40.70.GENE3D) IPR033121 (PFAM) PTHR13683:SF345 (PANTHER) IPR001461 (PANTHER) IPR033121 (PROSITE_PROFILES) IPR021109 (SUPERFAMILY)
MGG_10171	401	GO:0005576 GO:0004177 GO:0046872 GO:0006508	extracellular region aminopeptidase activity metal ion binding proteolysis	EC:3.4.11	G3DSA:3.40.630.10 (GENE3D) IPR007484 (PFAM) PTHR12147 (PANTHER) PTHR12147:SF21 (PANTHER) SSF53187 (SUPERFAMILY)
MGG_13012	371	GO:0004177 GO:0046872 GO:0006508	aminopeptidase activity metal ion binding proteolysis	EC:3.4.11	IPR007484 (PFAM) G3DSA:3.40.630.10 (GENE3D) PTHR12147:SF18 (PANTHER) PTHR12147 (PANTHER) SSF53187 (SUPERFAMILY)
MGG_04847	449	GO:0004181 GO:0008270 GO:0006508	metallocarboxypeptidase activity zinc ion binding proteolysis	EC:3.4.17	IPR000834 (SMART) G3DSA:3.40.630.10 (GENE3D) IPR000834 (PFAM) PTHR11705 (PANTHER) PTHR11705:SF56 (PANTHER) SSF53187 (SUPERFAMILY)
MGG_15930	378	-	-	-	PS51257 (PROSITE_PROFILES)
MGG_16033	502	GO:0005515	protein binding	-	G3DSA:3.40.630.10 (GENE3D) IPR007484 (PFAM) PTHR12147 (PANTHER) IPR003961 (PROSITE_PROFILES) SSF53187 (SUPERFAMILY)
MGG_02275	529	GO:0008236 GO:0006508	serine-type peptidase activity proteolysis	-	IPR029058 (G3DSA:3.40.50.GENE3D) IPR008758 (PFAM) PTHR11010 (PANTHER) PTHR11010:SF23 (PANTHER) IPR029058 (SUPERFAMILY)
MGG_00033	534	-	-	-	IPR013595 (PFAM) IPR029058 (G3DSA:3.40.50.GENE3D) IPR000073 (PFAM) PTHR10992:SF863 (PANTHER) PTHR10992 (PANTHER) PS51257 (PROSITE_PROFILES) IPR029058 (SUPERFAMILY)
MGG_06750	748	GO:0008236 GO:0006508	serine-type peptidase activity proteolysis	-	IPR029045 (G3DSA:3.90.226.GENE3D) IPR005151 (PFAM) PTHR37049 (PANTHER) PTHR37049:SF2 (PANTHER) IPR029045 (SUPERFAMILY)
MGG_10942	769	GO:0008236 GO:0006508	serine-type peptidase activity proteolysis	-	IPR002469 (G3DSA:2.140.10.GENE3D) IPR001375 (PFAM) IPR002469 (PFAM) IPR029058 (G3DSA:3.40.50.GENE3D) PTHR11731:SF118 (PANTHER) PTHR11731 (PANTHER) SSF82171 (SUPERFAMILY) IPR029058 (SUPERFAMILY)
MGG_15814	207	GO:0003755 GO:0000413 GO:0006457	peptidyl-prolyl cis-trans isomerase activity protein peptidyl-prolyl isomerization protein folding	EC:5.2.1.8	IPR002130 (PRINTS) IPR002130 (PFAM) IPR029000 (G3DSA:2.40.100.GENE3D) IPR024936 (PANTHER) IPR002130 (PROSITE_PROFILES) IPR029000 (SUPERFAMILY)
MGG_01396	781	GO:0004553 GO:0005975	hydrolase activity, hydrolyzing O-glycosyl compounds carbohydrate metabolic process	-	IPR001764 (PRINTS) IPR001764 (PFAM) IPR002772 (PFAM) IPR002772 (G3DSA:3.40.50.GENE3D) IPR001764 (G3DSA:3.20.20.GENE3D) IPR026891 (PFAM) IPR026892 (PANTHER) PTHR30620:SF16 (PANTHER) IPR017853 (SUPERFAMILY) IPR002772 (SUPERFAMILY)
MGG_10038	621	GO:0004553 GO:0005975	hydrolase activity, hydrolyzing O-glycosyl compounds carbohydrate metabolic process	-	IPR001764 (PRINTS) IPR002772 (PFAM) IPR002772 (G3DSA:3.40.50.GENE3D) IPR001764 (PFAM) IPR001764 (G3DSA:3.20.20.GENE3D) PTHR30620:SF5 (PANTHER) IPR026892 (PANTHER) PS51257 (PROSITE_PROFILES) IPR002772 (SUPERFAMILY) IPR017853 (SUPERFAMILY)
MGG_09602	640	GO:0005507 GO:0008131 GO:0048038 GO:0009308 GO:0055114	copper ion binding primary amine oxidase activity quinone binding amine metabolic process oxidation-reduction process	EC:1.4.3.21	IPR000269 (PRINTS) IPR015798 (PFAM) G3DSA:3.10.450.40 (GENE3D) IPR015798 (G3DSA:2.70.98.GENE3D) PTHR10638:SF20 (PANTHER) IPR000269 (PANTHER) IPR015798 (SUPERFAMILY) IPR016182 (SUPERFAMILY)
MGG_03746	352	GO:0005576 GO:0004553 GO:0030248 GO:0005975	extracellular region hydrolase activity, hydrolyzing O-glycosyl compounds cellulose binding carbohydrate metabolic process	-	IPR000254 (SMART) IPR010126 (PFAM) IPR029058 (G3DSA:3.40.50.GENE3D) IPR000254 (PFAM) PTHR11731:SF134 (PANTHER) PTHR11731 (PANTHER) IPR000254 (PRODOM) IPR000254 (PROSITE_PROFILES) IPR029058 (SUPERFAMILY) IPR029058 (SUPERFAMILY)
MGG_16894	308	GO:0052051	interaction with host via protein secreted by type II secretion system	-	no IPS match
MGG_01557	178	GO:0000328 GO:0016020 GO:0032366	fungal-type vacuole lumen membrane intracellular sterol transport	-	IPR003172 (SMART) G3DSA:2.70.220.10 (GENE3D) IPR003172 (PFAM) PTHR11306 (PANTHER) PTHR11306:SF0 (PANTHER) IPR014756 (SUPERFAMILY)
MGG_01367	187	GO:0007165	signal transduction	-	IPR015141 (PFAM) IPR016090 (G3DSA:1.20.90.GENE3D) PTHR40787:SF2 (PANTHER) PTHR40787 (PANTHER) IPR016090 (SUPERFAMILY)
MGG_08342	361	-	-	-	IPR023214 (G3DSA:3.40.50.GENE3D) IPR023214 (SUPERFAMILY)
MGG_07856	509	GO:0005506 GO:0016705 GO:0020037 GO:0055114	iron ion binding oxidoreductase activity, acting on paired donors, with incorporation or reduction of molecular oxygen heme binding oxidation-reduction process	-	IPR002401 (PRINTS) IPR001128 (PRINTS) IPR001128 (G3DSA:1.10.630.GENE3D) IPR001128 (PFAM) PTHR24279:SF65 (PANTHER) PTHR24279 (PANTHER) IPR001128 (SUPERFAMILY)
MGG_14711	561	-	-	-	PTHR35204 (PANTHER) PTHR35204:SF1 (PANTHER)
MGG_05100	177	GO:0043581	mycelium development	-	IPR001283 (PRINTS) IPR014044 (SMART) IPR014044 (G3DSA:3.40.33.GENE3D) IPR014044 (PFAM) IPR001283 (PANTHER) IPR014044 (SUPERFAMILY)
MGG_06610	400	-	-	-	IPR029059 (PFAM) IPR029058 (G3DSA:3.40.50.GENE3D) IPR029058 (SUPERFAMILY)
MGG_08356	484	GO:0005515 GO:0016810 GO:0005975 GO:0006807	protein binding hydrolase activity, acting on carbon-nitrogen (but not peptide) bonds carbohydrate metabolic process nitrogen compound metabolic process	-	IPR002509 (G3DSA:3.20.20.GENE3D) IPR002509 (PFAM) G3DSA:1.20.1280.50 (GENE3D) PTHR10587:SF89 (PANTHER) PTHR10587 (PANTHER) IPR001810 (PROSITE_PROFILES) IPR002509 (PROSITE_PROFILES) IPR001810 (SUPERFAMILY) IPR011330 (SUPERFAMILY)
MGG_03461	257	GO:0016810 GO:0005975 GO:0006807	hydrolase activity, acting on carbon-nitrogen (but not peptide) bonds carbohydrate metabolic process nitrogen compound metabolic process	-	IPR002509 (G3DSA:3.20.20.GENE3D) IPR002509 (PFAM) PTHR10587 (PANTHER) PTHR10587:SF69 (PANTHER) IPR002509 (PROSITE_PROFILES) IPR011330 (SUPERFAMILY)
MGG_03858	551	GO:0001735 GO:0030328 GO:0055114	prenylcysteine oxidase activity prenylcysteine catabolic process oxidation-reduction process	EC:1.8.3.5	IPR017046 (PIRSF) IPR023753 (G3DSA:3.50.50.GENE3D) IPR010795 (PFAM) PF13450 (PFAM) PTHR10742:SF298 (PANTHER) PTHR10742 (PANTHER) IPR023753 (SUPERFAMILY)
MGG_03056	677	GO:0004252 GO:0006508	serine-type endopeptidase activity proteolysis	EC:3.4.21	IPR015366 (SMART) IPR015366 (PFAM) IPR000209 (PFAM) IPR000209 (G3DSA:3.40.50.GENE3D) PTHR14218:SF13 (PANTHER) PTHR14218 (PANTHER) IPR030400 (PROSITE_PROFILES) IPR009020 (SUPERFAMILY) IPR000209 (SUPERFAMILY)
MGG_06004	275	GO:0016020	membrane	-	IPR000163 (PRINTS) IPR001107 (SMART) IPR001107 (PFAM) IPR000163 (PANTHER) IPR001107 (SUPERFAMILY)
MGG_15267	92	-	-	-	IPR014005 (SMART) IPR008427 (PFAM) PTHR35607 (PANTHER) PTHR35607:SF1 (PANTHER)
MGG_05753	510	GO:0005783 GO:0016853 GO:0045454	endoplasmic reticulum isomerase activity cell redox homeostasis	-	PR00421 (PRINTS) IPR005788 (TIGRFAM) PF13848 (PFAM) IPR012336 (G3DSA:3.40.30.GENE3D) IPR005792 (TIGRFAM) IPR013766 (PFAM) IPR012336 (G3DSA:3.40.30.GENE3D) PTHR18929 (PANTHER) PTHR18929:SF74 (PANTHER) IPR012336 (PROSITE_PROFILES) IPR012336 (SUPERFAMILY) IPR012336 (SUPERFAMILY) IPR012336 (SUPERFAMILY) IPR012336 (SUPERFAMILY)
MGG_06786	471	GO:0045454	cell redox homeostasis	-	PR00421 (PRINTS) IPR012336 (G3DSA:3.40.30.GENE3D) IPR012336 (G3DSA:3.40.30.GENE3D) IPR013766 (PFAM) PTHR18929 (PANTHER) PTHR18929:SF103 (PANTHER) IPR012336 (PROSITE_PROFILES) IPR012336 (SUPERFAMILY) IPR012336 (SUPERFAMILY)
MGG_05688	399	-	-	-	IPR012336 (G3DSA:3.40.30.GENE3D) PF13848 (PFAM) PTHR18929 (PANTHER) PTHR18929:SF74 (PANTHER) IPR012336 (SUPERFAMILY) IPR012336 (SUPERFAMILY)
MGG_08973	370	GO:0045454	cell redox homeostasis	-	IPR013766 (PFAM) PF13848 (PFAM) IPR012336 (G3DSA:3.40.30.GENE3D) PTHR18929 (PANTHER) IPR012336 (SUPERFAMILY) IPR012336 (SUPERFAMILY)
MGG_08164	371	GO:0005783 GO:0016853 GO:0045454	endoplasmic reticulum isomerase activity cell redox homeostasis	-	PR00421 (PRINTS) IPR012336 (G3DSA:3.40.30.GENE3D) IPR011679 (G3DSA:1.20.1150.GENE3D) IPR005788 (TIGRFAM) IPR011679 (PFAM) IPR012336 (G3DSA:3.40.30.GENE3D) IPR013766 (PFAM) PTHR18929:SF87 (PANTHER) PTHR18929 (PANTHER) IPR012336 (PROSITE_PROFILES) IPR012336 (SUPERFAMILY) IPR011679 (SUPERFAMILY) IPR012336 (SUPERFAMILY)
MGG_15022	142	-	-	-	IPR032382 (PFAM)
MGG_00194	468	GO:0005783 GO:0043581	endoplasmic reticulum mycelium development	-	PF13668 (PFAM) PTHR38705:SF1 (PANTHER) PTHR38705 (PANTHER)
MGG_09794	439	-	-	-	PTHR35609:SF1 (PANTHER) PTHR35609 (PANTHER)
MGG_01064	98	GO:0016020	membrane	-	IPR010259 (G3DSA:3.30.70.GENE3D) PTHR28288 (PANTHER) PTHR28288:SF1 (PANTHER) IPR009020 (SUPERFAMILY)
MGG_14898	100	GO:0016021 GO:0022891 GO:0055085	integral component of membrane substrate-specific transmembrane transporter activity transmembrane transport	-	no IPS match
MGG_13129	620	GO:0005515	protein binding	-	IPR009091 (G3DSA:2.130.10.GENE3D) IPR001810 (PFAM) PF13540 (PFAM) G3DSA:1.20.1280.50 (GENE3D) IPR001810 (PROSITE_PROFILES) IPR009091 (SUPERFAMILY) IPR001810 (SUPERFAMILY)
MGG_00566	363	GO:0005515	protein binding	-	IPR002110 (SMART) IPR020683 (PFAM) IPR020683 (G3DSA:1.25.40.GENE3D) PTHR24188 (PANTHER) IPR020683 (PROSITE_PROFILES) IPR002110 (PROSITE_PROFILES) IPR020683 (SUPERFAMILY)
MGG_12068	472	-	-	-	IPR027589 (TIGRFAM) IPR013211 (PFAM) PTHR38787 (PANTHER) PTHR38787:SF1 (PANTHER)
MGG_09147	348	GO:0004553 GO:0005975	hydrolase activity, hydrolyzing O-glycosyl compounds carbohydrate metabolic process	-	IPR006710 (PFAM) IPR023296 (G3DSA:2.115.10.GENE3D) IPR006710 (PANTHER) PTHR22925:SF35 (PANTHER) IPR023296 (SUPERFAMILY)
MGG_11774	427	-	-	-	PTHR36182:SF1 (PANTHER) PTHR36182 (PANTHER)
MGG_09199	473	GO:0003993 GO:0006771 GO:0019497	acid phosphatase activity riboflavin metabolic process hexachlorocyclohexane metabolic process	EC:3.1 EC:3.1.3.41 EC:3.1.3.2	IPR016274 (PIRSF) IPR000560 (PFAM) IPR029033 (G3DSA:3.40.50.GENE3D) PTHR20963 (PANTHER) PTHR20963:SF14 (PANTHER) IPR029033 (SUPERFAMILY)
MGG_07677	259	GO:0016787	hydrolase activity	-	IPR013830 (G3DSA:3.40.50.GENE3D) IPR013830 (PFAM) PTHR31321:SF28 (PANTHER) PTHR31321 (PANTHER) IPR013830 (SUPERFAMILY)
MGG_10510	324	GO:0003723 GO:0033897	RNA binding ribonuclease T2 activity	EC:3.1.31 EC:3.1 EC:3.1.27 EC:3.1.27.1	IPR001568 (PFAM) IPR001568 (G3DSA:3.90.730.GENE3D) IPR001568 (PANTHER) PTHR11240:SF17 (PANTHER) IPR001568 (SUPERFAMILY)
MGG_04928	174	-	-	-	G3DSA:2.80.10.50 (GENE3D) IPR000772 (PFAM) IPR000772 (PROSITE_PROFILES) IPR000772 (SUPERFAMILY)
MGG_12906	441	GO:0030246	carbohydrate binding	-	G3DSA:2.80.10.50 (GENE3D) IPR000772 (PROSITE_PROFILES) IPR000772 (SUPERFAMILY) IPR000772 (SUPERFAMILY)
MGG_14917	343	GO:0005515	protein binding	-	IPR006652 (SMART) IPR015915 (G3DSA:2.120.10.GENE3D) PF13418 (PFAM) IPR006652 (PFAM) PTHR24412 (PANTHER) SSF117281 (SUPERFAMILY)
MGG_03085	279	GO:0005576	extracellular region	-	IPR001283 (PRINTS) IPR002413 (PRINTS) IPR014044 (SMART) IPR014044 (G3DSA:3.40.33.GENE3D) IPR014044 (PFAM) PTHR10334:SF230 (PANTHER) IPR001283 (PANTHER) IPR014044 (SUPERFAMILY)
MGG_03755	254	GO:0005576	extracellular region	-	IPR001283 (PRINTS) IPR014044 (SMART) IPR014044 (G3DSA:3.40.33.GENE3D) IPR014044 (PFAM) IPR001283 (PANTHER) IPR014044 (SUPERFAMILY)
MGG_10475	476	GO:0004553 GO:0005975	hydrolase activity, hydrolyzing O-glycosyl compounds carbohydrate metabolic process	-	IPR000757 (PFAM) IPR013320 (G3DSA:2.60.120.GENE3D) PTHR10963 (PANTHER) PTHR10963:SF41 (PANTHER) IPR000757 (PROSITE_PROFILES) IPR013320 (SUPERFAMILY)
MGG_06493	387	GO:0004553 GO:0005975	hydrolase activity, hydrolyzing O-glycosyl compounds carbohydrate metabolic process	-	IPR000757 (PFAM) IPR013320 (G3DSA:2.60.120.GENE3D) PTHR10963 (PANTHER) PTHR10963:SF41 (PANTHER) IPR000757 (PROSITE_PROFILES) IPR013320 (SUPERFAMILY)
MGG_05564	250	-	-	-	IPR025649 (PFAM) PTHR38847:SF1 (PANTHER) PTHR38847 (PANTHER)
MGG_03364	211	-	-	-	IPR025649 (PFAM) PTHR38847 (PANTHER) PTHR38847:SF1 (PANTHER)
MGG_10798	200	-	-	-	IPR011089 (PFAM) PTHR24094:SF14 (PANTHER) PTHR24094 (PANTHER)
MGG_07786	199	-	-	-	IPR025649 (PFAM) PTHR38847:SF1 (PANTHER) PTHR38847 (PANTHER)
MGG_10804	166	-	-	-	IPR008701 (PFAM)
MGG_14628	471	GO:0004806 GO:0016042 GO:0046486	triglyceride lipase activity lipid catabolic process glycerolipid metabolic process	EC:3.1.1 EC:3.1.1.1 EC:3.1.1.3	IPR005152 (PIRSF) IPR029059 (PFAM) IPR029058 (G3DSA:3.40.50.GENE3D) IPR029058 (SUPERFAMILY)
MGG_04257	446	-	-	-	IPR029058 (G3DSA:3.40.50.GENE3D) IPR029059 (PFAM) IPR029058 (SUPERFAMILY)
MGG_01882	453	-	-	-	IPR029059 (PFAM) IPR029058 (G3DSA:3.40.50.GENE3D) IPR029058 (SUPERFAMILY)
MGG_17721	205	GO:0005509	calcium ion binding	-	IPR002048 (SMART) IPR002048 (PFAM) IPR011992 (G3DSA:1.10.238.GENE3D) PTHR19237 (PANTHER) IPR002048 (PROSITE_PROFILES) IPR011992 (SUPERFAMILY)
MGG_09019	193	GO:0007165	signal transduction	-	IPR016090 (G3DSA:1.20.90.GENE3D) IPR015141 (PFAM) PTHR40787:SF2 (PANTHER) PTHR40787 (PANTHER) IPR016090 (SUPERFAMILY)
MGG_00505	416	GO:0043581	mycelium development	-	IPR005556 (PFAM) PTHR31316 (PANTHER) PTHR31316:SF0 (PANTHER)
MGG_02531	909	GO:0004252 GO:0006508	serine-type endopeptidase activity proteolysis	EC:3.4.21	IPR015500 (PRINTS) IPR000209 (PFAM) IPR000209 (G3DSA:3.40.50.GENE3D) IPR003137 (PFAM) G3DSA:3.50.30.30 (GENE3D) IPR015500 (PANTHER) PTHR10795:SF363 (PANTHER) SSF52025 (SUPERFAMILY) IPR000209 (SUPERFAMILY)
MGG_13977	963	GO:0005618 GO:0016020 GO:0004252 GO:0006508	cell wall membrane serine-type endopeptidase activity proteolysis	EC:3.4.21	IPR015500 (PRINTS) IPR010259 (G3DSA:3.30.70.GENE3D) IPR010435 (PFAM) G3DSA:3.50.30.30 (GENE3D) IPR000209 (G3DSA:3.40.50.GENE3D) IPR003137 (PFAM) IPR000209 (PFAM) PTHR10795:SF363 (PANTHER) IPR015500 (PANTHER) SSF52025 (SUPERFAMILY) IPR000209 (SUPERFAMILY)
MGG_08436	919	GO:0004252 GO:0006508	serine-type endopeptidase activity proteolysis	EC:3.4.21	IPR015500 (PRINTS) IPR000209 (PFAM) G3DSA:3.50.30.30 (GENE3D) IPR003137 (PFAM) IPR000209 (G3DSA:3.40.50.GENE3D) PTHR10795:SF419 (PANTHER) IPR015500 (PANTHER) SSF52025 (SUPERFAMILY) IPR000209 (SUPERFAMILY)
MGG_03316	907	GO:0005618 GO:0016020 GO:0004252 GO:0006508	cell wall membrane serine-type endopeptidase activity proteolysis	EC:3.4.21	IPR015500 (PRINTS) IPR000209 (G3DSA:3.40.50.GENE3D) IPR000209 (PFAM) IPR010435 (PFAM) PTHR10795:SF401 (PANTHER) IPR015500 (PANTHER) IPR000209 (SUPERFAMILY)
MGG_09352	906	GO:0005618 GO:0016020 GO:0004252 GO:0006508	cell wall membrane serine-type endopeptidase activity proteolysis	EC:3.4.21	IPR015500 (PRINTS) IPR000209 (G3DSA:3.40.50.GENE3D) G3DSA:3.50.30.30 (GENE3D) IPR000209 (PFAM) IPR010435 (PFAM) IPR015500 (PANTHER) PTHR10795:SF359 (PANTHER) SSF52025 (SUPERFAMILY) IPR000209 (SUPERFAMILY)
MGG_08415	902	GO:0005618 GO:0016020 GO:0004252 GO:0006508	cell wall membrane serine-type endopeptidase activity proteolysis	EC:3.4.21	IPR015500 (PRINTS) IPR000209 (G3DSA:3.40.50.GENE3D) IPR010435 (PFAM) IPR000209 (PFAM) PTHR10795:SF363 (PANTHER) IPR015500 (PANTHER) IPR000209 (SUPERFAMILY)
MGG_01453	528	GO:0008236 GO:0006508	serine-type peptidase activity proteolysis	-	IPR008758 (PFAM) IPR029058 (G3DSA:3.40.50.GENE3D) PTHR11010 (PANTHER) PTHR11010:SF23 (PANTHER) IPR029058 (SUPERFAMILY)
MGG_15423	564	GO:0008236 GO:0006508	serine-type peptidase activity proteolysis	-	IPR008758 (PFAM) IPR029058 (G3DSA:3.40.50.GENE3D) PTHR11010:SF11 (PANTHER) PTHR11010 (PANTHER) IPR029058 (SUPERFAMILY)
MGG_03337	542	GO:0008236 GO:0006508	serine-type peptidase activity proteolysis	-	IPR029058 (G3DSA:3.40.50.GENE3D) IPR008758 (PFAM) PTHR11010:SF23 (PANTHER) PTHR11010 (PANTHER) IPR029058 (SUPERFAMILY)
MGG_07584	542	GO:0008236 GO:0006508	serine-type peptidase activity proteolysis	-	IPR029058 (G3DSA:3.40.50.GENE3D) IPR008758 (PFAM) PTHR11010 (PANTHER) PTHR11010:SF23 (PANTHER)
MGG_02257	317	GO:0005975	carbohydrate metabolic process	-	IPR013781 (G3DSA:3.20.20.GENE3D) IPR024655 (PFAM) PTHR34154:SF4 (PANTHER) PTHR34154 (PANTHER) IPR017853 (SUPERFAMILY)
MGG_08593	359	-	-	-	IPR008972 (G3DSA:2.60.40.GENE3D) PTHR34883:SF4 (PANTHER) PTHR34883 (PANTHER) IPR008972 (SUPERFAMILY)
MGG_10023	307	GO:0016491 GO:0008152	oxidoreductase activity metabolic process	-	IPR002347 (PRINTS) IPR016040 (G3DSA:3.40.50.GENE3D) IPR002477 (PFAM) IPR002477 (G3DSA:1.10.101.GENE3D) IPR002198 (PFAM) PTHR24322 (PANTHER) IPR016040 (SUPERFAMILY) IPR002477 (SUPERFAMILY)
MGG_14465	636	GO:0016491 GO:0055114	oxidoreductase activity oxidation-reduction process	-	no IPS match
MGG_13116	443	-	-	-	IPR011042 (G3DSA:2.120.10.GENE3D) PTHR11799 (PANTHER) PTHR11799:SF2 (PANTHER) SSF63829 (SUPERFAMILY)
MGG_16125	200	-	-	-	IPR014710 (G3DSA:2.60.120.GENE3D)
MGG_02918	114	GO:0016021	integral component of membrane	-	G3DSA:2.60.20.10 (GENE3D) IPR011024 (SUPERFAMILY)
MGG_13557	1156	-	-	-	PTHR39602 (PANTHER) PTHR39602:SF1 (PANTHER)
MGG_05716	175	GO:0006412	translation	-	PTHR38849 (PANTHER)
MGG_08300	165	-	-	-	PTHR38849 (PANTHER)
MGG_06861	163	-	-	-	IPR032710 (SUPERFAMILY)
MGG_10275	663	GO:0004767 GO:0006685 GO:0006687	sphingomyelin phosphodiesterase activity sphingomyelin catabolic process glycosphingolipid metabolic process	EC:3.1 EC:3.1.4.12 EC:3.1.1	IPR011160 (PIRSF) IPR029052 (G3DSA:3.60.21.GENE3D) IPR004843 (PFAM) PTHR10340 (PANTHER) PTHR10340:SF34 (PANTHER) IPR029052 (SUPERFAMILY)
MGG_05070	407	-	-	-	IPR029053 (G3DSA:2.60.120.GENE3D) PTHR36182:SF2 (PANTHER) PTHR36182 (PANTHER)
MGG_16840	242	GO:0004601 GO:0006804 GO:0006979	peroxidase activity obsolete peroxidase reaction response to oxidative stress	EC:1.11.1.7	IPR000028 (G3DSA:1.10.489.GENE3D) IPR000028 (PFAM) PTHR33577 (PANTHER) PTHR33577:SF6 (PANTHER) IPR000028 (PROSITE_PROFILES) IPR000028 (SUPERFAMILY)
MGG_07871	241	GO:0004601 GO:0006804 GO:0006979	peroxidase activity obsolete peroxidase reaction response to oxidative stress	EC:1.11.1.7	IPR000028 (PFAM) IPR000028 (G3DSA:1.10.489.GENE3D) PTHR33577 (PANTHER) IPR000028 (PROSITE_PROFILES) IPR000028 (SUPERFAMILY)
MGG_04733	723	GO:0004252 GO:0006508	serine-type endopeptidase activity proteolysis	EC:3.4.21	IPR015500 (PRINTS) IPR000209 (PFAM) IPR010259 (G3DSA:3.30.70.GENE3D) IPR000209 (G3DSA:3.40.50.GENE3D) IPR015500 (PANTHER) PTHR10795:SF419 (PANTHER) IPR000209 (SUPERFAMILY)
MGG_09246	511	GO:0004252 GO:0006508	serine-type endopeptidase activity proteolysis	EC:3.4.21	IPR015500 (PRINTS) IPR010259 (G3DSA:3.30.70.GENE3D) IPR000209 (PFAM) IPR000209 (G3DSA:3.40.50.GENE3D) IPR015500 (PANTHER) PTHR10795:SF420 (PANTHER) IPR009020 (SUPERFAMILY) IPR000209 (SUPERFAMILY)
MGG_03670	536	GO:0004252 GO:0006508	serine-type endopeptidase activity proteolysis	EC:3.4.21	IPR015500 (PRINTS) IPR010259 (G3DSA:3.30.70.GENE3D) IPR000209 (PFAM) IPR010259 (PFAM) IPR000209 (G3DSA:3.40.50.GENE3D) IPR015500 (PANTHER) PTHR10795:SF414 (PANTHER) IPR000209 (SUPERFAMILY)
MGG_13578	398	GO:0016491 GO:0055114	oxidoreductase activity oxidation-reduction process	-	PR00368 (PRINTS) IPR000103 (PRINTS) IPR023753 (G3DSA:3.50.50.GENE3D) IPR023753 (G3DSA:3.50.50.GENE3D) IPR023753 (PFAM) PTHR22912 (PANTHER) PTHR22912:SF169 (PANTHER) IPR023753 (SUPERFAMILY)
MGG_03350	244	GO:0046872 GO:0006801 GO:0055114	metal ion binding superoxide metabolic process oxidation-reduction process	-	IPR001424 (G3DSA:2.60.40.GENE3D) IPR024134 (PANTHER) PTHR10003:SF37 (PANTHER) IPR001424 (SUPERFAMILY)
MGG_07973	146	-	-	-	PTHR39602 (PANTHER) PTHR39602:SF1 (PANTHER)
MGG_07791	134	-	-	-	PTHR39602:SF1 (PANTHER) PTHR39602 (PANTHER)
MGG_09182	270	-	-	-	IPR001938 (SUPERFAMILY)
MGG_10445	792	GO:0005618 GO:0016020 GO:0004252 GO:0006508	cell wall membrane serine-type endopeptidase activity proteolysis	EC:3.4.21	IPR015500 (PRINTS) IPR000209 (PFAM) IPR010435 (PFAM) IPR000209 (G3DSA:3.40.50.GENE3D) IPR015500 (PANTHER) PTHR10795:SF363 (PANTHER) IPR000209 (SUPERFAMILY)
MGG_00316	803	GO:0004560 GO:0005975	alpha-L-fucosidase activity carbohydrate metabolic process	EC:3.2.1.51 EC:3.2.1	IPR000933 (SMART) IPR000933 (PFAM) IPR013781 (G3DSA:3.20.20.GENE3D) IPR031919 (PFAM) IPR000933 (PANTHER) IPR017853 (SUPERFAMILY)
MGG_07621	147	GO:0044271	cellular nitrogen compound biosynthetic process	-	IPR013813 (G3DSA:3.30.1330.GENE3D) IPR006175 (PFAM) IPR006175 (PANTHER) IPR013813 (SUPERFAMILY)
MGG_08096	219	GO:0016021 GO:0006810	integral component of membrane transport	-	IPR009038 (PFAM) PTHR22811:SF14 (PANTHER) IPR015720 (PANTHER) IPR009038 (PROSITE_PROFILES)
MGG_12114	72	GO:0000139 GO:0016021 GO:0008168 GO:0032259	Golgi membrane integral component of membrane methyltransferase activity methylation	-	IPR009653 (PFAM) IPR009653 (PANTHER)
MGG_04555	393	GO:0006629	lipid metabolic process	-	IPR002921 (PFAM) IPR029058 (G3DSA:3.40.50.GENE3D) PTHR21493 (PANTHER) PTHR21493:SF119 (PANTHER) IPR029058 (SUPERFAMILY)
MGG_09322	617	GO:0004252 GO:0006508	serine-type endopeptidase activity proteolysis	EC:3.4.21	IPR015366 (SMART) IPR015366 (PFAM) IPR000209 (G3DSA:3.40.50.GENE3D) IPR000209 (PFAM) PTHR14218:SF9 (PANTHER) PTHR14218 (PANTHER) IPR030400 (PROSITE_PROFILES) IPR009020 (SUPERFAMILY) IPR000209 (SUPERFAMILY)
MGG_11691	378	GO:0005576 GO:0004252 GO:0006508	extracellular region serine-type endopeptidase activity proteolysis	EC:3.4.21	IPR001316 (PRINTS) IPR001316 (PIRSF) G3DSA:2.40.10.10 (GENE3D) G3DSA:3.30.300.50 (GENE3D) G3DSA:2.40.10.10 (GENE3D) IPR004236 (PFAM) G3DSA:3.30.300.50 (GENE3D) IPR009003 (SUPERFAMILY)
MGG_12275	324	-	-	-	IPR012347 (G3DSA:1.20.1260.GENE3D) PF13668 (PFAM) PTHR31694:SF8 (PANTHER) PTHR31694 (PANTHER) IPR009078 (SUPERFAMILY)
MGG_01571	648	GO:0016491 GO:0008152	oxidoreductase activity metabolic process	-	IPR002227 (PRINTS) IPR002227 (PFAM) IPR008922 (G3DSA:1.10.1280.GENE3D) PTHR11474 (PANTHER) PTHR11474:SF32 (PANTHER) IPR008922 (SUPERFAMILY)
MGG_06169	404	GO:0016491 GO:0008152	oxidoreductase activity metabolic process	-	IPR002227 (PRINTS) IPR008922 (G3DSA:1.10.1280.GENE3D) IPR002227 (PFAM) PTHR11474 (PANTHER) PTHR11474:SF34 (PANTHER) IPR008922 (SUPERFAMILY)
MGG_09614	387	GO:0016491 GO:0008152	oxidoreductase activity metabolic process	-	IPR002227 (PRINTS) IPR008922 (G3DSA:1.10.1280.GENE3D) IPR002227 (PFAM) PTHR11474:SF26 (PANTHER) PTHR11474 (PANTHER) IPR008922 (SUPERFAMILY)
MGG_07419	406	GO:0016491 GO:0008152	oxidoreductase activity metabolic process	-	IPR002227 (PRINTS) IPR008922 (G3DSA:1.10.1280.GENE3D) IPR002227 (PFAM) PTHR11474 (PANTHER) PTHR11474:SF34 (PANTHER) IPR008922 (SUPERFAMILY)
MGG_03962	365	GO:0016491 GO:0008152	oxidoreductase activity metabolic process	-	IPR002227 (PFAM) IPR008922 (G3DSA:1.10.1280.GENE3D) PTHR11474:SF34 (PANTHER) PTHR11474 (PANTHER) IPR008922 (SUPERFAMILY)
MGG_05914	339	GO:0016491 GO:0008152	oxidoreductase activity metabolic process	-	IPR002227 (PRINTS) IPR008922 (G3DSA:1.10.1280.GENE3D) IPR002227 (PFAM) PTHR11474:SF34 (PANTHER) PTHR11474 (PANTHER) IPR008922 (SUPERFAMILY)
MGG_14157	453	GO:0016491 GO:0008152	oxidoreductase activity metabolic process	-	IPR002227 (PRINTS) IPR002227 (PFAM) IPR008922 (G3DSA:1.10.1280.GENE3D) PTHR11474 (PANTHER) PTHR11474:SF24 (PANTHER) IPR008922 (SUPERFAMILY)
MGG_07585	415	GO:0016491 GO:0008152	oxidoreductase activity metabolic process	-	IPR002227 (PRINTS) IPR008922 (G3DSA:1.10.1280.GENE3D) IPR002227 (PFAM) PTHR11474 (PANTHER) PTHR11474:SF24 (PANTHER) IPR008922 (SUPERFAMILY)
MGG_14598	719	GO:0016491 GO:0008152	oxidoreductase activity metabolic process	-	IPR002227 (PRINTS) IPR002227 (PFAM) IPR008922 (G3DSA:1.10.1280.GENE3D) PTHR11474 (PANTHER) PTHR11474:SF32 (PANTHER) IPR008922 (SUPERFAMILY)
MGG_02097	804	-	-	-	SSF81995 (SUPERFAMILY)
MGG_03510	1508	GO:0003980 GO:0006486	UDP-glucose:glycoprotein glucosyltransferase activity protein glycosylation	EC:2.4.1	IPR029044 (G3DSA:3.90.550.GENE3D) IPR009448 (PFAM) PTHR11226:SF0 (PANTHER) IPR009448 (PANTHER) IPR029044 (SUPERFAMILY)
MGG_05751	159	GO:0043581 GO:0052051	mycelium development interaction with host via protein secreted by type II secretion system	-	no IPS match
MGG_04778	488	-	-	-	G3DSA:3.40.630.10 (GENE3D) SSF53187 (SUPERFAMILY)
MGG_03507	212	GO:0016021	integral component of membrane	-	IPR011250 (G3DSA:2.40.160.GENE3D) IPR020915 (PFAM) PTHR37315 (PANTHER)
MGG_02239	171	GO:0016021	integral component of membrane	-	IPR011250 (G3DSA:2.40.160.GENE3D) IPR020915 (PFAM) PTHR37315:SF2 (PANTHER) PTHR37315 (PANTHER)
MGG_01813	1407	GO:0000790 GO:0000403 GO:0006259 GO:0031573 GO:0033314 GO:0051276	nuclear chromatin Y-form DNA binding DNA metabolic process intra-S DNA damage checkpoint mitotic DNA replication checkpoint chromosome organization	-	IPR018564 (PFAM) PTHR14396:SF10 (PANTHER) IPR024146 (PANTHER)
MGG_09402	207	-	-	-	IPR021054 (PFAM)
MGG_02647	205	-	-	-	IPR021054 (PFAM)
MGG_10414	536	GO:0016020 GO:0016787 GO:0008152	membrane hydrolase activity metabolic process	-	IPR029058 (G3DSA:3.40.50.GENE3D) IPR002018 (PFAM) PTHR11559 (PANTHER) PTHR11559:SF249 (PANTHER) IPR029058 (SUPERFAMILY)
MGG_08200	804	GO:0004601 GO:0020037 GO:0006979 GO:0055114 GO:0006804	peroxidase activity heme binding response to oxidative stress oxidation-reduction process obsolete peroxidase reaction	EC:1.11.1.7	IPR002016 (PRINTS) IPR013994 (SMART) IPR002016 (PFAM) G3DSA:1.10.520.10 (GENE3D) IPR002889 (PFAM) PTHR31356 (PANTHER) PTHR31356:SF4 (PANTHER) IPR002016 (PROSITE_PROFILES) IPR002889 (PROSITE_PROFILES) IPR010255 (SUPERFAMILY)
MGG_03761	1639	-	-	-	IPR013994 (SMART) IPR002889 (PFAM) IPR008962 (G3DSA:2.60.40.GENE3D) PTHR19297 (PANTHER) IPR002889 (PROSITE_PROFILES) IPR011047 (SUPERFAMILY)
MGG_02754	708	-	-	-	IPR013994 (SMART) IPR002889 (PFAM) PTHR19297 (PANTHER) IPR002889 (PROSITE_PROFILES)
MGG_09398	548	GO:0004601 GO:0020037 GO:0006979 GO:0055114 GO:0006804	peroxidase activity heme binding response to oxidative stress oxidation-reduction process obsolete peroxidase reaction	EC:1.11.1.7	IPR002207 (PRINTS) IPR002016 (PRINTS) G3DSA:1.10.520.10 (GENE3D) IPR002016 (PFAM) PTHR31356:SF4 (PANTHER) PTHR31356 (PANTHER) IPR002016 (PROSITE_PROFILES) IPR010255 (SUPERFAMILY)
MGG_04078	536	-	-	-	PR01217 (PRINTS) IPR018535 (PFAM) PTHR32208 (PANTHER) PTHR32208:SF33 (PANTHER)
MGG_10514	384	-	-	-	IPR018535 (PFAM) PTHR32208:SF23 (PANTHER) PTHR32208 (PANTHER)
MGG_02841	499	GO:0004177 GO:0006508	aminopeptidase activity proteolysis	EC:3.4.11	IPR000994 (G3DSA:3.90.230.GENE3D) IPR000994 (PFAM) IPR000994 (SUPERFAMILY)
MGG_08496	456	GO:0004553 GO:0030246 GO:0005975	hydrolase activity, hydrolyzing O-glycosyl compounds carbohydrate binding carbohydrate metabolic process	-	IPR006584 (SMART) IPR023296 (G3DSA:2.115.10.GENE3D) IPR005084 (PFAM) IPR006710 (PFAM) IPR008979 (G3DSA:2.60.120.GENE3D) PTHR22925:SF37 (PANTHER) IPR006710 (PANTHER) IPR005084 (PROSITE_PROFILES) IPR008979 (SUPERFAMILY) IPR023296 (SUPERFAMILY)
MGG_04253	445	GO:0004181 GO:0008270 GO:0006508	metallocarboxypeptidase activity zinc ion binding proteolysis	EC:3.4.17	IPR000834 (PRINTS) IPR000834 (SMART) G3DSA:3.40.630.10 (GENE3D) IPR000834 (PFAM) PTHR11705 (PANTHER) PTHR11705:SF76 (PANTHER) SSF53187 (SUPERFAMILY)
MGG_06906	567	GO:0004181 GO:0008270 GO:0006508	metallocarboxypeptidase activity zinc ion binding proteolysis	EC:3.4.17	IPR000834 (PRINTS) IPR000834 (SMART) G3DSA:3.40.630.10 (GENE3D) IPR000834 (PFAM) IPR003146 (G3DSA:3.30.70.GENE3D) PTHR11705 (PANTHER) PTHR11705:SF61 (PANTHER) SSF53187 (SUPERFAMILY)

## Sheet: G. graminis
Table S1. The predicted G. graminis secretome
Sequence Name	Sequence Length	GO Accession	GO Names	Enzyme Codes	InterPro IDs
Unannotated secretomes
GGTG_05302	1561	-	-	-	no IPS match
GGTG_02356	1117	-	-	-	no IPS match
GGTG_05562	887	-	-	-	no IPS match
GGTG_06666	876	-	-	-	no IPS match
GGTG_10881	681	-	-	-	no IPS match
GGTG_09244	594	-	-	-	no IPS match
GGTG_05874	593	-	-	-	no IPS match
GGTG_11933	593	-	-	-	no IPS match
GGTG_02531	574	-	-	-	no IPS match
GGTG_03281	574	-	-	-	no IPS match
GGTG_05381	573	-	-	-	no IPS match
GGTG_02983	514	-	-	-	no IPS match
GGTG_13482	514	-	-	-	no IPS match
GGTG_07181	499	-	-	-	no IPS match
GGTG_11882	492	-	-	-	no IPS match
GGTG_05378	486	-	-	-	no IPS match
GGTG_07503	486	-	-	-	no IPS match
GGTG_05521	484	-	-	-	no IPS match
GGTG_10682	480	-	-	-	no IPS match
GGTG_07758	466	-	-	-	no IPS match
GGTG_07470	465	-	-	-	no IPS match
GGTG_08755	452	-	-	-	no IPS match
GGTG_12005	439	-	-	-	no IPS match
GGTG_03957	435	-	-	-	no IPS match
GGTG_03093	432	-	-	-	no IPS match
GGTG_10887	431	-	-	-	no IPS match
GGTG_10684	376	-	-	-	no IPS match
GGTG_12829	375	-	-	-	no IPS match
GGTG_12462	373	-	-	-	no IPS match
GGTG_10952	371	-	-	-	no IPS match
GGTG_02058	362	-	-	-	no IPS match
GGTG_00594	360	-	-	-	no IPS match
GGTG_08858	350	-	-	-	no IPS match
GGTG_12043	338	-	-	-	no IPS match
GGTG_08365	335	-	-	-	no IPS match
GGTG_06020	331	-	-	-	no IPS match
GGTG_05688	329	-	-	-	no IPS match
GGTG_09330	326	-	-	-	no IPS match
GGTG_13340	326	-	-	-	no IPS match
GGTG_02660	322	-	-	-	no IPS match
GGTG_05844	321	-	-	-	no IPS match
GGTG_12725	321	-	-	-	no IPS match
GGTG_08004	310	-	-	-	no IPS match
GGTG_09063	310	-	-	-	no IPS match
GGTG_05316	309	-	-	-	no IPS match
GGTG_03394	307	-	-	-	no IPS match
GGTG_09062	306	-	-	-	no IPS match
GGTG_13615	304	-	-	-	no IPS match
GGTG_13732	299	-	-	-	no IPS match
GGTG_01942	297	-	-	-	no IPS match
GGTG_10215	297	-	-	-	no IPS match
GGTG_06731	289	-	-	-	no IPS match
GGTG_03254	285	-	-	-	no IPS match
GGTG_03486	283	-	-	-	no IPS match
GGTG_02125	282	-	-	-	no IPS match
GGTG_06380	279	-	-	-	no IPS match
GGTG_01555	278	-	-	-	no IPS match
GGTG_09010	278	-	-	-	no IPS match
GGTG_11684	278	-	-	-	no IPS match
GGTG_07648	277	-	-	-	no IPS match
GGTG_05650	276	-	-	-	no IPS match
GGTG_12485	276	-	-	-	no IPS match
GGTG_05632	274	-	-	-	no IPS match
GGTG_10510	259	-	-	-	no IPS match
GGTG_11803	258	-	-	-	no IPS match
GGTG_05740	255	-	-	-	no IPS match
GGTG_10406	249	-	-	-	no IPS match
GGTG_07678	247	-	-	-	no IPS match
GGTG_01662	246	-	-	-	no IPS match
GGTG_03320	243	-	-	-	no IPS match
GGTG_06986	241	-	-	-	no IPS match
GGTG_07399	241	-	-	-	no IPS match
GGTG_01258	240	-	-	-	no IPS match
GGTG_02063	240	-	-	-	no IPS match
GGTG_03520	240	-	-	-	no IPS match
GGTG_08050	237	-	-	-	no IPS match
GGTG_08665	237	-	-	-	no IPS match
GGTG_07984	235	-	-	-	no IPS match
GGTG_08892	235	-	-	-	no IPS match
GGTG_04035	234	-	-	-	no IPS match
GGTG_07227	234	-	-	-	no IPS match
GGTG_07198	233	-	-	-	no IPS match
GGTG_09769	233	-	-	-	no IPS match
GGTG_11524	233	-	-	-	no IPS match
GGTG_04921	232	-	-	-	no IPS match
GGTG_08100	232	-	-	-	no IPS match
GGTG_08345	231	-	-	-	no IPS match
GGTG_01721	230	-	-	-	no IPS match
GGTG_04784	230	-	-	-	no IPS match
GGTG_05531	229	-	-	-	no IPS match
GGTG_01290	228	-	-	-	no IPS match
GGTG_08431	228	-	-	-	no IPS match
GGTG_13181	226	-	-	-	no IPS match
GGTG_06701	223	-	-	-	no IPS match
GGTG_06401	222	-	-	-	no IPS match
GGTG_12440	221	-	-	-	no IPS match
GGTG_04356	220	-	-	-	no IPS match
GGTG_10589	220	-	-	-	no IPS match
GGTG_11810	219	-	-	-	no IPS match
GGTG_13651	218	-	-	-	no IPS match
GGTG_02504	215	-	-	-	no IPS match
GGTG_08639	213	-	-	-	no IPS match
GGTG_13187	211	-	-	-	no IPS match
GGTG_13597	211	-	-	-	no IPS match
GGTG_01749	210	-	-	-	no IPS match
GGTG_02040	210	-	-	-	no IPS match
GGTG_02447	209	-	-	-	no IPS match
GGTG_11019	209	-	-	-	no IPS match
GGTG_04808	208	-	-	-	no IPS match
GGTG_07611	207	-	-	-	no IPS match
GGTG_07668	206	-	-	-	no IPS match
GGTG_13068	206	-	-	-	no IPS match
GGTG_07469	202	-	-	-	no IPS match
GGTG_03855	201	-	-	-	no IPS match
GGTG_02730	200	-	-	-	no IPS match
GGTG_03118	198	-	-	-	no IPS match
GGTG_09184	198	-	-	-	no IPS match
GGTG_00233	196	-	-	-	no IPS match
GGTG_07439	196	-	-	-	no IPS match
GGTG_07859	196	-	-	-	no IPS match
GGTG_12666	195	-	-	-	no IPS match
GGTG_13153	195	-	-	-	no IPS match
GGTG_03487	194	-	-	-	no IPS match
GGTG_05929	194	-	-	-	no IPS match
GGTG_10186	194	-	-	-	no IPS match
GGTG_07204	192	-	-	-	no IPS match
GGTG_05486	191	-	-	-	no IPS match
GGTG_09240	189	-	-	-	no IPS match
GGTG_01713	188	-	-	-	no IPS match
GGTG_07045	188	-	-	-	no IPS match
GGTG_07346	188	-	-	-	no IPS match
GGTG_09687	187	-	-	-	no IPS match
GGTG_04404	186	-	-	-	no IPS match
GGTG_05935	186	-	-	-	no IPS match
GGTG_07656	183	-	-	-	no IPS match
GGTG_09257	181	-	-	-	no IPS match
GGTG_03086	180	-	-	-	no IPS match
GGTG_10774	180	-	-	-	no IPS match
GGTG_02357	179	-	-	-	no IPS match
GGTG_03321	179	-	-	-	no IPS match
GGTG_12171	178	-	-	-	no IPS match
GGTG_05721	177	-	-	-	no IPS match
GGTG_07564	177	-	-	-	no IPS match
GGTG_03480	176	-	-	-	no IPS match
GGTG_09109	174	-	-	-	no IPS match
GGTG_06613	173	-	-	-	no IPS match
GGTG_05588	172	-	-	-	no IPS match
GGTG_06616	172	-	-	-	no IPS match
GGTG_10938	172	-	-	-	no IPS match
GGTG_10562	170	-	-	-	no IPS match
GGTG_12729	170	-	-	-	no IPS match
GGTG_07624	167	-	-	-	no IPS match
GGTG_11231	167	-	-	-	no IPS match
GGTG_03551	166	-	-	-	no IPS match
GGTG_10643	166	-	-	-	no IPS match
GGTG_12237	166	-	-	-	no IPS match
GGTG_06410	164	-	-	-	no IPS match
GGTG_07284	163	-	-	-	no IPS match
GGTG_09817	163	-	-	-	no IPS match
GGTG_00529	162	-	-	-	no IPS match
GGTG_02406	162	-	-	-	no IPS match
GGTG_09241	162	-	-	-	no IPS match
GGTG_11295	162	-	-	-	no IPS match
GGTG_07507	159	-	-	-	no IPS match
GGTG_00279	157	-	-	-	no IPS match
GGTG_05565	157	-	-	-	no IPS match
GGTG_06754	157	-	-	-	no IPS match
GGTG_07776	157	-	-	-	no IPS match
GGTG_13846	157	-	-	-	no IPS match
GGTG_00592	156	-	-	-	no IPS match
GGTG_02230	156	-	-	-	no IPS match
GGTG_08416	156	-	-	-	no IPS match
GGTG_08729	156	-	-	-	no IPS match
GGTG_00111	155	-	-	-	no IPS match
GGTG_05569	155	-	-	-	no IPS match
GGTG_05626	155	-	-	-	no IPS match
GGTG_05974	155	-	-	-	no IPS match
GGTG_09478	154	-	-	-	no IPS match
GGTG_09798	154	-	-	-	no IPS match
GGTG_12068	154	-	-	-	no IPS match
GGTG_01724	153	-	-	-	no IPS match
GGTG_03017	153	-	-	-	no IPS match
GGTG_05468	153	-	-	-	no IPS match
GGTG_06105	153	-	-	-	no IPS match
GGTG_09351	153	-	-	-	no IPS match
GGTG_06110	151	-	-	-	no IPS match
GGTG_00009	150	-	-	-	no IPS match
GGTG_05621	150	-	-	-	no IPS match
GGTG_09809	149	-	-	-	no IPS match
GGTG_13057	149	-	-	-	no IPS match
GGTG_03306	148	-	-	-	no IPS match
GGTG_11512	148	-	-	-	no IPS match
GGTG_00242	147	-	-	-	no IPS match
GGTG_04462	147	-	-	-	no IPS match
GGTG_12832	147	-	-	-	no IPS match
GGTG_12566	146	-	-	-	no IPS match
GGTG_08512	144	-	-	-	no IPS match
GGTG_00425	143	-	-	-	no IPS match
GGTG_05473	142	-	-	-	no IPS match
GGTG_05496	142	-	-	-	no IPS match
GGTG_08097	142	-	-	-	no IPS match
GGTG_12681	142	-	-	-	no IPS match
GGTG_11429	141	-	-	-	no IPS match
GGTG_12751	141	-	-	-	no IPS match
GGTG_06510	140	-	-	-	no IPS match
GGTG_07450	140	-	-	-	no IPS match
GGTG_08030	140	-	-	-	no IPS match
GGTG_10415	140	-	-	-	no IPS match
GGTG_14302	140	-	-	-	no IPS match
GGTG_01452	138	-	-	-	no IPS match
GGTG_11523	137	-	-	-	no IPS match
GGTG_07328	136	-	-	-	no IPS match
GGTG_14121	136	-	-	-	no IPS match
GGTG_07266	134	-	-	-	no IPS match
GGTG_07672	134	-	-	-	no IPS match
GGTG_10600	134	-	-	-	no IPS match
GGTG_11139	134	-	-	-	no IPS match
GGTG_12084	134	-	-	-	no IPS match
GGTG_02486	133	-	-	-	no IPS match
GGTG_08111	130	-	-	-	no IPS match
GGTG_08854	130	-	-	-	no IPS match
GGTG_09712	130	-	-	-	no IPS match
GGTG_02218	129	-	-	-	no IPS match
GGTG_07461	128	-	-	-	no IPS match
GGTG_12052	128	-	-	-	no IPS match
GGTG_13830	127	-	-	-	no IPS match
GGTG_04409	126	-	-	-	no IPS match
GGTG_12477	126	-	-	-	no IPS match
GGTG_00309	125	-	-	-	no IPS match
GGTG_00444	125	-	-	-	no IPS match
GGTG_13885	124	-	-	-	no IPS match
GGTG_04215	121	-	-	-	no IPS match
GGTG_04771	120	-	-	-	no IPS match
GGTG_05657	120	-	-	-	no IPS match
GGTG_04824	119	-	-	-	no IPS match
GGTG_04943	119	-	-	-	no IPS match
GGTG_02300	118	-	-	-	no IPS match
GGTG_10640	118	-	-	-	no IPS match
GGTG_10746	118	-	-	-	no IPS match
GGTG_11829	118	-	-	-	no IPS match
GGTG_14355	118	-	-	-	no IPS match
GGTG_11790	117	-	-	-	no IPS match
GGTG_14199	117	-	-	-	no IPS match
GGTG_02312	116	-	-	-	no IPS match
GGTG_02185	115	-	-	-	no IPS match
GGTG_02299	115	-	-	-	no IPS match
GGTG_08873	115	-	-	-	no IPS match
GGTG_10991	115	-	-	-	no IPS match
GGTG_11802	115	-	-	-	no IPS match
GGTG_14391	115	-	-	-	no IPS match
GGTG_03495	114	-	-	-	no IPS match
GGTG_09965	114	-	-	-	no IPS match
GGTG_11642	114	-	-	-	no IPS match
GGTG_12047	114	-	-	-	no IPS match
GGTG_13402	114	-	-	-	no IPS match
GGTG_07733	113	-	-	-	no IPS match
GGTG_12322	112	-	-	-	no IPS match
GGTG_08670	110	-	-	-	no IPS match
GGTG_09125	110	-	-	-	no IPS match
GGTG_11721	110	-	-	-	no IPS match
GGTG_11837	110	-	-	-	no IPS match
GGTG_06103	109	-	-	-	no IPS match
GGTG_13288	109	-	-	-	no IPS match
GGTG_08655	108	-	-	-	no IPS match
GGTG_02702	107	-	-	-	no IPS match
GGTG_05527	107	-	-	-	no IPS match
GGTG_09600	107	-	-	-	no IPS match
GGTG_02888	106	-	-	-	no IPS match
GGTG_05116	106	-	-	-	no IPS match
GGTG_14108	106	-	-	-	no IPS match
GGTG_07534	104	-	-	-	no IPS match
GGTG_12384	104	-	-	-	no IPS match
GGTG_00014	103	-	-	-	no IPS match
GGTG_01674	103	-	-	-	no IPS match
GGTG_11848	102	-	-	-	no IPS match
GGTG_13067	102	-	-	-	no IPS match
GGTG_01833	101	-	-	-	no IPS match
GGTG_07671	101	-	-	-	no IPS match
GGTG_14181	101	-	-	-	no IPS match
GGTG_03420	100	-	-	-	no IPS match
GGTG_07714	99	-	-	-	no IPS match
GGTG_06001	98	-	-	-	no IPS match
GGTG_09391	98	-	-	-	no IPS match
GGTG_01154	97	-	-	-	no IPS match
GGTG_00700	95	-	-	-	no IPS match
GGTG_13284	95	-	-	-	no IPS match
GGTG_07126	94	-	-	-	no IPS match
GGTG_10979	94	-	-	-	no IPS match
GGTG_13156	94	-	-	-	no IPS match
GGTG_04410	93	-	-	-	no IPS match
GGTG_05696	93	-	-	-	no IPS match
GGTG_13633	93	-	-	-	no IPS match
GGTG_05525	90	-	-	-	no IPS match
GGTG_06000	90	-	-	-	no IPS match
GGTG_11316	90	-	-	-	no IPS match
GGTG_08284	88	-	-	-	no IPS match
GGTG_05700	87	-	-	-	no IPS match
GGTG_04881	86	-	-	-	no IPS match
GGTG_07285	86	-	-	-	no IPS match
GGTG_01142	85	-	-	-	no IPS match
GGTG_05613	85	-	-	-	no IPS match
GGTG_00322	84	-	-	-	no IPS match
GGTG_02100	82	-	-	-	no IPS match
GGTG_04568	82	-	-	-	no IPS match
GGTG_10548	80	-	-	-	no IPS match
GGTG_10560	80	-	-	-	no IPS match
GGTG_10636	80	-	-	-	no IPS match
GGTG_12363	80	-	-	-	no IPS match
GGTG_10478	79	-	-	-	no IPS match
GGTG_12966	77	-	-	-	no IPS match
GGTG_07536	76	-	-	-	no IPS match
GGTG_10825	76	-	-	-	no IPS match
GGTG_04554	75	-	-	-	no IPS match
GGTG_10897	75	-	-	-	no IPS match
GGTG_04712	74	-	-	-	no IPS match
GGTG_05008	74	-	-	-	no IPS match
GGTG_05945	74	-	-	-	no IPS match
GGTG_06430	74	-	-	-	no IPS match
GGTG_07122	74	-	-	-	no IPS match
GGTG_09334	74	-	-	-	no IPS match
GGTG_00468	73	-	-	-	no IPS match
GGTG_12473	73	-	-	-	no IPS match
GGTG_13493	70	-	-	-	no IPS match
GGTG_02382	69	-	-	-	no IPS match
GGTG_06493	69	-	-	-	no IPS match
GGTG_02241	68	-	-	-	no IPS match
GGTG_12772	68	-	-	-	no IPS match
GGTG_05858	67	-	-	-	no IPS match
GGTG_07471	66	-	-	-	no IPS match
GGTG_02011	62	-	-	-	no IPS match
GGTG_01584	61	-	-	-	no IPS match
GGTG_07689	60	-	-	-	no IPS match
GGTG_13093	60	-	-	-	no IPS match
GGTG_08032	57	-	-	-	no IPS match
GGTG_13821	55	-	-	-	no IPS match
GGTG_05885	54	-	-	-	no IPS match
GGTG_13705	52	-	-	-	no IPS match
GGTG_07522	49	-	-	-	no IPS match
Annotated secretomes
GGTG_12359	1723	GO:0004553 GO:0008061 GO:0005975	hydrolase activity, hydrolyzing O-glycosyl compounds chitin binding carbohydrate metabolic process	-	IPR001002 (SMART) IPR013320 (G3DSA:2.60.120.GENE3D) IPR000757 (PFAM) IPR001002 (G3DSA:3.30.60.GENE3D) PTHR10963 (PANTHER) PTHR10963:SF27 (PANTHER) IPR001002 (PRODOM) IPR001002 (PROSITE_PROFILES) IPR000757 (PROSITE_PROFILES) IPR013320 (SUPERFAMILY) IPR001002 (SUPERFAMILY)
GGTG_13647	1679	GO:0003824	catalytic activity	-	IPR012334 (G3DSA:2.160.20.GENE3D) IPR024535 (PFAM) PTHR31375 (PANTHER) PTHR31375:SF15 (PANTHER) IPR011050 (SUPERFAMILY) IPR011050 (SUPERFAMILY)
GGTG_00335	1634	GO:0003824 GO:0008152	catalytic activity metabolic process	-	IPR024535 (PFAM) IPR012334 (G3DSA:2.160.20.GENE3D) PTHR31375:SF15 (PANTHER) PTHR31375 (PANTHER) IPR011050 (SUPERFAMILY) IPR011050 (SUPERFAMILY)
GGTG_08690	1575	-	-	-	IPR013994 (SMART) IPR002889 (PFAM) PTHR19297 (PANTHER) PS51257 (PROSITE_PROFILES) IPR002889 (PROSITE_PROFILES) IPR011047 (SUPERFAMILY)
GGTG_05128	1515	GO:0003980 GO:0006486	UDP-glucose:glycoprotein glucosyltransferase activity protein glycosylation	EC:2.4.1	IPR009448 (PFAM) IPR029044 (G3DSA:3.90.550.GENE3D) IPR009448 (PANTHER) PTHR11226:SF0 (PANTHER) IPR029044 (SUPERFAMILY)
GGTG_10546	1441	GO:0004568 GO:0008061 GO:0005975 GO:0006032 GO:0016998	chitinase activity chitin binding carbohydrate metabolic process chitin catabolic process cell wall macromolecule catabolic process	EC:3.2.1.14	IPR018392 (SMART) IPR011583 (SMART) IPR018392 (G3DSA:3.10.350.GENE3D) IPR013781 (G3DSA:3.20.20.GENE3D) IPR001223 (PFAM) IPR001002 (G3DSA:3.30.60.GENE3D) IPR018392 (PFAM) PTHR11177:SF218 (PANTHER) PTHR11177 (PANTHER) IPR001002 (PRODOM) IPR017853 (SUPERFAMILY) IPR001002 (SUPERFAMILY) IPR029070 (SUPERFAMILY) IPR018392 (SUPERFAMILY)
GGTG_11050	1265	GO:0004540 GO:0004672 GO:0005515 GO:0005524 GO:0006397 GO:0006468 GO:0051252	ribonuclease activity protein kinase activity protein binding ATP binding mRNA processing protein phosphorylation regulation of RNA metabolic process	EC:3.1	IPR006567 (SMART) IPR002290 (SMART) IPR027295 (G3DSA:2.140.10.GENE3D) G3DSA:3.30.200.20 (GENE3D) IPR000719 (PFAM) G3DSA:1.10.510.10 (GENE3D) IPR010513 (PFAM) PTHR13954 (PANTHER) PTHR13954:SF6 (PANTHER) IPR000719 (PROSITE_PROFILES) IPR010513 (PROSITE_PROFILES) IPR011009 (SUPERFAMILY) IPR011047 (SUPERFAMILY)
GGTG_04802	1209	GO:0004568 GO:0008061 GO:0005975 GO:0006032 GO:0016998	chitinase activity chitin binding carbohydrate metabolic process chitin catabolic process cell wall macromolecule catabolic process	EC:3.2.1.14	IPR001002 (SMART) IPR011583 (SMART) IPR001002 (PFAM) IPR001223 (PFAM) IPR029070 (G3DSA:3.10.50.GENE3D) IPR013781 (G3DSA:3.20.20.GENE3D) IPR001002 (G3DSA:3.30.60.GENE3D) PTHR11177:SF174 (PANTHER) PTHR11177 (PANTHER) IPR001002 (PRODOM) IPR001002 (PROSITE_PROFILES) IPR001002 (SUPERFAMILY) IPR017853 (SUPERFAMILY) IPR029070 (SUPERFAMILY)
GGTG_14177	1154	-	-	-	IPR013994 (SMART) IPR013783 (G3DSA:2.60.40.GENE3D) IPR009880 (PFAM) IPR015202 (PFAM) IPR015916 (G3DSA:2.130.10.GENE3D) IPR002889 (PFAM) PTHR32208 (PANTHER) PTHR32208:SF9 (PANTHER) IPR002889 (PROSITE_PROFILES) IPR014756 (SUPERFAMILY) IPR011043 (SUPERFAMILY)
GGTG_00355	1130	GO:0016020 GO:0004571 GO:0005509 GO:0005975	membrane mannosyl-oligosaccharide 1,2-alpha-mannosidase activity calcium ion binding carbohydrate metabolic process	EC:3.2.1.113 EC:3.2.1.24 EC:3.2.1	IPR001382 (PRINTS) IPR001382 (PFAM) IPR001382 (G3DSA:1.50.10.GENE3D) PTHR11742 (PANTHER) PTHR11742:SF25 (PANTHER) IPR001382 (SUPERFAMILY)
GGTG_11768	1111	GO:0016787	hydrolase activity	-	IPR012334 (G3DSA:2.160.20.GENE3D) IPR024535 (PFAM) PTHR31375 (PANTHER) PTHR31375:SF21 (PANTHER) IPR011050 (SUPERFAMILY) IPR011050 (SUPERFAMILY) IPR011050 (SUPERFAMILY)
GGTG_13236	1071	GO:0005515 GO:0015969	protein binding guanosine tetraphosphate metabolic process	-	IPR001680 (SMART) IPR007685 (SMART) PF05729 (PFAM) IPR007685 (PFAM) IPR001680 (PFAM) IPR027417 (G3DSA:3.40.50.GENE3D) IPR015943 (G3DSA:2.130.10.GENE3D) G3DSA:3.30.460.10 (GENE3D) PTHR22847:SF460 (PANTHER) PTHR22847 (PANTHER) IPR017986 (PROSITE_PROFILES) IPR001680 (PROSITE_PROFILES) IPR027417 (SUPERFAMILY) SSF81301 (SUPERFAMILY) IPR017986 (SUPERFAMILY)
GGTG_12815	1060	GO:0004553 GO:0005975	hydrolase activity, hydrolyzing O-glycosyl compounds carbohydrate metabolic process	-	PF13385 (PFAM) IPR023296 (G3DSA:2.115.10.GENE3D) IPR013320 (G3DSA:2.60.120.GENE3D) IPR006710 (PFAM) IPR023296 (G3DSA:2.115.10.GENE3D) IPR006710 (PANTHER) PTHR22925:SF35 (PANTHER) IPR023296 (SUPERFAMILY) IPR013320 (SUPERFAMILY) IPR023296 (SUPERFAMILY)
GGTG_02149	1057	GO:0016021	integral component of membrane	-	no IPS match
GGTG_06564	1032	GO:0003824	catalytic activity	-	IPR006558 (SMART) IPR013320 (G3DSA:2.60.120.GENE3D) IPR012341 (G3DSA:1.50.10.GENE3D) IPR012878 (PFAM) PF13385 (PFAM) PTHR31151:SF0 (PANTHER) PTHR31151 (PANTHER) IPR013320 (SUPERFAMILY) IPR008928 (SUPERFAMILY)
GGTG_03282	1024	GO:0016491 GO:0008152	oxidoreductase activity metabolic process	-	IPR002227 (PRINTS) IPR002227 (PFAM) IPR002018 (PFAM) IPR008922 (G3DSA:1.10.1280.GENE3D) IPR029058 (G3DSA:3.40.50.GENE3D) PTHR11559 (PANTHER) PTHR11559:SF249 (PANTHER) IPR029058 (SUPERFAMILY) IPR008922 (SUPERFAMILY)
GGTG_11344	1013	GO:0003824 GO:0030246 GO:0005975	catalytic activity carbohydrate binding carbohydrate metabolic process	-	IPR012341 (G3DSA:1.50.10.GENE3D) G3DSA:2.60.420.10 (GENE3D) IPR005196 (PFAM) IPR005196 (G3DSA:2.70.98.GENE3D) IPR005195 (PFAM) PTHR11051 (PANTHER) PTHR11051:SF8 (PANTHER) IPR011013 (SUPERFAMILY) IPR008928 (SUPERFAMILY)
GGTG_11934	1006	GO:0072546	ER membrane protein complex	-	IPR027295 (G3DSA:2.140.10.GENE3D) IPR011678 (PFAM) IPR002372 (PFAM) IPR026895 (PTHR21573:PANTHER) PTHR21573 (PANTHER) IPR011047 (SUPERFAMILY) IPR011047 (SUPERFAMILY)
GGTG_08138	1005	-	-	-	IPR008979 (G3DSA:2.60.120.GENE3D) IPR012919 (PFAM) PTHR12953 (PANTHER) PTHR12953:SF0 (PANTHER) IPR012919 (PROSITE_PROFILES)
GGTG_07307	989	GO:0004553 GO:0030246 GO:0005975	hydrolase activity, hydrolyzing O-glycosyl compounds carbohydrate binding carbohydrate metabolic process	-	IPR000322 (PFAM) IPR025887 (PFAM) PTHR22762:SF54 (PANTHER) PTHR22762 (PANTHER) IPR011013 (SUPERFAMILY) SSF51011 (SUPERFAMILY) IPR017853 (SUPERFAMILY)
GGTG_13590	979	GO:0003824 GO:0005515 GO:0043531 GO:0009116	catalytic activity protein binding ADP binding nucleoside metabolic process	-	PF13424 (PFAM) IPR000845 (G3DSA:3.40.50.GENE3D) IPR027417 (G3DSA:3.40.50.GENE3D) IPR002182 (PFAM) IPR011990 (G3DSA:1.25.40.GENE3D) IPR000845 (PFAM) IPR011990 (PFAM) PTHR21234:SF16 (PANTHER) IPR018017 (PANTHER) IPR027417 (SUPERFAMILY) IPR000845 (SUPERFAMILY) IPR011990 (SUPERFAMILY)
GGTG_05566	972	-	-	-	IPR031924 (PFAM) IPR029018 (G3DSA:3.30.379.GENE3D) PTHR37842 (PANTHER) PTHR37842:SF2 (PANTHER)
GGTG_00569	949	GO:0004601 GO:0020037 GO:0006979 GO:0055114 GO:0006804	peroxidase activity heme binding response to oxidative stress oxidation-reduction process obsolete peroxidase reaction	EC:1.11.1.7	IPR002016 (PRINTS) IPR013994 (SMART) G3DSA:1.10.520.10 (GENE3D) IPR002889 (PFAM) IPR002016 (PFAM) PTHR31356:SF4 (PANTHER) PTHR31356 (PANTHER) IPR002016 (PROSITE_PROFILES) IPR002889 (PROSITE_PROFILES) IPR010255 (SUPERFAMILY)
GGTG_13518	948	GO:0004252 GO:0006508	serine-type endopeptidase activity proteolysis	EC:3.4.21	IPR015500 (PRINTS) IPR000209 (PFAM) IPR000209 (G3DSA:3.40.50.GENE3D) IPR015500 (PANTHER) PTHR10795:SF363 (PANTHER) IPR000209 (SUPERFAMILY)
GGTG_08897	945	GO:0008061	chitin binding	-	IPR001002 (SMART) IPR009880 (PFAM) IPR013783 (G3DSA:2.60.40.GENE3D) IPR001002 (G3DSA:3.30.60.GENE3D) IPR001002 (PFAM) IPR015202 (PFAM) IPR015916 (G3DSA:2.130.10.GENE3D) PTHR32208 (PANTHER) PTHR32208:SF21 (PANTHER) IPR001002 (PRODOM) IPR001002 (PROSITE_PROFILES) IPR011043 (SUPERFAMILY) IPR001002 (SUPERFAMILY) IPR001002 (SUPERFAMILY) IPR001002 (SUPERFAMILY) IPR001002 (SUPERFAMILY) IPR014756 (SUPERF…
GGTG_08706	944	GO:0004252 GO:0006508	serine-type endopeptidase activity proteolysis	EC:3.4.21	IPR015500 (PRINTS) G3DSA:3.50.30.30 (GENE3D) IPR000209 (PFAM) IPR000209 (G3DSA:3.40.50.GENE3D) IPR003137 (PFAM) IPR015500 (PANTHER) PTHR10795:SF363 (PANTHER) IPR000209 (SUPERFAMILY) SSF52025 (SUPERFAMILY)
GGTG_03709	942	GO:0004672 GO:0005524 GO:0006468 GO:0007094	protein kinase activity ATP binding protein phosphorylation mitotic spindle assembly checkpoint	-	IPR002290 (SMART) G3DSA:3.30.200.20 (GENE3D) IPR000719 (PFAM) PTHR14030:SF4 (PANTHER) IPR015661 (PANTHER) IPR000719 (PROSITE_PROFILES) IPR011009 (SUPERFAMILY)
GGTG_09004	936	-	-	-	PTHR40081 (PANTHER)
GGTG_07610	930	GO:0004252 GO:0006508	serine-type endopeptidase activity proteolysis	EC:3.4.21	IPR015500 (PRINTS) IPR000209 (PFAM) IPR000209 (G3DSA:3.40.50.GENE3D) PTHR10795:SF359 (PANTHER) IPR015500 (PANTHER) IPR000209 (SUPERFAMILY)
GGTG_11828	930	GO:0005618 GO:0016020 GO:0004252 GO:0006508	cell wall membrane serine-type endopeptidase activity proteolysis	EC:3.4.21	IPR015500 (PRINTS) IPR010435 (PFAM) IPR000209 (PFAM) IPR000209 (G3DSA:3.40.50.GENE3D) IPR015500 (PANTHER) PTHR10795:SF401 (PANTHER) IPR000209 (SUPERFAMILY)
GGTG_05058	923	GO:0004252 GO:0006508	serine-type endopeptidase activity proteolysis	EC:3.4.21	IPR015500 (PRINTS) IPR003137 (PFAM) IPR000209 (PFAM) IPR000209 (G3DSA:3.40.50.GENE3D) G3DSA:3.50.30.30 (GENE3D) IPR015500 (PANTHER) PTHR10795:SF359 (PANTHER) IPR000209 (SUPERFAMILY)
GGTG_03618	921	GO:0016020 GO:0003824	membrane catalytic activity	-	IPR012334 (G3DSA:2.160.20.GENE3D) IPR024535 (PFAM) PTHR31375:SF6 (PANTHER) PTHR31375 (PANTHER) IPR011050 (SUPERFAMILY) IPR011050 (SUPERFAMILY)
GGTG_07172	913	GO:0005618 GO:0016020 GO:0004252 GO:0006508	cell wall membrane serine-type endopeptidase activity proteolysis	EC:3.4.21	IPR015500 (PRINTS) IPR000209 (PFAM) IPR000209 (G3DSA:3.40.50.GENE3D) IPR010435 (PFAM) IPR015500 (PANTHER) PTHR10795:SF363 (PANTHER) IPR000209 (SUPERFAMILY)
GGTG_12631	912	GO:0005618 GO:0016020 GO:0004252 GO:0006508	cell wall membrane serine-type endopeptidase activity proteolysis	EC:3.4.21	IPR015500 (PRINTS) IPR000209 (PFAM) IPR003137 (PFAM) IPR010435 (PFAM) G3DSA:3.50.30.30 (GENE3D) IPR000209 (G3DSA:3.40.50.GENE3D) IPR015500 (PANTHER) PTHR10795:SF363 (PANTHER) IPR000209 (SUPERFAMILY) SSF52025 (SUPERFAMILY)
GGTG_12805	907	GO:0005618 GO:0016020 GO:0004252 GO:0006508	cell wall membrane serine-type endopeptidase activity proteolysis	EC:3.4.21	IPR015500 (PRINTS) IPR003137 (PFAM) G3DSA:3.50.30.30 (GENE3D) IPR000209 (PFAM) IPR000209 (G3DSA:3.40.50.GENE3D) IPR010435 (PFAM) IPR015500 (PANTHER) PTHR10795:SF363 (PANTHER) PS51257 (PROSITE_PROFILES) SSF52025 (SUPERFAMILY) IPR000209 (SUPERFAMILY)
GGTG_07420	904	GO:0005618 GO:0016020 GO:0004252 GO:0006508	cell wall membrane serine-type endopeptidase activity proteolysis	EC:3.4.21	IPR015500 (PRINTS) G3DSA:3.50.30.30 (GENE3D) IPR000209 (PFAM) IPR010435 (PFAM) IPR000209 (G3DSA:3.40.50.GENE3D) IPR015500 (PANTHER) PTHR10795:SF359 (PANTHER) IPR000209 (SUPERFAMILY)
GGTG_09090	903	GO:0005618 GO:0016020 GO:0004252 GO:0006508	cell wall membrane serine-type endopeptidase activity proteolysis	EC:3.4.21	IPR015500 (PRINTS) IPR000209 (PFAM) G3DSA:3.50.30.30 (GENE3D) IPR000209 (G3DSA:3.40.50.GENE3D) IPR010435 (PFAM) PTHR10795:SF359 (PANTHER) IPR015500 (PANTHER) IPR000209 (SUPERFAMILY)
GGTG_02407	896	GO:0004252 GO:0006508	serine-type endopeptidase activity proteolysis	EC:3.4.21	IPR015500 (PRINTS) IPR003137 (PFAM) IPR000209 (PFAM) G3DSA:3.50.30.30 (GENE3D) IPR000209 (G3DSA:3.40.50.GENE3D) IPR015500 (PANTHER) PTHR10795:SF320 (PANTHER) IPR000209 (SUPERFAMILY) SSF52025 (SUPERFAMILY)
GGTG_08896	888	GO:0005576 GO:0052761 GO:0000272	extracellular region exo-1,4-beta-D-glucosaminidase activity polysaccharide catabolic process	EC:3.2.1.165	IPR013812 (G3DSA:2.60.40.GENE3D) IPR008979 (G3DSA:2.60.120.GENE3D) IPR006104 (PFAM) IPR006102 (PFAM) IPR013781 (G3DSA:3.20.20.GENE3D) IPR028829 (PTHR10066:PANTHER) PTHR10066 (PANTHER) IPR006102 (SUPERFAMILY) IPR006102 (SUPERFAMILY) IPR017853 (SUPERFAMILY) IPR008979 (SUPERFAMILY) IPR006102 (SUPERFAMILY)
GGTG_03193	881	GO:0004553 GO:0005975	hydrolase activity, hydrolyzing O-glycosyl compounds carbohydrate metabolic process	-	IPR001764 (PRINTS) IPR001764 (G3DSA:3.20.20.GENE3D) IPR026891 (PFAM) IPR001764 (PFAM) IPR002772 (G3DSA:3.40.50.GENE3D) IPR002772 (PFAM) PTHR30620:SF42 (PANTHER) IPR026892 (PANTHER) IPR017853 (SUPERFAMILY) IPR002772 (SUPERFAMILY)
GGTG_05800	862	GO:0004553 GO:0005975	hydrolase activity, hydrolyzing O-glycosyl compounds carbohydrate metabolic process	-	IPR001764 (PRINTS) IPR002772 (G3DSA:3.40.50.GENE3D) IPR026891 (PFAM) IPR001764 (PFAM) IPR001764 (G3DSA:3.20.20.GENE3D) IPR002772 (PFAM) IPR026892 (PANTHER) PTHR30620:SF52 (PANTHER) IPR002772 (SUPERFAMILY) IPR017853 (SUPERFAMILY)
GGTG_08083	847	GO:0005576 GO:0046559 GO:0045493	extracellular region alpha-glucuronidase activity xylan catabolic process	EC:3.2.1.139	IPR011395 (PIRSF) IPR011100 (PFAM) IPR005154 (PFAM) IPR011099 (G3DSA:3.90.1330.GENE3D) IPR013781 (G3DSA:3.20.20.GENE3D) IPR011099 (PFAM) IPR029018 (G3DSA:3.30.379.GENE3D) PTHR39207 (PANTHER) IPR029018 (SUPERFAMILY) IPR017853 (SUPERFAMILY)
GGTG_09442	840	GO:0005576 GO:0004553 GO:0016614 GO:0030248 GO:0050660 GO:0005975 GO:0055114	extracellular region hydrolase activity, hydrolyzing O-glycosyl compounds oxidoreductase activity, acting on CH-OH group of donors cellulose binding flavin adenine dinucleotide binding carbohydrate metabolic process oxidation-reduction process	-	IPR000254 (SMART) IPR007867 (PFAM) IPR000254 (PFAM) IPR015920 (G3DSA:2.60.40.GENE3D) IPR000172 (PFAM) IPR015920 (PFAM) G3DSA:3.30.410.10 (GENE3D) IPR023753 (G3DSA:3.50.50.GENE3D) PTHR11552:SF110 (PANTHER) PTHR11552 (PANTHER) IPR000254 (PROSITE_PROFILES) IPR023753 (SUPERFAMILY) IPR000254 (SUPERFAMILY) SSF49344 (SUPERFAMILY) SSF54373 (SUPERFAMILY)
GGTG_08660	838	GO:0004573 GO:0009311	mannosyl-oligosaccharide glucosidase activity oligosaccharide metabolic process	EC:3.2.1.106 EC:3.2.1	IPR031631 (PFAM) IPR031335 (PFAM) IPR012341 (G3DSA:1.50.10.GENE3D) PTHR10412:SF11 (PANTHER) IPR004888 (PANTHER) IPR008928 (SUPERFAMILY)
GGTG_00152	837	GO:0005576 GO:0004553 GO:0030248 GO:0005975	extracellular region hydrolase activity, hydrolyzing O-glycosyl compounds cellulose binding carbohydrate metabolic process	-	IPR000254 (SMART) G3DSA:2.130.10.140 (GENE3D) G3DSA:2.130.10.140 (GENE3D) IPR000254 (PFAM) PTHR32438 (PANTHER) PTHR32438:SF9 (PANTHER) IPR000254 (PROSITE_PROFILES) IPR000254 (SUPERFAMILY) SSF110296 (SUPERFAMILY) SSF110296 (SUPERFAMILY)
GGTG_07320	834	GO:0003824 GO:0030246 GO:0005975	catalytic activity carbohydrate binding carbohydrate metabolic process	-	IPR005887 (TIGRFAM) G3DSA:3.30.2080.10 (GENE3D) G3DSA:1.20.1610.10 (GENE3D) IPR014718 (G3DSA:2.70.98.GENE3D) IPR012939 (PFAM) G3DSA:1.20.1050.60 (GENE3D) PTHR12143:SF22 (PANTHER) PTHR12143 (PANTHER) IPR008928 (SUPERFAMILY)
GGTG_00708	822	GO:0004553 GO:0005975	hydrolase activity, hydrolyzing O-glycosyl compounds carbohydrate metabolic process	-	IPR001764 (PRINTS) IPR001764 (PFAM) IPR026891 (PFAM) IPR002772 (PFAM) IPR002772 (G3DSA:3.40.50.GENE3D) IPR001764 (G3DSA:3.20.20.GENE3D) IPR026892 (PANTHER) PTHR30620:SF53 (PANTHER) IPR017853 (SUPERFAMILY) IPR002772 (SUPERFAMILY)
GGTG_07880	821	GO:0004573 GO:0009311	mannosyl-oligosaccharide glucosidase activity oligosaccharide metabolic process	EC:3.2.1.106 EC:3.2.1	IPR031631 (PFAM) IPR031335 (PFAM) PTHR10412:SF11 (PANTHER) IPR004888 (PANTHER) IPR008928 (SUPERFAMILY)
GGTG_09704	820	GO:0016614 GO:0050660 GO:0055114	oxidoreductase activity, acting on CH-OH group of donors flavin adenine dinucleotide binding oxidation-reduction process	-	IPR007867 (PFAM) IPR000172 (PFAM) IPR015920 (PFAM) IPR023753 (G3DSA:3.50.50.GENE3D) G3DSA:3.30.410.10 (GENE3D) IPR015920 (G3DSA:2.60.40.GENE3D) PTHR11552:SF110 (PANTHER) PTHR11552 (PANTHER) SSF54373 (SUPERFAMILY) SSF49344 (SUPERFAMILY) IPR023753 (SUPERFAMILY)
GGTG_02179	811	GO:0016020 GO:0003824	membrane catalytic activity	-	IPR024429 (G3DSA:3.30.750.GENE3D) IPR024535 (PFAM) IPR012334 (G3DSA:2.160.20.GENE3D) PTHR31375 (PANTHER) PTHR31375:SF6 (PANTHER) IPR011050 (SUPERFAMILY) IPR011050 (SUPERFAMILY)
GGTG_11118	809	GO:0005515	protein binding	-	IPR006652 (SMART) IPR003609 (PFAM) IPR013783 (G3DSA:2.60.40.GENE3D) G3DSA:3.50.4.10 (GENE3D) IPR015916 (G3DSA:2.130.10.GENE3D) IPR015202 (PFAM) PTHR32208:SF31 (PANTHER) PTHR32208 (PANTHER) IPR003609 (PROSITE_PROFILES) IPR011043 (SUPERFAMILY) IPR014756 (SUPERFAMILY)
GGTG_10854	807	GO:0008236 GO:0006508	serine-type peptidase activity proteolysis	-	IPR005151 (PFAM) IPR029045 (G3DSA:3.90.226.GENE3D) PTHR37049 (PANTHER) PTHR37049:SF2 (PANTHER) IPR029045 (SUPERFAMILY)
GGTG_08973	806	GO:0004553 GO:0005975	hydrolase activity, hydrolyzing O-glycosyl compounds carbohydrate metabolic process	-	IPR001764 (PRINTS) IPR001764 (PFAM) IPR001764 (G3DSA:3.20.20.GENE3D) IPR026891 (PFAM) IPR002772 (G3DSA:3.40.50.GENE3D) IPR002772 (PFAM) IPR026892 (PANTHER) PTHR30620:SF32 (PANTHER) IPR017853 (SUPERFAMILY) IPR002772 (SUPERFAMILY)
GGTG_00230	797	GO:0005507 GO:0008131 GO:0048038 GO:0009308 GO:0055114	copper ion binding primary amine oxidase activity quinone binding amine metabolic process oxidation-reduction process	EC:1.4.3.21	IPR000269 (PRINTS) G3DSA:3.10.450.40 (GENE3D) IPR015328 (PFAM) IPR015798 (G3DSA:2.70.98.GENE3D) G3DSA:3.10.450.40 (GENE3D) IPR015798 (PFAM) IPR015800 (PFAM) IPR000269 (PANTHER) PTHR10638:SF20 (PANTHER) IPR016182 (SUPERFAMILY) IPR015798 (SUPERFAMILY) IPR016182 (SUPERFAMILY)
GGTG_09238	796	GO:0005576 GO:0030600 GO:0016998	extracellular region feruloyl esterase activity cell wall macromolecule catabolic process	EC:3.1.1.73 EC:3.1.1.1	IPR011118 (PFAM) IPR029058 (G3DSA:3.40.50.GENE3D) IPR031246 (PTHR33938:PANTHER) IPR011118 (PANTHER) IPR029058 (SUPERFAMILY)
GGTG_12385	796	GO:0004560 GO:0005975	alpha-L-fucosidase activity carbohydrate metabolic process	EC:3.2.1.51 EC:3.2.1	IPR000933 (SMART) IPR013781 (G3DSA:3.20.20.GENE3D) IPR000933 (PFAM) IPR031919 (PFAM) IPR000933 (PANTHER) IPR017853 (SUPERFAMILY)
GGTG_12367	793	GO:0004553 GO:0005975	hydrolase activity, hydrolyzing O-glycosyl compounds carbohydrate metabolic process	-	IPR001764 (PRINTS) IPR002772 (G3DSA:3.40.50.GENE3D) IPR001764 (PFAM) IPR026891 (PFAM) IPR002772 (PFAM) IPR001764 (G3DSA:3.20.20.GENE3D) IPR026892 (PANTHER) PTHR30620:SF53 (PANTHER) IPR017853 (SUPERFAMILY) IPR002772 (SUPERFAMILY)
GGTG_07024	792	-	-	-	IPR024535 (PFAM) IPR012334 (G3DSA:2.160.20.GENE3D) PTHR31375 (PANTHER) PTHR31375:SF6 (PANTHER) IPR011050 (SUPERFAMILY) IPR011050 (SUPERFAMILY)
GGTG_13124	791	-	-	-	PTHR37543 (PANTHER) PTHR37543:SF1 (PANTHER)
GGTG_04473	788	GO:0004096 GO:0020037 GO:0006979 GO:0055114 GO:0006568 GO:0006804 GO:0015947	catalase activity heme binding response to oxidative stress oxidation-reduction process tryptophan metabolic process obsolete peroxidase reaction methane metabolic process	EC:1.11.1.7 EC:1.11.1.6	IPR000763 (PRINTS) IPR002016 (PRINTS) G3DSA:1.10.420.10 (GENE3D) G3DSA:1.10.420.10 (GENE3D) IPR002016 (PFAM) G3DSA:1.10.520.10 (GENE3D) IPR000763 (TIGRFAM) PTHR30555:SF0 (PANTHER) PTHR30555 (PANTHER) IPR000763 (HAMAP) IPR002016 (PROSITE_PROFILES) IPR010255 (SUPERFAMILY) IPR010255 (SUPERFAMILY)
GGTG_14198	785	GO:0004553 GO:0005975	hydrolase activity, hydrolyzing O-glycosyl compounds carbohydrate metabolic process	-	IPR001764 (PRINTS) IPR001764 (G3DSA:3.20.20.GENE3D) IPR026891 (PFAM) IPR002772 (PFAM) IPR002772 (G3DSA:3.40.50.GENE3D) IPR001764 (PFAM) PTHR30620:SF16 (PANTHER) IPR026892 (PANTHER) IPR002772 (SUPERFAMILY) IPR017853 (SUPERFAMILY)
GGTG_09823	783	GO:0008236 GO:0006508	serine-type peptidase activity proteolysis	-	IPR029058 (G3DSA:3.40.50.GENE3D) IPR002469 (G3DSA:2.140.10.GENE3D) IPR001375 (PFAM) IPR002469 (PFAM) PTHR11731 (PANTHER) PTHR11731:SF110 (PANTHER) SSF82171 (SUPERFAMILY) IPR029058 (SUPERFAMILY)
GGTG_05641	774	GO:0003824 GO:0030246 GO:0005975	catalytic activity carbohydrate binding carbohydrate metabolic process	-	IPR014718 (G3DSA:2.70.98.GENE3D) G3DSA:1.20.1610.10 (GENE3D) IPR005887 (TIGRFAM) IPR012939 (PFAM) G3DSA:3.30.2080.10 (GENE3D) G3DSA:1.20.1050.60 (GENE3D) PTHR12143:SF22 (PANTHER) PTHR12143 (PANTHER) IPR008928 (SUPERFAMILY)
GGTG_06400	774	GO:0016491 GO:0008152	oxidoreductase activity metabolic process	-	IPR002227 (PRINTS) IPR002227 (PFAM) IPR008922 (G3DSA:1.10.1280.GENE3D) PTHR11474 (PANTHER) PTHR11474:SF32 (PANTHER) IPR008922 (SUPERFAMILY)
GGTG_00803	772	GO:0016798 GO:0016829 GO:0005975	hydrolase activity, acting on glycosyl bonds lyase activity carbohydrate metabolic process	-	IPR012334 (G3DSA:2.160.20.GENE3D) IPR024535 (PFAM) PTHR31375 (PANTHER) PTHR31375:SF6 (PANTHER) IPR011050 (SUPERFAMILY) IPR011050 (SUPERFAMILY)
[truncated: 598 more rows]

## Sheet: M. poae
Table S1. The predicted M.poae secretome
[truncated: 977 more rows]
