# Supplementary material for: Differential Communications between Fungi and Host Plants Revealed by Secretome Analysis of Phylogenetically Related Endophytic and Pathogenic Fungi
Source: PLoS One. 2016 Sep 22;11(9):e0163368. doi: 10.1371/journal.pone.0163368 (PMC5033329; doi:10.1371/journal.pone.0163368)
Supplement: S2 Table — (XLSX) [file pone.0163368.s002.xlsx]

## Sheet: Sheet1
Table S2 Summary of ortholog groups in H. oryzae secretome compared to related species.
Group ID	H. oryzae	M. oryzae	G. graminis	M. poae
Group_1	5	6	6	4
Group_2	5	4	7	4
Group_3	4	3	4	4
Group_4	0	15	0	0
Group_5	2	3	4	3
Group_6	3	8	0	1
Group_7	3	3	3	2
Group_8	2	3	2	3
Group_9	2	2	2	3
Group_10	2	2	2	2
Group_11	2	2	1	3
Group_12	2	2	1	2
Group_13	0	7	0	0
Group_14	3	1	1	2
Group_15	1	1	2	2
Group_16	1	2	2	1
Group_17	2	1	2	1
Group_18	1	2	2	1
Group_19	2	1	1	2
Group_20	1	0	1	4
Group_21	1	3	0	2
Group_22	1	2	1	2
Group_23	2	1	2	1
Group_24	2	2	1	1
Group_25	2	1	2	1
Group_26	2	1	1	2
Group_27	2	2	1	1
Group_28	1	1	2	2
Group_29	2	1	1	2
Group_30	2	0	2	1
Group_31	1	1	2	1
Group_32	2	1	1	1
Group_33	2	1	1	1
Group_34	2	1	1	1
Group_35	1	1	1	2
Group_36	1	2	1	1
Group_37	1	2	1	1
Group_38	2	2	0	1
Group_39	1	2	1	1
Group_40	1	2	1	1
Group_41	1	3	0	1
Group_42	0	5	0	0
Group_43	0	5	0	0
Group_44	5	0	0	0
Group_45	1	1	2	1
Group_46	1	1	2	1
Group_47	1	1	2	1
Group_48	2	1	1	1
Group_49	1	1	1	2
Group_50	2	1	1	1
Group_51	1	2	2	0
Group_52	1	1	2	1
Group_53	2	1	1	1
Group_54	1	1	1	2
Group_55	1	2	1	1
Group_56	1	1	2	1
Group_57	2	1	1	1
Group_58	1	2	1	1
Group_59	1	2	1	1
Group_60	1	2	1	1
Group_61	1	1	1	2
Group_62	1	2	1	1
Group_63	1	1	1	2
Group_64	2	1	1	1
Group_65	2	2	0	1
Group_66	2	0	2	0
Group_67	4	0	0	0
Group_68	2	1	0	1
Group_69	0	2	0	2
Group_70	0	2	1	1
Group_71	0	2	1	1
Group_72	1	3	0	0
Group_73	0	4	0	0
Group_74	0	4	0	0
Group_75	0	4	0	0
Group_76	1	1	1	1
Group_77	1	1	1	1
Group_78	1	1	1	1
Group_79	1	1	1	1
Group_80	1	1	1	1
Group_81	1	1	1	1
Group_82	1	1	1	1
Group_83	1	1	1	1
Group_84	1	1	1	1
Group_85	1	1	1	1
Group_86	1	1	1	1
Group_87	2	0	1	1
Group_88	1	2	1	0
Group_89	1	1	1	1
Group_90	1	1	1	1
Group_91	1	1	1	1
Group_92	1	1	1	1
Group_93	1	1	1	1
Group_94	1	1	1	1
Group_95	1	1	1	1
Group_96	1	1	1	1
Group_97	1	1	1	1
Group_98	1	1	1	1
Group_99	1	1	1	1
Group_100	1	1	1	1
Group_101	1	1	1	1
Group_102	1	1	1	1
Group_103	1	1	1	1
Group_104	1	1	1	1
Group_105	1	1	1	1
Group_106	1	1	1	1
Group_107	1	1	1	1
Group_108	2	1	1	0
Group_109	1	1	1	1
Group_110	1	1	1	1
Group_111	1	1	1	1
Group_112	1	1	1	1
Group_113	1	1	1	1
Group_114	1	1	1	1
Group_115	1	1	1	1
Group_116	1	1	1	1
Group_117	1	1	1	1
Group_118	1	1	1	1
Group_119	1	1	1	1
Group_120	1	1	1	1
Group_121	1	1	1	1
Group_122	1	1	1	1
Group_123	1	1	1	1
Group_124	1	1	1	1
Group_125	1	1	1	1
Group_126	1	1	1	1
Group_127	1	1	1	1
Group_128	1	2	1	0
Group_129	1	1	1	1
Group_130	1	1	1	1
Group_131	1	1	2	0
Group_132	1	1	1	1
Group_133	1	1	1	1
Group_134	1	1	1	1
Group_135	1	1	1	1
Group_136	1	1	1	1
Group_137	1	1	1	1
Group_138	1	1	1	1
Group_139	1	1	1	1
Group_140	1	1	1	1
Group_141	1	1	1	1
Group_142	1	1	1	1
Group_143	1	1	1	1
Group_144	1	1	1	1
Group_145	1	1	1	1
Group_146	1	1	1	1
Group_147	1	1	1	1
Group_148	1	1	1	1
Group_149	1	1	1	1
Group_150	1	1	1	1
Group_151	1	1	1	1
Group_152	1	1	1	1
Group_153	1	1	1	1
Group_154	1	1	1	1
Group_155	1	1	1	1
Group_156	1	1	1	1
Group_157	1	1	1	1
Group_158	1	1	1	1
Group_159	1	1	1	1
Group_160	1	1	1	1
Group_161	1	1	1	1
Group_162	1	1	1	1
Group_163	1	1	1	1
Group_164	1	1	1	1
Group_165	1	1	1	1
Group_166	2	1	1	0
Group_167	1	1	1	1
Group_168	1	1	1	1
Group_169	1	1	1	1
Group_170	1	1	1	1
Group_171	1	1	1	1
Group_172	1	1	1	1
Group_173	1	1	1	1
Group_174	1	1	1	1
Group_175	1	1	1	1
Group_176	1	1	1	1
Group_177	1	1	1	1
Group_178	1	1	1	1
Group_179	2	0	1	1
Group_180	1	1	1	1
Group_181	1	1	1	1
Group_182	1	1	1	1
Group_183	1	1	1	1
Group_184	1	1	1	1
Group_185	1	1	1	1
Group_186	1	1	1	1
Group_187	1	1	1	1
Group_188	1	1	1	1
Group_189	1	1	1	1
Group_190	1	1	1	1
Group_191	1	1	1	1
Group_192	1	1	1	1
Group_193	1	1	1	1
Group_194	1	1	1	1
Group_195	1	1	1	1
Group_196	1	1	1	1
Group_197	1	1	1	1
Group_198	1	1	1	1
Group_199	1	1	1	1
Group_200	1	1	1	1
Group_201	1	1	1	1
Group_202	1	1	1	1
Group_203	1	1	1	1
Group_204	1	1	1	1
Group_205	1	1	1	1
Group_206	1	1	1	1
Group_207	1	1	1	1
Group_208	1	1	1	1
Group_209	1	1	1	1
Group_210	1	2	1	0
Group_211	1	1	1	1
Group_212	1	1	1	1
Group_213	1	1	1	1
Group_214	1	1	1	1
Group_215	1	1	1	1
Group_216	1	1	1	1
Group_217	1	1	1	1
Group_218	1	1	1	1
Group_219	1	1	1	1
Group_220	1	1	1	1
Group_221	1	1	1	1
Group_222	1	1	1	1
Group_223	1	1	1	1
Group_224	0	2	1	1
Group_225	1	1	1	1
Group_226	1	1	1	1
Group_227	1	1	1	1
Group_228	1	1	1	1
Group_229	1	1	1	1
Group_230	1	1	1	1
Group_231	1	1	1	1
Group_232	1	1	1	1
Group_233	1	1	1	1
Group_234	1	1	1	1
Group_235	1	1	1	1
Group_236	1	1	1	1
Group_237	1	1	1	1
Group_238	1	1	1	1
Group_239	1	1	1	1
Group_240	1	1	1	1
Group_241	1	1	1	1
Group_242	1	1	1	1
Group_243	1	2	1	0
Group_244	1	1	1	1
Group_245	1	1	1	1
Group_246	1	1	1	1
Group_247	1	1	1	1
Group_248	1	1	1	1
Group_249	1	1	1	1
Group_250	1	1	1	1
Group_251	1	2	1	0
Group_252	1	1	1	1
Group_253	1	1	1	1
Group_254	1	1	1	1
Group_255	1	1	1	1
Group_256	2	0	1	1
Group_257	1	1	1	1
Group_258	1	1	1	1
Group_259	1	1	1	1
Group_260	1	1	1	1
Group_261	1	2	1	0
Group_262	1	1	1	1
Group_263	1	1	1	1
Group_264	1	1	1	1
Group_265	1	1	1	1
Group_266	1	1	1	1
Group_267	1	1	1	1
Group_268	1	1	1	1
Group_269	1	1	1	1
Group_270	2	1	1	0
Group_271	1	1	1	1
Group_272	1	1	1	1
Group_273	1	1	1	1
Group_274	1	1	1	1
Group_275	1	1	1	1
Group_276	1	1	1	1
Group_277	1	1	1	1
Group_278	1	1	1	1
Group_279	1	1	1	1
Group_280	1	1	1	1
Group_281	1	1	1	1
Group_282	1	1	1	1
Group_283	1	1	1	1
Group_284	1	1	1	1
Group_285	1	1	1	1
Group_286	1	1	1	1
Group_287	1	1	1	1
Group_288	1	1	1	1
Group_289	1	1	1	1
Group_290	1	1	1	1
Group_291	1	1	1	1
Group_292	1	1	1	1
Group_293	1	1	1	1
Group_294	1	1	1	1
Group_295	1	1	1	1
Group_296	1	1	1	1
Group_297	1	1	1	1
Group_298	1	1	1	1
Group_299	1	1	1	1
Group_300	1	1	1	1
Group_301	1	1	1	1
Group_302	1	2	1	0
Group_303	1	1	1	1
Group_304	1	1	1	1
Group_305	1	1	1	1
Group_306	1	1	1	1
Group_307	1	1	1	1
Group_308	1	1	1	1
Group_309	1	1	1	1
Group_310	1	1	1	1
Group_311	1	1	1	1
Group_312	0	1	2	0
Group_313	2	0	0	1
Group_314	2	0	1	0
Group_315	2	1	0	0
Group_316	0	0	0	3
Group_317	0	0	1	2
Group_318	1	2	0	0
Group_319	0	2	1	0
Group_320	0	3	0	0
Group_321	0	3	0	0
Group_322	0	3	0	0
Group_323	0	3	0	0
Group_324	0	3	0	0
Group_325	0	3	0	0
Group_326	0	3	0	0
Group_327	3	0	0	0
Group_328	1	1	1	0
Group_329	1	1	1	0
Group_330	0	1	1	1
Group_331	0	1	1	1
Group_332	1	1	1	0
Group_333	1	0	1	1
Group_334	1	0	1	1
Group_335	1	0	1	1
Group_336	1	0	1	1
Group_337	1	0	1	1
Group_338	1	1	1	0
Group_339	1	1	1	0
Group_340	1	0	1	1
Group_341	1	0	1	1
Group_342	0	1	1	1
Group_343	0	1	1	1
Group_344	1	0	1	1
Group_345	1	0	1	1
Group_346	1	1	1	0
Group_347	0	1	1	1
Group_348	1	1	1	0
Group_349	1	1	1	0
Group_350	1	1	1	0
Group_351	1	0	1	1
Group_352	0	1	1	1
Group_353	1	0	1	1
Group_354	0	1	1	1
Group_355	1	0	1	1
Group_356	0	1	1	1
Group_357	1	0	1	1
Group_358	0	1	1	1
Group_359	1	0	1	1
Group_360	1	0	1	1
Group_361	0	1	1	1
Group_362	1	0	1	1
Group_363	1	1	1	0
Group_364	1	0	1	1
Group_365	1	0	1	1
Group_366	1	0	1	1
Group_367	1	1	1	0
Group_368	0	1	1	1
Group_369	1	0	1	1
Group_370	1	0	1	1
Group_371	0	1	1	1
Group_372	1	1	1	0
Group_373	1	0	1	1
Group_374	1	0	1	1
Group_375	1	1	1	0
Group_376	1	0	1	1
Group_377	0	1	1	1
Group_378	0	1	1	1
Group_379	1	0	1	1
Group_380	1	1	1	0
Group_381	1	1	1	0
Group_382	1	0	1	1
Group_383	0	1	1	1
Group_384	0	1	1	1
Group_385	1	0	1	1
Group_386	1	1	1	0
Group_387	1	1	1	0
Group_388	1	1	1	0
Group_389	1	0	1	1
Group_390	1	1	1	0
Group_391	1	0	1	1
Group_392	1	0	1	1
Group_393	1	1	1	0
Group_394	0	1	1	1
Group_395	1	1	0	1
Group_396	1	0	1	1
Group_397	1	0	1	1
Group_398	1	0	1	1
Group_399	1	1	1	0
Group_400	1	1	1	0
Group_401	1	1	1	0
Group_402	1	0	1	1
Group_403	1	1	1	0
Group_404	1	0	1	1
Group_405	1	0	1	1
Group_406	1	1	1	0
Group_407	0	1	1	1
Group_408	1	0	1	1
Group_409	0	1	1	1
Group_410	1	0	1	1
Group_411	1	0	1	1
Group_412	1	1	1	0
Group_413	1	0	1	1
Group_414	0	1	1	1
Group_415	1	1	1	0
Group_416	0	1	1	1
Group_417	1	1	0	1
Group_418	1	1	1	0
Group_419	1	1	0	1
Group_420	1	0	1	1
Group_421	1	0	1	1
Group_422	1	0	1	1
Group_423	1	1	1	0
Group_424	0	1	1	1
Group_425	1	1	0	1
Group_426	1	0	1	1
Group_427	1	0	1	1
Group_428	1	0	1	1
Group_429	1	0	1	1
Group_430	1	0	1	1
Group_431	1	1	1	0
Group_432	1	0	1	1
Group_433	1	0	1	1
Group_434	1	0	1	1
Group_435	0	1	1	1
Group_436	1	1	1	0
Group_437	1	0	1	1
Group_438	0	1	1	1
Group_439	1	0	1	1
Group_440	1	0	1	1
Group_441	1	0	1	1
Group_442	0	1	1	1
Group_443	1	0	1	1
Group_444	1	0	1	1
Group_445	1	0	1	1
Group_446	1	1	1	0
Group_447	1	1	1	0
Group_448	1	0	1	1
Group_449	1	1	1	0
Group_450	1	1	1	0
Group_451	0	1	1	1
Group_452	1	0	1	1
Group_453	1	1	1	0
Group_454	1	1	0	1
Group_455	1	0	1	1
Group_456	1	0	1	1
Group_457	1	1	1	0
Group_458	1	0	1	1
Group_459	1	0	1	1
Group_460	1	0	1	1
Group_461	1	0	1	1
Group_462	1	1	1	0
Group_463	1	0	1	1
Group_464	1	1	1	0
Group_465	1	0	1	1
Group_466	1	0	1	1
Group_467	1	1	1	0
Group_468	0	1	1	1
Group_469	1	0	1	1
Group_470	1	0	1	1
Group_471	1	0	1	1
Group_472	0	1	1	1
Group_473	1	0	1	1
Group_474	1	0	1	1
Group_475	0	1	1	1
Group_476	1	0	1	1
Group_477	0	1	1	1
Group_478	1	0	1	1
Group_479	1	0	1	1
Group_480	1	0	1	1
Group_481	1	1	1	0
Group_482	1	1	1	0
Group_483	1	1	1	0
Group_484	1	1	1	0
Group_485	1	1	1	0
Group_486	1	1	1	0
Group_487	0	1	1	1
Group_488	1	0	1	1
Group_489	1	1	1	0
Group_490	1	0	1	1
Group_491	1	1	1	0
Group_492	1	0	1	1
Group_493	1	1	1	0
Group_494	1	0	1	1
Group_495	1	1	0	1
Group_496	0	1	1	1
Group_497	1	1	1	0
Group_498	1	1	1	0
Group_499	1	0	1	1
Group_500	1	0	1	1
Group_501	1	0	1	1
Group_502	1	1	1	0
Group_503	1	1	1	0
Group_504	1	0	1	1
Group_505	1	0	1	1
Group_506	1	1	0	1
Group_507	1	0	1	1
Group_508	0	1	1	1
Group_509	1	0	1	1
Group_510	1	0	1	1
Group_511	1	1	1	0
Group_512	1	0	1	1
Group_513	1	1	1	0
Group_514	1	0	1	1
Group_515	1	1	1	0
Group_516	1	1	1	0
Group_517	1	0	1	1
Group_518	1	1	1	0
Group_519	1	1	1	0
Group_520	0	1	1	1
Group_521	1	1	0	1
Group_522	1	1	1	0
Group_523	1	0	1	1
Group_524	1	1	1	0
Group_525	1	0	1	1
Group_526	1	1	1	0
Group_527	1	0	1	1
Group_528	1	1	1	0
Group_529	0	1	1	1
Group_530	1	0	1	1
Group_531	1	0	1	1
Group_532	1	0	1	1
Group_533	1	0	1	1
Group_534	0	1	1	1
Group_535	1	0	1	1
Group_536	1	0	1	1
Group_537	1	0	1	1
Group_538	1	1	0	1
Group_539	1	0	1	1
Group_540	1	0	1	1
Group_541	0	1	1	1
Group_542	1	0	1	1
Group_543	0	1	1	1
Group_544	1	1	1	0
Group_545	1	1	1	0
Group_546	1	0	1	1
Group_547	1	0	1	1
Group_548	1	1	1	0
Group_549	1	0	1	1
Group_550	1	1	0	1
Group_551	1	0	1	1
Group_552	1	0	1	1
Group_553	1	0	1	1
Group_554	1	1	1	0
Group_555	0	1	1	1
Group_556	1	0	1	1
Group_557	1	1	1	0
Group_558	1	1	1	0
Group_559	1	1	1	0
Group_560	1	0	1	1
Group_561	1	0	1	1
Group_562	1	0	1	1
Group_563	0	1	1	1
Group_564	1	0	1	1
Group_565	1	0	1	1
Group_566	0	1	1	1
Group_567	1	0	1	1
Group_568	1	1	1	0
Group_569	1	0	1	1
Group_570	1	1	1	0
Group_571	1	0	1	1
Group_572	1	1	1	0
Group_573	1	0	1	1
Group_574	0	1	1	1
Group_575	1	1	1	0
Group_576	1	1	1	0
Group_577	0	1	1	1
Group_578	0	1	1	1
Group_579	1	1	1	0
Group_580	0	1	1	1
Group_581	1	0	1	1
Group_582	1	0	1	1
Group_583	1	1	1	0
Group_584	1	0	1	1
Group_585	1	1	1	0
Group_586	1	0	1	1
Group_587	1	1	1	0
Group_588	1	0	1	1
Group_589	1	1	1	0
Group_590	1	0	1	1
Group_591	1	1	1	0
Group_592	1	1	1	0
Group_593	1	0	1	1
Group_594	1	1	1	0
Group_595	1	0	1	1
Group_596	1	0	1	1
Group_597	1	1	0	1
Group_598	1	0	1	1
Group_599	1	1	1	0
Group_600	1	0	1	1
Group_601	1	1	0	1
Group_602	1	1	1	0
Group_603	1	0	1	1
Group_604	1	0	1	1
Group_605	0	1	1	1
Group_606	1	1	0	1
Group_607	1	1	0	1
Group_608	1	1	0	1
Group_609	1	1	0	1
Group_610	1	1	0	1
Group_611	1	1	0	1
Group_612	1	1	0	1
Group_613	1	1	0	1
Group_614	1	1	0	1
Group_615	1	1	0	1
Group_616	1	1	0	1
Group_617	1	1	0	1
Group_618	1	1	0	1
Group_619	1	1	0	1
Group_620	1	1	0	1
Group_621	1	1	0	1
Group_622	1	1	0	1
Group_623	1	1	0	1
Group_624	1	1	0	1
Group_625	1	1	0	1
Group_626	1	1	0	1
Group_627	1	1	0	1
Group_628	1	1	0	1
Group_629	1	1	0	1
Group_630	1	1	0	1
Group_631	1	1	0	1
Group_632	1	1	0	1
Group_633	1	1	0	1
Group_634	1	1	0	1
Group_635	1	1	0	1
Group_636	1	1	0	1
Group_637	1	1	0	1
Group_638	1	1	0	1
Group_639	1	1	0	1
Group_640	1	0	0	2
Group_641	1	1	0	1
Group_642	1	1	0	1
Group_643	1	1	0	1
Group_644	1	1	0	1
Group_645	1	1	0	1
Group_646	1	1	0	1
Group_647	1	1	0	1
Group_648	1	1	0	1
Group_649	1	1	0	1
Group_650	1	1	0	1
Group_651	1	1	0	1
Group_652	1	1	0	1
Group_653	0	0	2	0
Group_654	2	0	0	0
Group_655	2	0	0	0
Group_656	2	0	0	0
Group_657	2	0	0	0
Group_658	0	0	0	2
Group_659	0	0	0	2
Group_660	0	0	0	2
Group_661	0	2	0	0
Group_662	0	2	0	0
Group_663	0	2	0	0
Group_664	0	2	0	0
Group_665	0	2	0	0
Group_666	0	2	0	0
Group_667	0	2	0	0
Group_668	0	2	0	0
Group_669	0	2	0	0
Group_670	0	2	0	0
Group_671	0	2	0	0
Group_672	0	2	0	0
Group_673	0	2	0	0
Group_674	0	2	0	0
Group_675	0	2	0	0
Group_676	0	2	0	0
Group_677	0	2	0	0
Group_678	0	2	0	0
Group_679	0	2	0	0
Group_680	0	2	0	0
Group_681	0	2	0	0
Group_682	0	2	0	0
Group_683	0	2	0	0
Group_684	0	2	0	0
Group_685	0	2	0	0
Group_686	0	2	0	0
Group_687	0	2	0	0
Group_688	0	2	0	0
Group_689	0	2	0	0
Group_690	0	2	0	0
Group_691	0	0	0	2
Group_692	0	0	0	2
Group_693	0	0	0	2
Group_694	2	0	0	0
Group_695	2	0	0	0
Group_696	2	0	0	0
Group_697	2	0	0	0
Group_698	2	0	0	0
Group_699	2	0	0	0
Group_700	2	0	0	0
Group_701	1	0	1	0
Group_702	1	0	1	0
Group_703	0	1	0	1
Group_704	1	0	1	0
Group_705	1	0	1	0
Group_706	0	0	1	1
Group_707	0	0	1	1
Group_708	0	0	1	1
Group_709	1	0	1	0
Group_710	1	0	1	0
Group_711	0	1	1	0
Group_712	0	0	1	1
Group_713	0	0	1	1
Group_714	1	0	1	0
Group_715	1	0	1	0
Group_716	0	0	1	1
Group_717	0	0	1	1
Group_718	1	0	1	0
Group_719	0	1	1	0
Group_720	0	1	0	1
Group_721	1	0	1	0
Group_722	1	0	1	0
Group_723	1	0	1	0
Group_724	1	0	1	0
Group_725	1	0	1	0
Group_726	1	0	1	0
Group_727	0	0	1	1
Group_728	1	0	1	0
Group_729	1	0	1	0
Group_730	0	0	1	1
Group_731	1	0	1	0
Group_732	1	0	1	0
Group_733	1	0	1	0
Group_734	0	0	1	1
Group_735	1	0	1	0
Group_736	0	1	1	0
Group_737	1	0	1	0
Group_738	1	0	1	0
Group_739	1	0	1	0
Group_740	0	0	1	1
Group_741	1	0	1	0
Group_742	1	0	1	0
Group_743	0	0	1	1
Group_744	0	1	1	0
Group_745	1	0	1	0
Group_746	0	1	1	0
Group_747	1	0	1	0
Group_748	1	0	1	0
Group_749	1	0	1	0
Group_750	1	0	1	0
Group_751	1	0	1	0
Group_752	0	1	1	0
Group_753	0	0	1	1
Group_754	0	0	1	1
Group_755	1	0	1	0
Group_756	1	0	1	0
Group_757	0	0	1	1
Group_758	0	0	1	1
Group_759	1	0	1	0
Group_760	1	0	1	0
Group_761	0	0	1	1
Group_762	1	0	1	0
Group_763	0	0	1	1
Group_764	1	0	1	0
Group_765	0	0	1	1
Group_766	1	0	1	0
Group_767	0	0	1	1
Group_768	1	0	1	0
Group_769	1	0	1	0
Group_770	1	0	1	0
Group_771	1	0	1	0
Group_772	1	0	1	0
Group_773	1	1	0	0
Group_774	0	1	1	0
Group_775	1	0	1	0
Group_776	1	0	1	0
Group_777	1	0	1	0
Group_778	1	0	1	0
Group_779	0	1	1	0
Group_780	1	0	1	0
Group_781	1	0	1	0
Group_782	0	1	1	0
Group_783	1	0	1	0
Group_784	0	1	1	0
Group_785	0	1	1	0
Group_786	0	1	1	0
Group_787	1	0	1	0
Group_788	0	1	1	0
Group_789	1	0	1	0
Group_790	0	0	1	1
Group_791	0	1	1	0
Group_792	1	0	1	0
Group_793	1	0	1	0
Group_794	1	0	1	0
Group_795	0	0	1	1
Group_796	1	0	1	0
Group_797	1	0	1	0
Group_798	1	0	1	0
Group_799	0	1	1	0
Group_800	0	0	1	1
Group_801	0	0	1	1
Group_802	0	0	1	1
Group_803	0	1	1	0
Group_804	1	0	1	0
Group_805	1	0	1	0
Group_806	1	0	1	0
Group_807	1	0	1	0
Group_808	1	0	1	0
Group_809	0	0	1	1
Group_810	1	0	1	0
Group_811	0	0	1	1
Group_812	0	1	1	0
Group_813	1	0	1	0
Group_814	1	0	1	0
Group_815	1	0	1	0
Group_816	0	1	1	0
Group_817	0	0	1	1
Group_818	0	1	1	0
Group_819	0	0	1	1
Group_820	1	0	1	0
Group_821	1	0	1	0
Group_822	0	0	1	1
Group_823	1	0	1	0
Group_824	1	0	1	0
Group_825	1	0	1	0
Group_826	0	1	1	0
Group_827	0	1	1	0
Group_828	1	0	1	0
Group_829	0	1	1	0
Group_830	0	1	1	0
Group_831	0	0	1	1
Group_832	0	0	1	1
Group_833	1	0	1	0
Group_834	1	0	1	0
Group_835	1	0	1	0
Group_836	1	0	1	0
Group_837	1	0	1	0
Group_838	1	0	1	0
Group_839	1	0	1	0
Group_840	0	0	1	1
Group_841	1	0	1	0
Group_842	1	0	1	0
Group_843	0	0	1	1
Group_844	1	0	1	0
Group_845	1	0	1	0
Group_846	1	0	1	0
Group_847	0	0	1	1
Group_848	0	0	1	1
Group_849	0	1	1	0
Group_850	1	0	1	0
Group_851	0	1	1	0
Group_852	0	1	1	0
Group_853	1	0	1	0
Group_854	1	0	1	0
Group_855	1	0	1	0
Group_856	0	0	1	1
Group_857	0	1	1	0
Group_858	1	0	1	0
Group_859	1	0	1	0
Group_860	0	1	1	0
Group_861	0	1	1	0
Group_862	0	0	1	1
Group_863	1	0	1	0
Group_864	1	0	1	0
Group_865	1	0	1	0
Group_866	1	0	1	0
Group_867	1	0	1	0
Group_868	0	0	1	1
Group_869	0	0	1	1
Group_870	1	0	1	0
Group_871	0	0	1	1
Group_872	1	0	0	1
Group_873	1	0	0	1
Group_874	1	0	0	1
Group_875	1	1	0	0
Group_876	1	1	0	0
Group_877	1	1	0	0
Group_878	1	0	0	1
Group_879	1	1	0	0
Group_880	1	0	0	1
Group_881	1	0	0	1
Group_882	1	1	0	0
Group_883	1	1	0	0
Group_884	1	0	0	1
Group_885	1	0	0	1
Group_886	1	1	0	0
Group_887	1	1	0	0
Group_888	1	0	0	1
Group_889	1	1	0	0
Group_890	1	0	0	1
Group_891	1	0	0	1
Group_892	1	0	0	1
Group_893	1	1	0	0
Group_894	1	0	0	1
Group_895	1	0	0	1
Group_896	1	0	0	1
Group_897	1	1	0	0
Group_898	1	0	0	1
Group_899	1	0	0	1
Group_900	1	0	0	1
Group_901	1	1	0	0
Group_902	1	0	0	1
Group_903	1	1	0	0
Group_904	1	1	0	0
Group_905	1	1	0	0
Group_906	1	1	0	0
Group_907	1	0	0	1
Group_908	1	0	0	1
Group_909	1	0	0	1
Group_910	1	1	0	0
Group_911	1	0	0	1
Group_912	1	1	0	0
Group_913	1	0	0	1
Group_914	1	0	0	1
Group_915	1	0	0	1
Group_916	1	0	0	1
Group_917	1	0	0	1
Group_918	1	1	0	0
Group_919	1	0	0	1
Group_920	1	1	0	0
Group_921	1	0	0	1
Group_922	1	1	0	0
Group_923	1	0	0	1
Group_924	1	1	0	0
Group_925	1	0	0	1
Group_926	1	0	0	1
Group_927	1	1	0	0
Group_928	1	0	0	1
Group_929	1	0	0	1
Group_930	1	0	0	1
Group_931	1	1	0	0
Group_932	1	0	0	1
Group_933	1	0	0	1
Group_934	1	1	0	0
Group_935	1	1	0	0
Group_936	1	1	0	0
Group_937	1	0	0	1
Group_938	1	0	0	1
Group_939	1	0	0	1
Group_940	1	0	0	1
Group_941	0	1	0	1
Group_942	1	0	0	1
Group_943	1	0	0	1
Group_944	1	0	0	1
Group_945	1	0	0	1
Group_946	1	1	0	0
Group_947	1	0	0	1
Group_948	1	0	0	1
Group_949	1	1	0	0
Group_950	1	0	0	1
Group_951	1	0	0	1
Group_952	1	0	0	1
Group_953	1	0	0	1
Group_954	1	0	0	1
Group_955	1	1	0	0
Group_956	1	1	0	0
Group_957	0	1	0	1
Group_958	0	1	0	1
Group_959	0	1	0	1
Group_960	0	1	0	1
Group_961	0	1	0	1
Group_962	0	1	0	1
Group_963	0	1	0	1
Group_964	0	1	0	1
Group_965	0	1	0	1
Group_966	0	1	0	1
Group_967	0	1	0	1
Group_968	0	1	0	1
Group_969	0	1	0	1
Group_970	0	1	0	1
Group_971	0	1	0	1
Group_972	0	1	0	1
Group_973	0	1	0	1
Group_974	0	1	0	1
Group_975	0	1	0	1
Group_976	0	1	0	1
Group_977	0	1	0	1
Group_978	0	1	0	1
Group_979	0	1	0	1
Group_980	0	1	0	1
Group_981	0	1	0	1
Group_982	0	1	0	1
Group_983	0	1	0	1
Group_984	0	1	0	1
Group_985	0	1	0	1
Group_986	0	1	0	1
Group_987	0	1	0	1
