# Supplementary material for: Differential Communications between Fungi and Host Plants Revealed by Secretome Analysis of Phylogenetically Related Endophytic and Pathogenic Fungi
Source: PLoS One. 2016 Sep 22;11(9):e0163368. doi: 10.1371/journal.pone.0163368 (PMC5033329; doi:10.1371/journal.pone.0163368)
Supplement: S3 Table — (XLSX) [file pone.0163368.s003.xlsx]

## Sheet: H. oryzae
Table S3. GO Distribution of biological processes by Level (6)
GO-id	GO-term	Seqs
GO:0052051	interaction with host via protein secreted by type II secretion system	20
GO:0019752	carboxylic acid metabolic process	15
GO:0000272	polysaccharide catabolic process	11
GO:0044042	glucan metabolic process	11
GO:0006073	cellular glucan metabolic process	10
GO:0009117	nucleotide metabolic process	8
GO:0006026	aminoglycan catabolic process	8
GO:0006464	cellular protein modification process	7
GO:1901071	glucosamine-containing compound metabolic process	6
GO:0046348	amino sugar catabolic process	6
GO:0006030	chitin metabolic process	6
GO:0006664	glycolipid metabolic process	6
GO:0006687	glycosphingolipid metabolic process	5
GO:0043604	amide biosynthetic process	5
GO:0032774	RNA biosynthetic process	5
GO:0006351	transcription, DNA-templated	5
GO:0016310	phosphorylation	4
GO:0009451	RNA modification	4
GO:0046394	carboxylic acid biosynthetic process	4
GO:2000112	regulation of cellular macromolecule biosynthetic process	4
GO:0044247	cellular polysaccharide catabolic process	4
GO:2001141	regulation of RNA biosynthetic process	4
GO:0006355	regulation of transcription, DNA-templated	4
GO:0006568	tryptophan metabolic process	3
GO:0019318	hexose metabolic process	3
GO:0006767	water-soluble vitamin metabolic process	3
GO:0043043	peptide biosynthetic process	3
GO:0006576	cellular biogenic amine metabolic process	3
GO:0009108	coenzyme biosynthetic process	3
GO:0006586	indolalkylamine metabolic process	3
GO:0019321	pentose metabolic process	3
GO:1901607	alpha-amino acid biosynthetic process	3
GO:0006412	translation	3
GO:0010410	hemicellulose metabolic process	2
GO:0030203	glycosaminoglycan metabolic process	2
GO:0036065	fucosylation	2
GO:0006650	glycerophospholipid metabolic process	2
GO:0009166	nucleotide catabolic process	2
GO:0042278	purine nucleoside metabolic process	2
GO:0006820	anion transport	2
GO:0006886	intracellular protein transport	2
GO:0015711	organic anion transport	2
GO:0046395	carboxylic acid catabolic process	2
GO:0016311	dephosphorylation	2
GO:0009396	folic acid-containing compound biosynthetic process	2
GO:0042559	pteridine-containing compound biosynthetic process	2
GO:0009064	glutamine family amino acid metabolic process	2
GO:0009119	ribonucleoside metabolic process	2
GO:0090305	nucleic acid phosphodiester bond hydrolysis	2
GO:0046942	carboxylic acid transport	2
GO:0098660	inorganic ion transmembrane transport	1
GO:0009069	serine family amino acid metabolic process	1
GO:0008272	sulfate transport	1
GO:0048193	Golgi vesicle transport	1
GO:0006080	substituted mannan metabolic process	1
GO:0009141	nucleoside triphosphate metabolic process	1
GO:0000280	nuclear division	1
GO:0061727	methylglyoxal catabolic process to lactate	1
GO:0019249	lactate biosynthetic process	1
GO:0006692	prostanoid metabolic process	1
GO:0034659	isopropylmalate transport	1
GO:0072525	pyridine-containing compound biosynthetic process	1
GO:0046655	folic acid metabolic process	1
GO:0043413	macromolecule glycosylation	1
GO:0015918	sterol transport	1
GO:0046656	folic acid biosynthetic process	1
GO:0043101	purine-containing compound salvage	1
GO:0006396	RNA processing	1
GO:0016071	mRNA metabolic process	1
GO:0019497	hexachlorocyclohexane metabolic process	1
GO:0009066	aspartate family amino acid metabolic process	1
GO:0019441	tryptophan catabolic process to kynurenine	1
GO:0009078	pyruvate family amino acid metabolic process	1
GO:0009395	phospholipid catabolic process	1
GO:0033559	unsaturated fatty acid metabolic process	1
GO:0019220	regulation of phosphate metabolic process	1
GO:0000098	sulfur amino acid catabolic process	1
GO:0042159	lipoprotein catabolic process	1
GO:1901606	alpha-amino acid catabolic process	1
GO:0006528	asparagine metabolic process	1
GO:0098732	macromolecule deacylation	1
GO:0007007	inner mitochondrial membrane organization	1
GO:0072522	purine-containing compound biosynthetic process	1
GO:0006163	purine nucleotide metabolic process	1
GO:0015688	iron chelate transport	1
GO:0009101	glycoprotein biosynthetic process	1
GO:0009259	ribonucleotide metabolic process	1
GO:0032365	intracellular lipid transport	1
GO:0030328	prenylcysteine catabolic process	1
GO:0006691	leukotriene metabolic process	1
GO:0019751	polyol metabolic process	1
GO:0046474	glycerophospholipid biosynthetic process	1
GO:0070787	conidiophore development	1
GO:0051596	methylglyoxal catabolic process	1
GO:0009310	amine catabolic process	1
GO:1902356	oxaloacetate(2-) transmembrane transport	1
GO:0006308	DNA catabolic process	1
GO:0043174	nucleoside salvage	1
GO:0009123	nucleoside monophosphate metabolic process	1
GO:0042436	indole-containing compound catabolic process	1
GO:0098656	anion transmembrane transport	1
GO:0042823	pyridoxal phosphate biosynthetic process	1
GO:0006310	DNA recombination	1
GO:0009074	aromatic amino acid family catabolic process	1
GO:0019240	citrulline biosynthetic process	1
GO:0009163	nucleoside biosynthetic process	1
GO:0006812	cation transport	1

## Sheet: M. oryzae
Table S3. GO Distribution of biological processes by Level (6)
GO-id	GO-term	Seqs
GO:0052051	interaction with host via protein secreted by type II secretion system	46
GO:0000272	polysaccharide catabolic process	12
GO:0009117	nucleotide metabolic process	11
GO:0006073	cellular glucan metabolic process	10
GO:0006464	cellular protein modification process	10
GO:0019752	carboxylic acid metabolic process	10
GO:0044042	glucan metabolic process	10
GO:0006026	aminoglycan catabolic process	9
GO:1901071	glucosamine-containing compound metabolic process	7
GO:0046348	amino sugar catabolic process	7
GO:0009101	glycoprotein biosynthetic process	7
GO:0006030	chitin metabolic process	7
GO:0006687	glycosphingolipid metabolic process	6
GO:0043413	macromolecule glycosylation	6
GO:0006664	glycolipid metabolic process	6
GO:0019321	pentose metabolic process	6
GO:0006767	water-soluble vitamin metabolic process	5
GO:0019497	hexachlorocyclohexane metabolic process	5
GO:0019318	hexose metabolic process	4
GO:0009395	phospholipid catabolic process	4
GO:0032774	RNA biosynthetic process	3
GO:0042278	purine nucleoside metabolic process	3
GO:0006576	cellular biogenic amine metabolic process	3
GO:0044247	cellular polysaccharide catabolic process	3
GO:0006351	transcription, DNA-templated	3
GO:0009119	ribonucleoside metabolic process	3
GO:0090305	nucleic acid phosphodiester bond hydrolysis	3
GO:0009069	serine family amino acid metabolic process	2
GO:0006568	tryptophan metabolic process	2
GO:0016482	cytoplasmic transport	2
GO:0006605	protein targeting	2
GO:0016310	phosphorylation	2
GO:0006692	prostanoid metabolic process	2
GO:0033365	protein localization to organelle	2
GO:0033865	nucleoside bisphosphate metabolic process	2
GO:0030203	glycosaminoglycan metabolic process	2
GO:0046416	D-amino acid metabolic process	2
GO:0009166	nucleotide catabolic process	2
GO:0009066	aspartate family amino acid metabolic process	2
GO:0006886	intracellular protein transport	2
GO:0033559	unsaturated fatty acid metabolic process	2
GO:0006491	N-glycan processing	2
GO:0006163	purine nucleotide metabolic process	2
GO:0009259	ribonucleotide metabolic process	2
GO:0006591	ornithine metabolic process	2
GO:2000112	regulation of cellular macromolecule biosynthetic process	2
GO:0031506	cell wall glycoprotein biosynthetic process	2
GO:0006691	leukotriene metabolic process	2
GO:0006586	indolalkylamine metabolic process	2
GO:0009064	glutamine family amino acid metabolic process	2
GO:0034032	purine nucleoside bisphosphate metabolic process	2
GO:2001141	regulation of RNA biosynthetic process	2
GO:0006355	regulation of transcription, DNA-templated	2
GO:0000077	DNA damage checkpoint	1
GO:0051603	proteolysis involved in cellular protein catabolic process	1
GO:0033314	mitotic DNA replication checkpoint	1
GO:0000280	nuclear division	1
GO:0006897	endocytosis	1
GO:0072599	establishment of protein localization to endoplasmic reticulum	1
GO:0007093	mitotic cell cycle checkpoint	1
GO:1902652	secondary alcohol metabolic process	1
GO:0007034	vacuolar transport	1
GO:0009451	RNA modification	1
GO:1901987	regulation of cell cycle phase transition	1
GO:0046165	alcohol biosynthetic process	1
GO:1901990	regulation of mitotic cell cycle phase transition	1
GO:0044774	mitotic DNA integrity checkpoint	1
GO:0010410	hemicellulose metabolic process	1
GO:0030149	sphingolipid catabolic process	1
GO:0006614	SRP-dependent cotranslational protein targeting to membrane	1
GO:0043604	amide biosynthetic process	1
GO:0015918	sterol transport	1
GO:0006612	protein targeting to membrane	1
GO:0016125	sterol metabolic process	1
GO:0043101	purine-containing compound salvage	1
GO:0006396	RNA processing	1
GO:0016071	mRNA metabolic process	1
GO:0043043	peptide biosynthetic process	1
GO:0031570	DNA integrity checkpoint	1
GO:0006696	ergosterol biosynthetic process	1
GO:0006694	steroid biosynthetic process	1
GO:0016128	phytosteroid metabolic process	1
GO:0000098	sulfur amino acid catabolic process	1
GO:0042159	lipoprotein catabolic process	1
GO:0046164	alcohol catabolic process	1
GO:0098732	macromolecule deacylation	1
GO:1901991	negative regulation of mitotic cell cycle phase transition	1
GO:0046395	carboxylic acid catabolic process	1
GO:0072522	purine-containing compound biosynthetic process	1
GO:1901988	negative regulation of cell cycle phase transition	1
GO:0006144	purine nucleobase metabolic process	1
GO:0010498	proteasomal protein catabolic process	1
GO:0006685	sphingomyelin catabolic process	1
GO:0016311	dephosphorylation	1
GO:0009060	aerobic respiration	1
GO:0032365	intracellular lipid transport	1
GO:0044772	mitotic cell cycle phase transition	1
GO:0065002	intracellular protein transmembrane transport	1
GO:0030328	prenylcysteine catabolic process	1
GO:0044773	mitotic DNA damage checkpoint	1
GO:0006206	pyrimidine nucleobase metabolic process	1
GO:0019751	polyol metabolic process	1
GO:0000741	karyogamy	1
GO:0070787	conidiophore development	1
GO:0044839	cell cycle G2/M phase transition	1
GO:0043632	modification-dependent macromolecule catabolic process	1
GO:0046466	membrane lipid catabolic process	1
GO:0006308	DNA catabolic process	1
GO:0043174	nucleoside salvage	1
GO:0097502	mannosylation	1
GO:0006056	mannoprotein metabolic process	1
GO:0006310	DNA recombination	1
GO:0030582	fruiting body development	1
GO:0044257	cellular protein catabolic process	1
GO:0072666	establishment of protein localization to vacuole	1
GO:0006620	posttranslational protein targeting to membrane	1
GO:0000086	G2/M transition of mitotic cell cycle	1
GO:0009163	nucleoside biosynthetic process	1
GO:0006412	translation	1

## Sheet: G. graminis
Table S3. GO Distribution of biological processes by Level (6)
GO-id	GO-term	Seqs
GO:0019752	carboxylic acid metabolic process	14
GO:0006073	cellular glucan metabolic process	11
GO:0052051	interaction with host via protein secreted by type II secretion system	11
GO:0000272	polysaccharide catabolic process	11
GO:0044042	glucan metabolic process	11
GO:0006464	cellular protein modification process	9
GO:0006026	aminoglycan catabolic process	7
GO:0006687	glycosphingolipid metabolic process	6
GO:1901071	glucosamine-containing compound metabolic process	6
GO:0046348	amino sugar catabolic process	6
GO:0009117	nucleotide metabolic process	6
GO:0006030	chitin metabolic process	6
GO:0006664	glycolipid metabolic process	6
GO:0006568	tryptophan metabolic process	5
GO:0016310	phosphorylation	5
GO:0006576	cellular biogenic amine metabolic process	5
GO:0006586	indolalkylamine metabolic process	5
GO:0043604	amide biosynthetic process	4
GO:0006767	water-soluble vitamin metabolic process	4
GO:0043413	macromolecule glycosylation	3
GO:0043043	peptide biosynthetic process	3
GO:0009395	phospholipid catabolic process	3
GO:0046394	carboxylic acid biosynthetic process	3
GO:0009101	glycoprotein biosynthetic process	3
GO:0044247	cellular polysaccharide catabolic process	3
GO:0090305	nucleic acid phosphodiester bond hydrolysis	3
GO:0006412	translation	3
GO:0051603	proteolysis involved in cellular protein catabolic process	2
GO:0016482	cytoplasmic transport	2
GO:0000280	nuclear division	2
GO:0006605	protein targeting	2
GO:0009451	RNA modification	2
GO:0033365	protein localization to organelle	2
GO:0010410	hemicellulose metabolic process	2
GO:0019318	hexose metabolic process	2
GO:0019497	hexachlorocyclohexane metabolic process	2
GO:0006886	intracellular protein transport	2
GO:0019441	tryptophan catabolic process to kynurenine	2
GO:0006839	mitochondrial transport	2
GO:0009108	coenzyme biosynthetic process	2
GO:1901606	alpha-amino acid catabolic process	2
GO:0007007	inner mitochondrial membrane organization	2
GO:0046395	carboxylic acid catabolic process	2
GO:0010498	proteasomal protein catabolic process	2
GO:0009310	amine catabolic process	2
GO:0043632	modification-dependent macromolecule catabolic process	2
GO:0072655	establishment of protein localization to mitochondrion	2
GO:0019321	pentose metabolic process	2
GO:0042436	indole-containing compound catabolic process	2
GO:0044257	cellular protein catabolic process	2
GO:0009074	aromatic amino acid family catabolic process	2
GO:1901607	alpha-amino acid biosynthetic process	2
GO:1903362	regulation of cellular protein catabolic process	1
GO:0098660	inorganic ion transmembrane transport	1
GO:0008272	sulfate transport	1
GO:0034660	ncRNA metabolic process	1
GO:0051436	negative regulation of ubiquitin-protein ligase activity involved in mitotic cell cycle	1
GO:0019362	pyridine nucleotide metabolic process	1
GO:0007093	mitotic cell cycle checkpoint	1
GO:0061727	methylglyoxal catabolic process to lactate	1
GO:0019249	lactate biosynthetic process	1
GO:0006558	L-phenylalanine metabolic process	1
GO:0009073	aromatic amino acid family biosynthetic process	1
GO:0006692	prostanoid metabolic process	1
GO:0034659	isopropylmalate transport	1
GO:0033048	negative regulation of mitotic sister chromatid segregation	1
GO:0051439	regulation of ubiquitin-protein ligase activity involved in mitotic cell cycle	1
GO:0006570	tyrosine metabolic process	1
GO:1901987	regulation of cell cycle phase transition	1
GO:0072525	pyridine-containing compound biosynthetic process	1
GO:0010393	galacturonan metabolic process	1
GO:0033044	regulation of chromosome organization	1
GO:1901990	regulation of mitotic cell cycle phase transition	1
GO:0006733	oxidoreduction coenzyme metabolic process	1
GO:0044784	metaphase/anaphase transition of cell cycle	1
GO:0033865	nucleoside bisphosphate metabolic process	1
GO:0030203	glycosaminoglycan metabolic process	1
GO:0015918	sterol transport	1
GO:0031400	negative regulation of protein modification process	1
GO:0071174	mitotic spindle checkpoint	1
GO:0051438	regulation of ubiquitin-protein transferase activity	1
GO:0036065	fucosylation	1
GO:0051306	mitotic sister chromatid separation	1
GO:0006396	RNA processing	1
GO:0016071	mRNA metabolic process	1
GO:0009247	glycolipid biosynthetic process	1
GO:0009166	nucleotide catabolic process	1
GO:0042278	purine nucleoside metabolic process	1
GO:0006820	anion transport	1
GO:0033559	unsaturated fatty acid metabolic process	1
GO:1902221	erythrose 4-phosphate/phosphoenolpyruvate family amino acid metabolic process	1
GO:0006491	N-glycan processing	1
GO:0042159	lipoprotein catabolic process	1
GO:0015711	organic anion transport	1
GO:0098732	macromolecule deacylation	1
GO:1901991	negative regulation of mitotic cell cycle phase transition	1
GO:0006163	purine nucleotide metabolic process	1
GO:1901988	negative regulation of cell cycle phase transition	1
GO:0009259	ribonucleotide metabolic process	1
GO:0031506	cell wall glycoprotein biosynthetic process	1
GO:0009396	folic acid-containing compound biosynthetic process	1
GO:0032365	intracellular lipid transport	1
GO:1903363	negative regulation of cellular protein catabolic process	1
GO:0042559	pteridine-containing compound biosynthetic process	1
GO:0030162	regulation of proteolysis	1
GO:0044772	mitotic cell cycle phase transition	1
GO:0000070	mitotic sister chromatid segregation	1
GO:0065002	intracellular protein transmembrane transport	1
GO:0006691	leukotriene metabolic process	1
GO:0009064	glutamine family amino acid metabolic process	1
GO:0019751	polyol metabolic process	1
GO:0009119	ribonucleoside metabolic process	1
GO:0051596	methylglyoxal catabolic process	1
GO:0033047	regulation of mitotic sister chromatid segregation	1
GO:1902356	oxaloacetate(2-) transmembrane transport	1
GO:0006308	DNA catabolic process	1
GO:0007088	regulation of mitotic nuclear division	1
GO:2001251	negative regulation of chromosome organization	1
GO:0097502	mannosylation	1
GO:0034032	purine nucleoside bisphosphate metabolic process	1
GO:0051444	negative regulation of ubiquitin-protein transferase activity	1
GO:0098656	anion transmembrane transport	1
GO:0006056	mannoprotein metabolic process	1
GO:0044743	intracellular protein transmembrane import	1
GO:0042823	pyridoxal phosphate biosynthetic process	1
GO:0046942	carboxylic acid transport	1
GO:0006310	DNA recombination	1
GO:0045861	negative regulation of proteolysis	1
GO:0009309	amine biosynthetic process	1
GO:0032324	molybdopterin cofactor biosynthetic process	1
GO:0043039	tRNA aminoacylation	1
GO:0007091	metaphase/anaphase transition of mitotic cell cycle	1
GO:0042435	indole-containing compound biosynthetic process	1
GO:0007094	mitotic spindle assembly checkpoint	1
GO:0031399	regulation of protein modification process	1
GO:0045839	negative regulation of mitotic nuclear division	1
GO:0006812	cation transport	1
GO:0031577	spindle checkpoint	1

## Sheet: M. poae
Table S3. GO distribution of biological processes by Level (6)
GO-id	GO-term	Seqs
GO:0006464	cellular protein modification process	7
GO:0019752	carboxylic acid metabolic process	6
GO:0006412	translation	3
GO:0043604	amide biosynthetic process	3
GO:0043043	peptide biosynthetic process	3
GO:0006605	protein targeting	2
GO:0006396	RNA processing	2
GO:0016071	mRNA metabolic process	2
GO:0006886	intracellular protein transport	2
GO:0007034	vacuolar transport	1
GO:0000280	nuclear division	1
