# Supplementary material for: Differential Communications between Fungi and Host Plants Revealed by Secretome Analysis of Phylogenetically Related Endophytic and Pathogenic Fungi
Source: PLoS One. 2016 Sep 22;11(9):e0163368. doi: 10.1371/journal.pone.0163368 (PMC5033329; doi:10.1371/journal.pone.0163368)
Supplement: S4 Table — (XLSX) [file pone.0163368.s004.xlsx]

## Sheet: H. oryzae
Table S4. PFAM analysis of the H. oryzae secretome
Sequence Name	PFAM
HAOR_5898	PF00194.18 Carb_anhydrase
HAOR_5911	PF00331.17 Glyco_hydro_10
HAOR_5914	PF00150.15 Cellulase
HAOR_5922	PF02221.12 E1_DerP2_DerF2
HAOR_5979	PF03443.11 Glyco_hydro_61
HAOR_5992	PF01204.15 Trehalase
HAOR_6105	PF01083.19 Cutinase
HAOR_6123	PF01979.17 Amidohydro_1
HAOR_6140	PF00732.16 GMC_oxred_N; PF05199.10 GMC_oxred_C
HAOR_6160	PF01565.20 FAD_binding_4; PF08031.9 BBE
HAOR_6161	PF00024.23 PAN_1; PF09118.8 DUF1929
HAOR_6162	PF01494.16 FAD_binding_3
HAOR_6189	PF01083.19 Cutinase
HAOR_6267	PF01263.17 Aldose_epim
HAOR_14468	PF00295.14 Glyco_hydro_28
HAOR_14484	PF00026.20 Asp
HAOR_6392	PF11937.5 DUF3455
HAOR_6399	PF01375.14 Enterotoxin_a
HAOR_6403	PF03572.15 Peptidase_S41
HAOR_6493	PF00856.25 SET
HAOR_6501	PF08881.7 CVNH
HAOR_6526	PF00067.19 p450
HAOR_6570	PF02225.19 PA; PF04389.14 Peptidase_M28
HAOR_6601	PF09362.7 DUF1996
HAOR_6651	PF01565.20 FAD_binding_4
HAOR_6653	PF00085.17 Thioredoxin
HAOR_6672	PF08309.8 LVIVD
HAOR_6676	PF11327.5 DUF3129
HAOR_6678	PF07519.8 Tannase
HAOR_6713	PF00933.18 Glyco_hydro_3; PF01915.19 Glyco_hydro_3_C
HAOR_6728	PF01822.16 WSC
HAOR_6735	PF00026.20 Asp
HAOR_6782	PF00082.19 Peptidase_S8; PF06280.9 fn3_5
HAOR_6792	PF00332.15 Glyco_hydro_17
HAOR_6795	PF01565.20 FAD_binding_4; PF08031.9 BBE
HAOR_6797	PF13472.3 Lipase_GDSL_2
HAOR_6811	PF00856.25 SET
HAOR_6828	PF00150.15 Cellulase; PF00642.21 zf-CCCH
HAOR_6841	PF08309.8 LVIVD
HAOR_6843	PF00149.25 Metallophos
HAOR_6856	PF07944.9 Glyco_hydro_127
HAOR_6858	PF07971.9 Glyco_hydro_92
HAOR_6865	PF04616.11 Glyco_hydro_43
HAOR_6878	PF00246.21 Peptidase_M14
HAOR_6892	PF00375.15 SDF
HAOR_6900	PF00732.16 GMC_oxred_N; PF05199.10 GMC_oxred_C
HAOR_6906	PF00775.18 Dioxygenase_C
HAOR_6910	PF09362.7 DUF1996
HAOR_6916	PF00026.20 Asp
HAOR_6923	PF03443.11 Glyco_hydro_61
HAOR_6927	PF00732.16 GMC_oxred_N; PF05199.10 GMC_oxred_C
HAOR_6933	PF00544.16 Pec_lyase_C
HAOR_6934	PF03443.11 Glyco_hydro_61
HAOR_6940	PF03067.12 LPMO_10
HAOR_6952	PF08881.7 CVNH
HAOR_6954	PF00067.19 p450
HAOR_6955	PF08881.7 CVNH
HAOR_6967	PF12296.5 HsbA
HAOR_6968	PF00232.15 Glyco_hydro_1
HAOR_6982	PF07335.8 Glyco_hydro_75
HAOR_6989	PF00734.15 CBM_1
HAOR_6998	PF01965.21 DJ-1_PfpI
HAOR_7061	PF00331.17 Glyco_hydro_10; PF00734.15 CBM_1
HAOR_7064	PF16499.2 Melibiase_2
HAOR_7067	PF01722.15 BolA; PF09362.7 DUF1996
HAOR_7072	PF00082.19 Peptidase_S8; PF02225.19 PA
HAOR_7078	PF13606.3 Ank_3
HAOR_7088	PF04616.11 Glyco_hydro_43; PF13385.3 Laminin_G_3
HAOR_7099	PF00067.19 p450
HAOR_7135	PF14040.3 DNase_NucA_NucB
HAOR_7170	PF11790.5 Glyco_hydro_cc
HAOR_7261	PF04616.11 Glyco_hydro_43
HAOR_7359	PF03443.11 Glyco_hydro_61
HAOR_7370	PF06427.8 UDP-g_GGTase
HAOR_7406	PF01476.17 LysM
HAOR_7428	PF00226.28 DnaJ; PF13181.3 TPR_8
HAOR_7519	PF06212.9 GRIM-19
HAOR_7623	PF00082.19 Peptidase_S8; PF05922.13 Inhibitor_I9
HAOR_7632	PF14498.3 Glyco_hyd_65N_2
HAOR_7637	PF00026.20 Asp
HAOR_7646	PF00264.17 Tyrosinase
HAOR_7669	PF01476.17 LysM
HAOR_7762	PF00082.19 Peptidase_S8; PF05922.13 Inhibitor_I9
HAOR_7781	PF00394.19 Cu-oxidase; PF07731.11 Cu-oxidase_2
HAOR_7782	PF01565.20 FAD_binding_4; PF08031.9 BBE
HAOR_7783	PF00106.22 adh_short
HAOR_7794	PF00732.16 GMC_oxred_N; PF05199.10 GMC_oxred_C
HAOR_7795	PF03664.10 Glyco_hydro_62
HAOR_7843	PF00085.17 Thioredoxin; PF13848.3 Thioredoxin_6
HAOR_7845	PF13640.3 2OG-FeII_Oxy_3
HAOR_7847	PF13472.3 Lipase_GDSL_2
HAOR_7850	PF00089.23 Trypsin
HAOR_7889	PF03443.11 Glyco_hydro_61
HAOR_7900	PF01328.14 Peroxidase_2
HAOR_7920	PF01070.15 FMN_dh
HAOR_7921	PF00734.15 CBM_1
HAOR_8028	PF00190.19 Cupin_1
HAOR_100	PF00135.25 COesterase
HAOR_1047	PF00728.19 Glyco_hydro_20
HAOR_1064	PF03068.12 PAD
HAOR_1104	PF00734.15 CBM_1
HAOR_1156	PF01375.14 Enterotoxin_a
HAOR_1167	PF01532.17 Glyco_hydro_47
HAOR_1190	PF01179.17 Cu_amine_oxid; PF02727.13 Cu_amine_oxidN2
HAOR_121	PF02015.13 Glyco_hydro_45
HAOR_1257	PF08760.8 DUF1793; PF16335.2 DUF4965
HAOR_232	PF00082.19 Peptidase_S8; PF05922.13 Inhibitor_I9
HAOR_295	PF00704.25 Glyco_hydro_18
HAOR_333	PF11327.5 DUF3129
HAOR_343	PF00254.25 FKBP_C
HAOR_348	PF00561.17 Abhydrolase_1
HAOR_432	PF04137.12 ERO1
HAOR_439	PF12708.4 Pectate_lyase_3
HAOR_448	PF00501.25 AMP-binding; PF13193.3 AMP-binding_C
HAOR_473	PF00491.18 Arginase
HAOR_503	PF00933.18 Glyco_hydro_3; PF01915.19 Glyco_hydro_3_C
HAOR_50	PF04616.11 Glyco_hydro_43
HAOR_518	PF09286.8 Pro-kuma_activ
HAOR_526	PF12697.4 Abhydrolase_6
HAOR_527	PF03372.20 Exo_endo_phos
HAOR_61	PF00187.16 Chitin_bind_1; PF00704.25 Glyco_hydro_18
HAOR_626	PF00141.20 peroxidase; PF01822.16 WSC
HAOR_629	PF07992.11 Pyr_redox_2
HAOR_648	PF13343.3 SBP_bac_6
HAOR_657	PF01161.17 PBP
HAOR_683	PF00085.17 Thioredoxin; PF07749.9 ERp29
HAOR_731	PF00394.19 Cu-oxidase; PF07731.11 Cu-oxidase_2
HAOR_758	PF00394.19 Cu-oxidase; PF07731.11 Cu-oxidase_2
HAOR_767	PF08217.8 DUF1712
HAOR_783	PF07519.8 Tannase
HAOR_888	PF00264.17 Tyrosinase
HAOR_915	PF01105.21 EMP24_GP25L
HAOR_934	PF13668.3 Ferritin_2
HAOR_14563	PF03388.10 Lectin_leg-like
HAOR_8143	PF14099.3 Polysacc_lyase
HAOR_8154	PF00188.23 CAP
HAOR_8190	PF02265.13 S1-P1_nuclease
HAOR_8198	PF00899.18 ThiF
HAOR_8199	PF01670.13 Glyco_hydro_12
HAOR_8211	PF07774.10 DUF1620; PF13360.3 PQQ_2
HAOR_8291	PF04616.11 Glyco_hydro_43
HAOR_8403	PF00255.16 GSHPx
HAOR_8421	PF00082.19 Peptidase_S8; PF06280.9 fn3_5
HAOR_8462	PF01764.22 Lipase_3
HAOR_8476	PF00194.18 Carb_anhydrase
HAOR_8506	PF00732.16 GMC_oxred_N; PF05199.10 GMC_oxred_C
HAOR_8549	PF13472.3 Lipase_GDSL_2
HAOR_8598	PF00135.25 COesterase
HAOR_8649	PF00732.16 GMC_oxred_N; PF05199.10 GMC_oxred_C
HAOR_8658	PF00188.23 CAP
HAOR_8664	PF00331.17 Glyco_hydro_10
HAOR_8667	PF03372.20 Exo_endo_phos
HAOR_8689	PF03443.11 Glyco_hydro_61
HAOR_8692	PF05630.8 NPP1
HAOR_8707	PF01341.14 Glyco_hydro_6
HAOR_8708	PF00732.16 GMC_oxred_N; PF05199.10 GMC_oxred_C
HAOR_8717	PF00561.17 Abhydrolase_1
HAOR_8720	PF00264.17 Tyrosinase
HAOR_8728	PF00067.19 p450
HAOR_8738	PF09362.7 DUF1996
HAOR_8741	PF00150.15 Cellulase
HAOR_8750	PF00394.19 Cu-oxidase; PF07731.11 Cu-oxidase_2
HAOR_8761	PF00457.14 Glyco_hydro_11
HAOR_8762	PF05368.10 NmrA
HAOR_8799	PF09056.8 Phospholip_A2_3
HAOR_8808	PF03372.20 Exo_endo_phos
HAOR_8825	PF14498.3 Glyco_hyd_65N_2
HAOR_8844	PF00135.25 COesterase
HAOR_8848	PF01565.20 FAD_binding_4; PF08031.9 BBE
HAOR_8854	PF12708.4 Pectate_lyase_3
HAOR_8878	PF03067.12 LPMO_10
HAOR_8902	PF12708.4 Pectate_lyase_3
HAOR_8921	PF04616.11 Glyco_hydro_43
HAOR_8990	PF16010.2 CDH-cyt
HAOR_9006	PF13418.3 Kelch_4
HAOR_9019	PF01083.19 Cutinase
HAOR_9042	PF09362.7 DUF1996
HAOR_9058	PF07859.10 Abhydrolase_3
HAOR_9061	PF01546.25 Peptidase_M20; PF07687.11 M20_dimer
HAOR_9066	PF01593.21 Amino_oxidase
HAOR_9090	PF13450.3 NAD_binding_8
HAOR_9105	PF01764.22 Lipase_3
HAOR_9112	PF13229.3 Beta_helix
HAOR_9141	PF14040.3 DNase_NucA_NucB
HAOR_9251	PF12708.4 Pectate_lyase_3
HAOR_9298	PF00698.18 Acyl_transf_1; PF10503.6 Esterase_phd
HAOR_9304	PF01328.14 Peroxidase_2
HAOR_9340	PF04616.11 Glyco_hydro_43
HAOR_9346	PF12138.5 Spherulin4
HAOR_9350	PF00026.20 Asp
HAOR_9351	PF00082.19 Peptidase_S8; PF09286.8 Pro-kuma_activ
HAOR_9361	PF00246.21 Peptidase_M14
HAOR_9373	PF00026.20 Asp
HAOR_9548	PF04616.11 Glyco_hydro_43
HAOR_9581	PF01476.17 LysM
HAOR_9610	PF00457.14 Glyco_hydro_11; PF00734.15 CBM_1
HAOR_9643	PF00069.22 Pkinase; PF06479.9 Ribonuc_2-5A
HAOR_9646	PF00251.17 Glyco_hydro_32N; PF08244.9 Glyco_hydro_32C
HAOR_1284	PF12708.4 Pectate_lyase_3
HAOR_1339	PF00149.25 Metallophos
HAOR_1342	PF01565.20 FAD_binding_4; PF08031.9 BBE
HAOR_1353	PF12296.5 HsbA
HAOR_1368	PF01095.16 Pectinesterase
HAOR_1425	PF00710.17 Asparaginase
HAOR_1426	PF13883.3 Pyrid_oxidase_2
HAOR_1441	PF01425.18 Amidase
HAOR_1468	PF00400.29 WD40; PF05729.9 NACHT
HAOR_1764	PF00069.22 Pkinase; PF00433.21 Pkinase_C
HAOR_1788	PF00704.25 Glyco_hydro_18
HAOR_1906	PF00199.16 Catalase; PF06628.9 Catalase-rel
HAOR_1935	PF10281.6 Ish1
HAOR_1967	PF15979.2 Glyco_hydro_115
HAOR_1968	PF01083.19 Cutinase
HAOR_1996	PF00226.28 DnaJ; PF00684.16 DnaJ_CXXCXGXG
HAOR_2020	PF01145.22 Band_7
HAOR_2032	PF07731.11 Cu-oxidase_2; PF07732.12 Cu-oxidase_3
HAOR_2049	PF00734.15 CBM_1; PF03443.11 Glyco_hydro_61
HAOR_2059	PF08881.7 CVNH
HAOR_2068	PF01174.16 SNO
HAOR_2069	PF00082.19 Peptidase_S8
HAOR_2081	PF00326.18 Peptidase_S9; PF00930.18 DPPIV_N
HAOR_2094	PF07971.9 Glyco_hydro_92
HAOR_2106	PF03443.11 Glyco_hydro_61
HAOR_2148	PF04389.14 Peptidase_M28
HAOR_9682	PF01476.17 LysM
HAOR_9693	PF13854.3 Kelch_5
HAOR_9701	PF00190.19 Cupin_1
HAOR_9722	PF02225.19 PA; PF04253.12 TFR_dimer
HAOR_9729	PF00450.19 Peptidase_S10
HAOR_9764	PF00884.20 Sulfatase
HAOR_9822	PF01565.20 FAD_binding_4; PF08031.9 BBE
HAOR_9832	PF13472.3 Lipase_GDSL_2
HAOR_9839	PF03443.11 Glyco_hydro_61
HAOR_9857	PF07249.9 Cerato-platanin
HAOR_9863	PF09362.7 DUF1996
HAOR_9888	PF01179.17 Cu_amine_oxid
HAOR_9889	PF05577.9 Peptidase_S28
HAOR_9936	PF01425.18 Amidase
HAOR_9938	PF01822.16 WSC
HAOR_10041	PF03372.20 Exo_endo_phos
HAOR_10076	PF00704.25 Glyco_hydro_18
HAOR_10084	PF05630.8 NPP1
HAOR_10087	PF13450.3 NAD_binding_8
HAOR_9992	PF00150.15 Cellulase
HAOR_10117	PF04909.11 Amidohydro_2
HAOR_10212	PF00080.17 Sod_Cu
HAOR_10226	PF04199.10 Cyclase
HAOR_10227	PF16541.2 AltA1
HAOR_10230	PF00264.17 Tyrosinase
HAOR_10237	PF05730.8 CFEM
HAOR_10251	PF00884.20 Sulfatase
HAOR_10276	PF15979.2 Glyco_hydro_115
HAOR_10295	PF01328.14 Peroxidase_2
HAOR_10311	PF00067.19 p450
HAOR_10320	PF00190.19 Cupin_1
HAOR_10328	PF00457.14 Glyco_hydro_11
HAOR_10329	PF16541.2 AltA1
HAOR_10334	PF01975.14 SurE
HAOR_10351	PF13472.3 Lipase_GDSL_2
HAOR_10388	PF01565.20 FAD_binding_4; PF08031.9 BBE
HAOR_10396	PF01341.14 Glyco_hydro_6
HAOR_10398	PF03443.11 Glyco_hydro_61
HAOR_10430	PF00264.17 Tyrosinase
HAOR_10438	PF00840.17 Glyco_hydro_7
HAOR_10439	PF00082.19 Peptidase_S8; PF05922.13 Inhibitor_I9
HAOR_10445	PF00933.18 Glyco_hydro_3; PF01915.19 Glyco_hydro_3_C
HAOR_10447	PF00190.19 Cupin_1
HAOR_10454	PF01161.17 PBP
HAOR_10463	PF03067.12 LPMO_10
HAOR_10471	PF00082.19 Peptidase_S8; PF06280.9 fn3_5
HAOR_10472	PF00150.15 Cellulase
HAOR_10529	PF00732.16 GMC_oxred_N; PF05199.10 GMC_oxred_C
HAOR_10540	PF03663.11 Glyco_hydro_76
HAOR_10579	PF02102.12 Peptidase_M35
HAOR_10599	PF13472.3 Lipase_GDSL_2
HAOR_10618	PF00135.25 COesterase
HAOR_10675	PF07217.8 Het-C
HAOR_10694	PF04681.9 Bys1
HAOR_10705	PF14587.3 Glyco_hydr_30_2
HAOR_10707	PF04389.14 Peptidase_M28
HAOR_10761	PF01636.20 APH
HAOR_10826	PF07971.9 Glyco_hydro_92
HAOR_10847	PF01055.23 Glyco_hydro_31; PF13802.3 Gal_mutarotas_2
HAOR_10857	PF00856.25 SET
HAOR_10863	PF16499.2 Melibiase_2
HAOR_10866	PF01425.18 Amidase
HAOR_10869	PF05577.9 Peptidase_S28
HAOR_10896	PF00394.19 Cu-oxidase; PF07731.11 Cu-oxidase_2
HAOR_10997	PF11937.5 DUF3455
HAOR_11001	PF01156.16 IU_nuc_hydro
HAOR_11009	PF00246.21 Peptidase_M14
HAOR_11014	PF12796.4 Ank_2
HAOR_2182	PF01764.22 Lipase_3; PF05764.10 YL1
HAOR_2228	PF16010.2 CDH-cyt
HAOR_2230	PF00144.21 Beta-lactamase
HAOR_2268	PF03443.11 Glyco_hydro_61
HAOR_2274	PF12708.4 Pectate_lyase_3
HAOR_2277	PF03572.15 Peptidase_S41
HAOR_2281	PF00144.21 Beta-lactamase
HAOR_2283	PF00089.23 Trypsin
HAOR_2284	PF16010.2 CDH-cyt
HAOR_2293	PF01083.19 Cutinase
HAOR_2311	PF00082.19 Peptidase_S8; PF05922.13 Inhibitor_I9
HAOR_2321	PF14021.3 DUF4237
HAOR_2361	PF01565.20 FAD_binding_4; PF08031.9 BBE
HAOR_2368	PF00722.18 Glyco_hydro_16
HAOR_2386	PF00144.21 Beta-lactamase
HAOR_2387	PF00246.21 Peptidase_M14
HAOR_2398	PF04389.14 Peptidase_M28
HAOR_2404	PF03330.15 DPBB_1
HAOR_2410	PF00840.17 Glyco_hydro_7
HAOR_2420	PF00026.20 Asp
HAOR_2422	PF00150.15 Cellulase
HAOR_2439	PF01522.18 Polysacc_deac_1
HAOR_2460	PF03009.14 GDPD
HAOR_2481	PF01391.15 Collagen
HAOR_2492	PF00144.21 Beta-lactamase; PF00172.15 Zn_clus
HAOR_2511	PF03330.15 DPBB_1
HAOR_2518	PF00704.25 Glyco_hydro_18
HAOR_2538	PF00089.23 Trypsin
HAOR_2552	PF11790.5 Glyco_hydro_cc
HAOR_2566	PF00264.17 Tyrosinase
HAOR_2575	PF00856.25 SET
HAOR_2579	PF01738.15 DLH
HAOR_2587	PF11327.5 DUF3129
HAOR_2611	PF05577.9 Peptidase_S28
HAOR_2630	PF00082.19 Peptidase_S8; PF09286.8 Pro-kuma_activ
HAOR_2631	PF10282.6 Lactonase
HAOR_2634	PF00194.18 Carb_anhydrase; PF00840.17 Glyco_hydro_7
HAOR_2640	PF01764.22 Lipase_3
HAOR_2671	PF03372.20 Exo_endo_phos
HAOR_2684	PF00394.19 Cu-oxidase; PF07731.11 Cu-oxidase_2
HAOR_2695	PF00933.18 Glyco_hydro_3; PF01915.19 Glyco_hydro_3_C
HAOR_2723	PF00933.18 Glyco_hydro_3; PF01915.19 Glyco_hydro_3_C
HAOR_2725	PF00497.17 SBP_bac_3
HAOR_2738	PF13531.3 SBP_bac_11
HAOR_2756	PF06766.8 Hydrophobin_2
HAOR_2860	PF06824.8 DUF1237
HAOR_11054	PF00026.20 Asp
HAOR_11059	PF00135.25 COesterase
HAOR_11136	PF02055.13 Glyco_hydro_30
HAOR_11144	PF00704.25 Glyco_hydro_18; PF00734.15 CBM_1
HAOR_11151	PF03443.11 Glyco_hydro_61
HAOR_11158	PF01828.14 Peptidase_A4; PF04299.9 FMN_bind_2
HAOR_11168	PF00840.17 Glyco_hydro_7
HAOR_11194	PF00248.18 Aldo_ket_red
HAOR_11205	PF14498.3 Glyco_hyd_65N_2
HAOR_11244	PF00264.17 Tyrosinase
HAOR_11276	PF03443.11 Glyco_hydro_61
HAOR_11280	PF12697.4 Abhydrolase_6
HAOR_11305	PF00141.20 peroxidase
HAOR_11314	PF16499.2 Melibiase_2
HAOR_11315	PF00251.17 Glyco_hydro_32N; PF00734.15 CBM_1
HAOR_11321	PF09206.8 ArabFuran-catal
HAOR_11460	PF00026.20 Asp
HAOR_11464	PF00246.21 Peptidase_M14; PF02244.13 Propep_M14
HAOR_11474	PF00187.16 Chitin_bind_1; PF01565.20 FAD_binding_4
HAOR_11506	PF01565.20 FAD_binding_4; PF08031.9 BBE
HAOR_11523	PF03443.11 Glyco_hydro_61
HAOR_11534	PF00082.19 Peptidase_S8
HAOR_11549	PF04909.11 Amidohydro_2
HAOR_11550	PF01565.20 FAD_binding_4; PF08031.9 BBE
HAOR_11556	PF09362.7 DUF1996
HAOR_11573	PF03372.20 Exo_endo_phos
HAOR_11580	PF09362.7 DUF1996
HAOR_11590	PF13472.3 Lipase_GDSL_2
HAOR_11597	PF00734.15 CBM_1; PF01341.14 Glyco_hydro_6
HAOR_11601	PF01593.21 Amino_oxidase
HAOR_11603	PF07944.9 Glyco_hydro_127; PF13385.3 Laminin_G_3
HAOR_11676	PF11327.5 DUF3129
HAOR_11714	PF14269.3 Arylsulfotran_2
HAOR_11721	PF03211.10 Pectate_lyase
HAOR_11739	PF00857.17 Isochorismatase
HAOR_11745	PF00264.17 Tyrosinase
HAOR_11759	PF02128.12 Peptidase_M36; PF07504.10 FTP
HAOR_11809	PF12862.4 ANAPC5
HAOR_11819	PF03443.11 Glyco_hydro_61
HAOR_11826	PF01828.14 Peptidase_A4
HAOR_11851	PF11327.5 DUF3129
HAOR_11908	PF04991.10 LicD
HAOR_11925	PF02678.13 Pirin; PF05726.10 Pirin_C
HAOR_11994	PF00026.20 Asp
HAOR_2970	PF13472.3 Lipase_GDSL_2
HAOR_2988	PF13450.3 NAD_binding_8
HAOR_2990	PF00326.18 Peptidase_S9
HAOR_2996	PF00331.17 Glyco_hydro_10
HAOR_3002	PF10906.5 DUF2697
HAOR_3075	PF00135.25 COesterase; PF06985.8 HET
HAOR_3079	PF00251.17 Glyco_hydro_32N
HAOR_3085	PF07156.11 Prenylcys_lyase; PF13450.3 NAD_binding_8
HAOR_3110	PF03330.15 DPBB_1
HAOR_3122	PF01083.19 Cutinase; PF04082.15 Fungal_trans
HAOR_3133	PF00722.18 Glyco_hydro_16
HAOR_3172	PF00141.20 peroxidase
HAOR_3198	PF02089.12 Palm_thioest
HAOR_3201	PF04616.11 Glyco_hydro_43; PF05270.10 AbfB
HAOR_3265	PF00728.19 Glyco_hydro_20; PF14845.3 Glycohydro_20b2
HAOR_3336	PF17050.2 AIM5
HAOR_3379	PF00884.20 Sulfatase
HAOR_3381	PF00089.23 Trypsin
HAOR_3396	PF01328.14 Peroxidase_2
HAOR_3417	PF01565.20 FAD_binding_4; PF04030.11 ALO
HAOR_3426	PF10503.6 Esterase_phd
HAOR_3432	PF07969.8 Amidohydro_3
HAOR_3452	PF06964.9 Alpha-L-AF_C
HAOR_3460	PF03443.11 Glyco_hydro_61
HAOR_3473	PF10282.6 Lactonase
HAOR_3478	PF08881.7 CVNH
HAOR_3499	PF02225.19 PA; PF04389.14 Peptidase_M28
HAOR_3501	PF02156.12 Glyco_hydro_26; PF16990.2 CBM_35
HAOR_3523	PF12296.5 HsbA
HAOR_3525	PF02015.13 Glyco_hydro_45
HAOR_3533	PF00328.19 His_Phos_2
HAOR_3534	PF07510.8 DUF1524
HAOR_12048	PF00153.24 Mito_carr
HAOR_12051	PF00150.15 Cellulase
HAOR_12136	PF16010.2 CDH-cyt
HAOR_12158	PF00135.25 COesterase
HAOR_12164	PF06985.8 HET
HAOR_12170	PF01120.14 Alpha_L_fucos
HAOR_12171	PF00722.18 Glyco_hydro_16
HAOR_12181	PF00150.15 Cellulase; PF00734.15 CBM_1
HAOR_12189	PF00933.18 Glyco_hydro_3; PF01915.19 Glyco_hydro_3_C
HAOR_12215	PF00082.19 Peptidase_S8; PF05922.13 Inhibitor_I9
HAOR_12219	PF01979.17 Amidohydro_1
HAOR_12221	PF07971.9 Glyco_hydro_92
HAOR_12268	PF00656.19 Peptidase_C14
HAOR_12323	PF08881.7 CVNH
HAOR_12350	PF09362.7 DUF1996
HAOR_12356	PF00187.16 Chitin_bind_1
HAOR_12378	PF01764.22 Lipase_3
HAOR_12568	PF00187.16 Chitin_bind_1
HAOR_12599	PF00264.17 Tyrosinase
HAOR_12681	PF01328.14 Peroxidase_2
HAOR_12712	PF01828.14 Peptidase_A4
HAOR_3561	PF00722.18 Glyco_hydro_16
HAOR_3583	PF03443.11 Glyco_hydro_61
HAOR_3598	PF01341.14 Glyco_hydro_6
HAOR_3603	PF01764.22 Lipase_3
HAOR_3691	PF00085.17 Thioredoxin; PF13848.3 Thioredoxin_6
HAOR_3744	PF00388.16 PI-PLC-X
HAOR_3770	PF07859.10 Abhydrolase_3
HAOR_3819	PF00732.16 GMC_oxred_N; PF00734.15 CBM_1
HAOR_3897	PF07470.10 Glyco_hydro_88
HAOR_3900	PF00023.27 Ank; PF06985.8 HET
HAOR_3910	PF14273.3 DUF4360
HAOR_3913	PF00245.17 Alk_phosphatase
HAOR_3933	PF02333.12 Phytase
HAOR_3934	PF03422.12 CBM_6; PF04616.11 Glyco_hydro_43
HAOR_3960	PF01476.17 LysM
HAOR_3963	PF00246.21 Peptidase_M14
HAOR_3985	PF07519.8 Tannase
HAOR_4028	PF14273.3 DUF4360
HAOR_4071	PF11578.5 DUF3237
HAOR_4091	PF12296.5 HsbA
HAOR_4097	PF09362.7 DUF1996
HAOR_12770	PF01328.14 Peroxidase_2
HAOR_12836	PF13472.3 Lipase_GDSL_2
HAOR_12837	PF01476.17 LysM
HAOR_12852	PF16541.2 AltA1
HAOR_12906	PF03443.11 Glyco_hydro_61
HAOR_12930	PF00149.25 Metallophos; PF02872.15 5_nucleotid_C
HAOR_12978	PF13472.3 Lipase_GDSL_2
HAOR_13000	PF00245.17 Alk_phosphatase
HAOR_13004	PF09419.7 PGP_phosphatase
HAOR_13020	PF00732.16 GMC_oxred_N; PF05199.10 GMC_oxred_C
HAOR_13035	PF00264.17 Tyrosinase
HAOR_13036	PF04389.14 Peptidase_M28
HAOR_13044	PF01083.19 Cutinase
HAOR_13069	PF03443.11 Glyco_hydro_61
HAOR_13077	PF02225.19 PA; PF04389.14 Peptidase_M28
HAOR_13097	PF00067.19 p450
HAOR_13099	PF01476.17 LysM
HAOR_13114	PF02469.19 Fasciclin
HAOR_13123	PF02469.19 Fasciclin
HAOR_13152	PF00886.16 Ribosomal_S16
HAOR_13169	PF00561.17 Abhydrolase_1; PF08386.7 Abhydrolase_4
HAOR_13177	PF03443.11 Glyco_hydro_61
HAOR_13199	PF01375.14 Enterotoxin_a
HAOR_13236	PF00141.20 peroxidase
HAOR_13251	PF13472.3 Lipase_GDSL_2
HAOR_13263	PF04909.11 Amidohydro_2
HAOR_13278	PF09362.7 DUF1996
HAOR_13286	PF00734.15 CBM_1; PF03443.11 Glyco_hydro_61
HAOR_13310	PF04389.14 Peptidase_M28
HAOR_13320	PF01328.14 Peroxidase_2
HAOR_13325	PF13933.3 HRXXH
HAOR_13333	PF00637.17 Clathrin; PF12451.5 VPS11_C
HAOR_13349	PF14273.3 DUF4360
HAOR_4145	PF05592.8 Bac_rhamnosid
HAOR_4216	PF10645.6 Carb_bind
HAOR_4223	PF00561.17 Abhydrolase_1; PF08386.7 Abhydrolase_4
HAOR_4227	PF14273.3 DUF4360
HAOR_4256	PF01565.20 FAD_binding_4; PF08031.9 BBE
HAOR_4266	PF01565.20 FAD_binding_4
HAOR_4274	PF00187.16 Chitin_bind_1; PF01522.18 Polysacc_deac_1
HAOR_4332	PF00856.25 SET
HAOR_4335	PF11327.5 DUF3129
HAOR_4349	PF01828.14 Peptidase_A4
HAOR_4412	PF10270.6 MMgT
HAOR_4462	PF00450.19 Peptidase_S10; PF05388.8 Carbpep_Y_N
HAOR_4582	PF00150.15 Cellulase
HAOR_4601	PF01822.16 WSC; PF07250.8 Glyoxal_oxid_N
HAOR_13389	PF13360.3 PQQ_2
HAOR_13411	PF00128.21 Alpha-amylase; PF00686.16 CBM_20
HAOR_13412	PF00686.16 CBM_20; PF00723.18 Glyco_hydro_15
HAOR_13415	PF03184.16 DDE_1
HAOR_13422	PF16541.2 AltA1
HAOR_13453	PF03639.10 Glyco_hydro_81
HAOR_13480	PF00141.20 peroxidase
HAOR_13509	PF03443.11 Glyco_hydro_61
HAOR_13585	PF06437.8 ISN1
HAOR_13640	PF03443.11 Glyco_hydro_61
HAOR_13655	PF00082.19 Peptidase_S8
HAOR_13660	PF01565.20 FAD_binding_4
HAOR_13671	PF00326.18 Peptidase_S9
HAOR_13674	PF06172.8 Cupin_5
HAOR_13689	PF00082.19 Peptidase_S8; PF06280.9 fn3_5
HAOR_13718	PF10528.6 PA14_2
HAOR_13722	PF01368.17 DHH; PF02833.11 DHHA2
HAOR_13724	PF03659.11 Glyco_hydro_71
HAOR_13726	PF01565.20 FAD_binding_4
HAOR_13764	PF00082.19 Peptidase_S8; PF06280.9 fn3_5
HAOR_13804	PF01822.16 WSC
HAOR_13851	PF00135.25 COesterase
HAOR_13873	PF00176.20 SNF2_N
HAOR_13882	PF07110.8 EthD
HAOR_4607	PF08583.7 Cmc1
HAOR_4612	PF12697.4 Abhydrolase_6
HAOR_4753	PF01822.16 WSC
HAOR_4826	PF00150.15 Cellulase
HAOR_4837	PF00135.25 COesterase
HAOR_4863	PF01083.19 Cutinase
HAOR_4978	PF00856.25 SET
HAOR_13947	PF01112.15 Asparaginase_2
HAOR_13953	PF00264.17 Tyrosinase
HAOR_14036	PF05630.8 NPP1
HAOR_14056	PF14856.3 Hce2
HAOR_5109	PF11327.5 DUF3129
HAOR_5148	PF14856.3 Hce2
HAOR_5156	PF03200.13 Glyco_hydro_63; PF16923.2 Glyco_hydro_63N
HAOR_5213	PF04818.10 CTD_bind
HAOR_5220	PF00450.19 Peptidase_S10
HAOR_5301	PF12296.5 HsbA
HAOR_5302	PF00246.21 Peptidase_M14
HAOR_5345	PF03648.11 Glyco_hydro_67N; PF07477.9 Glyco_hydro_67C
HAOR_5362	PF01161.17 PBP
HAOR_5392	PF00491.18 Arginase
HAOR_5396	PF07738.10 Sad1_UNC
HAOR_5404	PF09362.7 DUF1996
HAOR_14132	PF00457.14 Glyco_hydro_11
HAOR_14203	PF14273.3 DUF4360
HAOR_14214	PF01120.14 Alpha_L_fucos; PF16757.2 Fucosidase_C
HAOR_14256	PF00732.16 GMC_oxred_N
HAOR_14278	PF01546.25 Peptidase_M20; PF07687.11 M20_dimer
HAOR_5438	PF01266.21 DAO
HAOR_5448	PF03443.11 Glyco_hydro_61
HAOR_5477	PF00383.20 dCMP_cyt_deam_1
HAOR_5482	PF00082.19 Peptidase_S8; PF06280.9 fn3_5
HAOR_5486	PF01565.20 FAD_binding_4; PF08031.9 BBE
HAOR_5499	PF01822.16 WSC
HAOR_5500	PF03330.15 DPBB_1
HAOR_5502	PF03330.15 DPBB_1
HAOR_5503	PF00188.23 CAP
HAOR_5517	PF00394.19 Cu-oxidase; PF07731.11 Cu-oxidase_2
HAOR_5522	PF00656.19 Peptidase_C14
HAOR_5531	PF00264.17 Tyrosinase
HAOR_5538	PF11327.5 DUF3129
HAOR_5561	PF12138.5 Spherulin4
HAOR_5562	PF07992.11 Pyr_redox_2
HAOR_5568	PF07971.9 Glyco_hydro_92; PF07971.9 Glyco_hydro_92
HAOR_5576	PF13472.3 Lipase_GDSL_2
HAOR_5611	PF01263.17 Aldose_epim
HAOR_5715	PF00264.17 Tyrosinase
HAOR_5747	PF00187.16 Chitin_bind_1; PF00704.25 Glyco_hydro_18
HAOR_5748	PF00078.24 RVT_1

## Sheet: M. oryzae
Table S4. PFAM analysis of the M. oryzae secretome
Sequence Name	PFAM
MGG_00033	PF00561.17 Abhydrolase_1; PF08386.7 Abhydrolase_4
MGG_00042	PF01120.14 Alpha_L_fucos
MGG_00050	PF14498.3 Glyco_hyd_65N_2
MGG_00066	PF09362.7 DUF1996
MGG_00072	PF01565.20 FAD_binding_4; PF08031.9 BBE
MGG_00074	PF16010.2 CDH-cyt
MGG_00084	PF01532.17 Glyco_hydro_47
MGG_00086	PF00704.25 Glyco_hydro_18
MGG_00095	PF14388.3 DUF4419
MGG_00110	PF13472.3 Lipase_GDSL_2
MGG_00194	PF13668.3 Ferritin_2
MGG_00230	PF01375.14 Enterotoxin_a
MGG_00245	PF03067.12 LPMO_10
MGG_00281	PF16011.2 CBM9_2
MGG_00296	PF07971.9 Glyco_hydro_92
MGG_00305	PF08881.7 CVNH
MGG_00311	PF01828.14 Peptidase_A4
MGG_00314	PF00135.25 COesterase
MGG_00316	PF01120.14 Alpha_L_fucos
MGG_00321	PF09362.7 DUF1996
MGG_00322	PF07942.9 N2227
MGG_00339	PF00856.25 SET
MGG_00390	PF01375.14 Enterotoxin_a
MGG_00440	PF00135.25 COesterase
MGG_00505	PF03856.10 SUN
MGG_00531	PF08386.7 Abhydrolase_4
MGG_00566	PF12796.4 Ank_2
MGG_00574	PF04616.11 Glyco_hydro_43
MGG_00578	PF00561.17 Abhydrolase_1; PF08386.7 Abhydrolase_4
MGG_00588	PF08547.9 CIA30
MGG_00593	PF00135.25 COesterase
MGG_00618	PF01095.16 Pectinesterase
MGG_00659	PF12708.4 Pectate_lyase_3
MGG_00667	PF01532.17 Glyco_hydro_47
MGG_00671	PF00491.18 Arginase
MGG_00677	PF01670.13 Glyco_hydro_12
MGG_00683	PF04137.12 ERO1
MGG_00703	PF11327.5 DUF3129
MGG_00734	PF01083.19 Cutinase
MGG_00779	PF00732.16 GMC_oxred_N; PF05199.10 GMC_oxred_C
MGG_00822	PF00089.23 Trypsin
MGG_00973	PF01565.20 FAD_binding_4
MGG_00992	PF11327.5 DUF3129
MGG_00994	PF01532.17 Glyco_hydro_47
MGG_01001	PF03639.10 Glyco_hydro_81
MGG_01085	PF01965.21 DJ-1_; PFpI
MGG_01146	PF01083.19 Cutinase
MGG_01147	PF06964.9 Alpha-L-AF_C
MGG_01173	PF06766.8 Hydrophobin_2
MGG_01195	PF13472.3 Lipase_GDSL_2
MGG_01326	PF07217.8 Het-C
MGG_01328	PF02015.13 Glyco_hydro_45
MGG_01336	PF00187.16 Chitin_bind_1; PF00704.25 Glyco_hydro_18
MGG_01358	PF12680.4 SnoaL_2
MGG_01367	PF09056.8 Phospholip_A2_3
MGG_01396	PF00933.18 Glyco_hydro_3
MGG_01399	PF01161.17 PBP
MGG_01453	PF05577.9 Peptidase_S28
MGG_01542	PF00331.17 Glyco_hydro_10
MGG_01557	PF02221.12 E1_DerP2_DerF2
MGG_01571	PF00264.17 Tyrosinase
MGG_01655	PF01822.16 WSC
MGG_01732	PF10282.6 Lactonase
MGG_01812	PF07969.8 Amidohydro_3
MGG_01813	PF09444.7 MRC1
MGG_01863	PF02225.19 PA; PF04389.14 Peptidase_M28
MGG_01876	PF00704.25 Glyco_hydro_18
MGG_01882	PF12697.4 Abhydrolase_6
MGG_01885	PF00933.18 Glyco_hydro_3
MGG_01912	PF00933.18 Glyco_hydro_3
MGG_01941	PF01565.20 FAD_binding_4
MGG_01943	PF01083.19 Cutinase
MGG_01970	PF01546.25 Peptidase_M20; PF07687.11 M20_dimer
MGG_01974	PF08881.7 CVNH
MGG_01977	PF04646.9 DUF604
MGG_02118	PF00856.25 SET
MGG_02134	PF01019.18 G_glu_transpept
MGG_02168	PF11927.5 DUF3445
MGG_02188	PF01425.18 Amidase
MGG_02201	PF00026.20 Asp
MGG_02239	PF11578.5 DUF3237
MGG_02243	PF01979.17 Amidohydro_1
MGG_02245	PF00331.17 Glyco_hydro_10; PF00734.15 CBM_1
MGG_02253	PF11327.5 DUF3129
MGG_02257	PF11790.5 Glyco_hydro_cc
MGG_02275	PF05577.9 Peptidase_S28
MGG_02295	PF13450.3 NAD_binding_8
MGG_02297	PF07915.10 PRKCSH
MGG_02309	PF00450.19 Peptidase_S10
MGG_02340	PF07470.10 Glyco_hydro_88
MGG_02368	PF09118.8 DUF1929
MGG_02373	PF04616.11 Glyco_hydro_43
MGG_02393	PF01083.19 Cutinase
MGG_02420	PF01565.20 FAD_binding_4; PF04030.11 ALO
MGG_02502	PF03443.11 Glyco_hydro_61
MGG_02503	PF00012.17 HSP70
MGG_02507	PF00251.17 Glyco_hydro_32N
MGG_02529	PF09471.7 Peptidase_M64
MGG_02531	PF00082.19 Peptidase_S8
MGG_02532	PF00840.17 Glyco_hydro_7
MGG_02614	PF08881.7 CVNH
MGG_02647	PF12296.5 HsbA
MGG_02650	PF01565.20 FAD_binding_4; PF08031.9 BBE
MGG_02754	PF01822.16 WSC
MGG_02758	PF13883.3 Pyrid_oxidase_2
MGG_02778	PF12296.5 HsbA
MGG_02818	PF01565.20 FAD_binding_4; PF08031.9 BBE
MGG_02827	PF00135.25 COesterase
MGG_02839	PF01485.18 IBR
MGG_02841	PF00557.21 Peptidase_M24
MGG_02853	PF02265.13 S1-P1_nuclease
MGG_02859	PF04488.12 Gly_transf_sug
MGG_02898	PF00026.20 Asp
MGG_02915	PF01565.20 FAD_binding_4; PF08031.9 BBE
MGG_02981	PF12862.4 ANAPC5
MGG_02987	PF00135.25 COesterase
MGG_03015	PF14737.3 DUF4470
MGG_03029	PF02102.12 Peptidase_M35
MGG_03056	PF00082.19 Peptidase_S8; PF09286.8 Pro-kuma_activ
MGG_03085	PF00188.23 CAP
MGG_03104	PF00067.19 p450
MGG_03187	PF07724.11 AAA_2; PF10431.6 ClpB_D2-small
MGG_03245	PF01263.17 Aldose_epim
MGG_03257	PF01120.14 Alpha_L_fucos; PF16757.2 Fucosidase_C
MGG_03316	PF00082.19 Peptidase_S8; PF06280.9 fn3_5
MGG_03337	PF05577.9 Peptidase_S28
MGG_03338	PF13472.3 Lipase_GDSL_2
MGG_03346	PF01112.15 Asparaginase_2
MGG_03364	PF14273.3 DUF4360
MGG_03369	PF08212.9 Lipocalin_2
MGG_03374	PF00150.15 Cellulase
MGG_03407	PF15979.2 Glyco_hydro_115
MGG_03439	PF01975.14 SurE
MGG_03440	PF01083.19 Cutinase
MGG_03461	PF01522.18 Polysacc_deac_1
MGG_03468	PF01476.17 LysM
MGG_03495	PF14856.3 Hce2
MGG_03502	PF07519.8 Tannase
MGG_03507	PF11578.5 DUF3237
MGG_03510	PF06427.8 UDP-g_GGTase
MGG_03565	PF00226.28 DnaJ; PF13181.3 TPR_8
MGG_03599	PF00187.16 Chitin_bind_1; PF00704.25 Glyco_hydro_18
MGG_03670	PF00082.19 Peptidase_S8; PF05922.13 Inhibitor_I9
MGG_03682	PF03663.11 Glyco_hydro_76
MGG_03692	PF04389.14 Peptidase_M28
MGG_03746	PF00734.15 CBM_1; PF10503.6 Esterase_phd
MGG_03755	PF00188.23 CAP
MGG_03761	PF01822.16 WSC
MGG_03791	PF13499.3 EF-hand_7
MGG_03792	PF01083.19 Cutinase
MGG_03806	PF13499.3 EF-hand_7
MGG_03811	PF00067.19 p450
MGG_03817	PF05572.10 Peptidase_M43
MGG_03826	PF01344.22 Kelch_1
MGG_03832	PF00067.19 p450
MGG_03844	PF04616.11 Glyco_hydro_43
MGG_03858	PF07156.11 Prenylcys_lyase; PF13450.3 NAD_binding_8
MGG_03870	PF00082.19 Peptidase_S8; PF06280.9 fn3_5
MGG_03882	PF01019.18 G_glu_transpept
MGG_03919	PF07217.8 Het-C
MGG_03962	PF00264.17 Tyrosinase
MGG_03968	PF00756.17 Esterase
MGG_03988	PF01391.15 Collagen
MGG_03995	PF00450.19 Peptidase_S10
MGG_04045	PF03200.13 Glyco_hydro_63; PF16923.2 Glyco_hydro_63N
MGG_04057	PF00734.15 CBM_1; PF03443.11 Glyco_hydro_61
MGG_04078	PF09362.7 DUF1996
MGG_04128	PF06824.8 DUF1237
MGG_04194	PF00657.19 Lipase_GDSL
MGG_04202	PF11327.5 DUF3129
MGG_04253	PF00246.21 Peptidase_M14
MGG_04305	PF07470.10 Glyco_hydro_88
MGG_04309	PF04163.9 Tht1
MGG_04316	PF08881.7 CVNH
MGG_04348	PF00544.16 Pec_lyase_C
MGG_04419	PF00135.25 COesterase
MGG_04499	PF01341.14 Glyco_hydro_6
MGG_04514	PF01793.13 Glyco_transf_15
MGG_04516	PF04724.10 Glyco_transf_17
MGG_04532	PF01476.17 LysM
MGG_04534	PF00187.16 Chitin_bind_1; PF00704.25 Glyco_hydro_18
MGG_04547	PF03443.11 Glyco_hydro_61
MGG_04555	PF01764.22 Lipase_3
MGG_04672	PF00856.25 SET
MGG_04715	PF15786.2 PET117
MGG_04732	PF00704.25 Glyco_hydro_18
MGG_04733	PF00082.19 Peptidase_S8
MGG_04756	PF01425.18 Amidase
MGG_04847	PF00246.21 Peptidase_M14
MGG_04900	PF00245.17 Alk_phosphatase
MGG_04920	PF02089.12 Palm_thioest
MGG_04922	PF04616.11 Glyco_hydro_43
MGG_04928	PF00652.19 Ricin_B_lectin
MGG_04944	PF11937.5 DUF3455
MGG_04948	PF12689.4 Acid_PPase
MGG_04973	PF00194.18 Carb_anhydrase
MGG_05023	PF00187.16 Chitin_bind_1; PF01522.18 Polysacc_deac_1
MGG_05054	PF01161.17 PBP
MGG_05100	PF00188.23 CAP
MGG_05164	PF10281.6 Ish1
MGG_05232	PF10645.6 Carb_bind
MGG_05246	PF05592.8 Bac_rhamnosid
MGG_05337	PF01565.20 FAD_binding_4; PF08031.9 BBE
MGG_05338	PF10282.6 Lactonase
MGG_05344	PF07249.9 Cerato-platanin
MGG_05351	PF00187.16 Chitin_bind_1
MGG_05366	PF07519.8 Tannase
MGG_05381	PF00150.15 Cellulase
MGG_05402	PF01391.15 Collagen
MGG_05442	PF03537.10 Glyco_hydro_114
MGG_05465	PF01375.14 Enterotoxin_a
MGG_05489	PF03639.10 Glyco_hydro_81
MGG_05493	PF13343.3 SBP_bac_6
MGG_05520	PF00734.15 CBM_1; PF01341.14 Glyco_hydro_6
MGG_05533	PF00704.25 Glyco_hydro_18
MGG_05539	PF00246.21 Peptidase_M14
MGG_05564	PF14273.3 DUF4360
MGG_05575	PF12296.5 HsbA
MGG_05577	PF00144.21 Beta-lactamase
MGG_05592	PF07519.8 Tannase
MGG_05599	PF00933.18 Glyco_hydro_3
MGG_05663	PF00450.19 Peptidase_S10; PF05388.8 Carbpep_Y_N
MGG_05688	PF13848.3 Thioredoxin_6
MGG_05744	PF08881.7 CVNH
MGG_05753	PF00085.17 Thioredoxin; PF13848.3 Thioredoxin_6
MGG_05785	PF00251.17 Glyco_hydro_32N; PF08244.9 Glyco_hydro_32C
MGG_05790	PF00394.19 Cu-oxidase
MGG_05797	PF11051.5 Mannosyl_trans3
MGG_05798	PF01083.19 Cutinase
MGG_05844	PF00150.15 Cellulase
MGG_05865	PF00187.16 Chitin_bind_1
MGG_05874	PF07452.9 CHRD
MGG_05875	PF03211.10 Pectate_lyase
MGG_05879	PF13472.3 Lipase_GDSL_2
MGG_05912	PF01546.25 Peptidase_M20; PF07687.11 M20_dimer
MGG_05914	PF00264.17 Tyrosinase
MGG_05989	PF00326.18 Peptidase_S9; PF00930.18 DPPIV_N
MGG_06004	PF01145.22 Band_7
MGG_06008	PF12296.5 HsbA
MGG_06009	PF05270.10 AbfB; PF09206.8 ArabFuran-catal
MGG_06069	PF03443.11 Glyco_hydro_61
MGG_06169	PF00264.17 Tyrosinase
MGG_06206	PF16010.2 CDH-cyt
MGG_06278	PF13640.3 2OG-FeII_Oxy_3
MGG_06303	PF07859.10 Abhydrolase_3
MGG_06402	PF00150.15 Cellulase
MGG_06442	PF00199.16 Catalase; PF06628.9 Catalase-rel
MGG_06493	PF00722.18 Glyco_hydro_16
MGG_06538	PF04681.9 Bys1
MGG_06587	PF04389.14 Peptidase_M28
MGG_06611	PF16010.2 CDH-cyt
MGG_06618	PF00753.24 Lactamase_B
MGG_06621	PF03443.11 Glyco_hydro_61
MGG_06631	PF10282.6 Lactonase
MGG_06647	PF00026.20 Asp
MGG_06648	PF00012.17 HSP70
MGG_06662	PF01565.20 FAD_binding_4
MGG_06750	PF03572.15 Peptidase_S41
MGG_06771	PF00187.16 Chitin_bind_1
MGG_06780	PF00754.22 F5_F8_type_C; PF01120.14 Alpha_L_fucos
MGG_06786	PF00085.17 Thioredoxin
MGG_06798	PF00856.25 SET
MGG_06834	PF00840.17 Glyco_hydro_7
MGG_06843	PF04616.11 Glyco_hydro_43; PF05270.10 AbfB
MGG_06906	PF00246.21 Peptidase_M14
MGG_07016	PF01764.22 Lipase_3; PF03893.13 Lipase3_N
MGG_07067	PF01565.20 FAD_binding_4
MGG_07220	PF00394.19 Cu-oxidase
MGG_07234	PF00254.25 FKBP_C
MGG_07264	PF08760.8 DUF1793
MGG_07294	PF10503.6 Esterase_phd
MGG_07300	PF03443.11 Glyco_hydro_61
MGG_07367	PF12138.5 Spherulin4
MGG_07419	PF00264.17 Tyrosinase
MGG_07502	PF00226.28 DnaJ
MGG_07512	PF08760.8 DUF1793
MGG_07566	PF00544.16 Pec_lyase_C
MGG_07569	PF00732.16 GMC_oxred_N; PF05199.10 GMC_oxred_C
MGG_07571	PF01476.17 LysM
MGG_07575	PF03443.11 Glyco_hydro_61
MGG_07580	PF00732.16 GMC_oxred_N; PF05199.10 GMC_oxred_C
MGG_07584	PF05577.9 Peptidase_S28
MGG_07585	PF00264.17 Tyrosinase
MGG_07620	PF01593.21 Amino_oxidase
MGG_07621	PF01042.18 Ribonuc_L-PSP
MGG_07623	PF00187.16 Chitin_bind_1
MGG_07631	PF03443.11 Glyco_hydro_61
MGG_07646	PF03648.11 Glyco_hydro_67N
MGG_07656	PF07335.8 Glyco_hydro_75
MGG_07676	PF03067.12 LPMO_10
MGG_07677	PF13472.3 Lipase_GDSL_2
MGG_07686	PF03443.11 Glyco_hydro_61
MGG_07704	PF00246.21 Peptidase_M14
MGG_07715	PF00722.18 Glyco_hydro_16
MGG_07763	PF00245.17 Alk_phosphatase
MGG_07786	PF14273.3 DUF4360
MGG_07789	PF02333.12 Phytase; PF07974.10 EGF_2
MGG_07790	PF00141.20 peroxidase
MGG_07809	PF00840.17 Glyco_hydro_7
MGG_07824	PF00190.19 Cupin_1
MGG_07837	PF00251.17 Glyco_hydro_32N
MGG_07856	PF00067.19 p450
MGG_07868	PF00331.17 Glyco_hydro_10
MGG_07871	PF01328.14 Peroxidase_2
MGG_07877	PF00326.18 Peptidase_S9; PF07676.9 PD40
MGG_07901	PF16541.2 AltA1
MGG_07908	PF01341.14 Glyco_hydro_6
MGG_07920	PF00884.20 Sulfatase
MGG_07955	PF00457.14 Glyco_hydro_11
MGG_07965	PF00082.19 Peptidase_S8; PF05922.13 Inhibitor_I9
MGG_08011	PF01266.21 DAO
MGG_08041	PF05572.10 Peptidase_M43
MGG_08046	PF00394.19 Cu-oxidase
MGG_08047	PF03009.14 GDPD
MGG_08054	PF00704.25 Glyco_hydro_18
MGG_08088	PF13257.3 DUF4048
MGG_08096	PF01105.21 EMP24_GP25L
MGG_08127	PF00394.19 Cu-oxidase
MGG_08164	PF00085.17 Thioredoxin; PF07749.9 ERp29
MGG_08200	PF00141.20 peroxidase; PF01822.16 WSC
MGG_08214	PF00732.16 GMC_oxred_N
MGG_08254	PF03443.11 Glyco_hydro_61
MGG_08274	PF07971.9 Glyco_hydro_92
MGG_08331	PF00457.14 Glyco_hydro_11
MGG_08356	PF01522.18 Polysacc_deac_1
MGG_08401	PF00457.14 Glyco_hydro_11
MGG_08408	PF00734.15 CBM_1
MGG_08409	PF00734.15 CBM_1; PF03443.11 Glyco_hydro_61
MGG_08415	PF00082.19 Peptidase_S8; PF06280.9 fn3_5
MGG_08416	PF00135.25 COesterase
MGG_08424	PF00457.14 Glyco_hydro_11
MGG_08436	PF00082.19 Peptidase_S8; PF02225.19 PA
MGG_08454	PF05630.8 NPP1
MGG_08455	PF00264.17 Tyrosinase
MGG_08468	PF00135.25 COesterase
MGG_08480	PF00561.17 Abhydrolase_1
MGG_08486	PF00144.21 Beta-lactamase
MGG_08487	PF00732.16 GMC_oxred_N; PF05199.10 GMC_oxred_C
MGG_08496	PF03422.12 CBM_6; PF04616.11 Glyco_hydro_43
MGG_08499	PF00305.16 Lipoxygenase
MGG_08501	PF02434.13 Fringe
MGG_08511	PF09362.7 DUF1996
MGG_08523	PF00394.19 Cu-oxidase
MGG_08537	PF01670.13 Glyco_hydro_12
MGG_08542	PF05729.9 NACHT
MGG_08550	PF13472.3 Lipase_GDSL_2
MGG_08577	PF11790.5 Glyco_hydro_cc
MGG_08589	PF12697.4 Abhydrolase_6
MGG_08609	PF01375.14 Enterotoxin_a
MGG_08614	PF00856.25 SET
MGG_08623	PF01055.23 Glyco_hydro_31; PF13802.3 Gal_mutarotas_2
MGG_08624	PF04622.9 ERG2_Sigma1R
MGG_08711	PF00246.21 Peptidase_M14
MGG_08729	PF00187.16 Chitin_bind_1
MGG_08736	PF00246.21 Peptidase_M14
MGG_08747	PF16541.2 AltA1
MGG_08752	PF00295.14 Glyco_hydro_28
MGG_08758	PF02225.19 PA; PF04389.14 Peptidase_M28
MGG_08795	PF00067.19 p450
MGG_08797	PF16541.2 AltA1
MGG_08915	PF00135.25 COesterase
MGG_08938	PF00295.14 Glyco_hydro_28
MGG_08941	PF08881.7 CVNH
MGG_08966	PF00082.19 Peptidase_S8; PF05922.13 Inhibitor_I9
MGG_08973	PF00085.17 Thioredoxin; PF13848.3 Thioredoxin_6
MGG_08994	PF00857.17 Isochorismatase
MGG_09019	PF09056.8 Phospholip_A2_3
MGG_09036	PF00734.15 CBM_1; PF03664.10 Glyco_hydro_62
MGG_09073	PF00082.19 Peptidase_S8; PF06280.9 fn3_5
MGG_09098	PF04616.11 Glyco_hydro_43; PF13385.3 Laminin_G_3
MGG_09100	PF01083.19 Cutinase
MGG_09102	PF00394.19 Cu-oxidase
MGG_09109	PF09362.7 DUF1996
MGG_09134	PF06766.8 Hydrophobin_2
MGG_09139	PF00394.19 Cu-oxidase
MGG_09147	PF04616.11 Glyco_hydro_43
MGG_09148	PF04616.11 Glyco_hydro_43
MGG_09159	PF01522.18 Polysacc_deac_1
MGG_09162	PF01070.15 FMN_dh
MGG_09180	PF00856.25 SET
MGG_09188	PF11937.5 DUF3455
MGG_09199	PF00328.19 His_Phos_2
MGG_09223	PF04616.11 Glyco_hydro_43
MGG_09246	PF00082.19 Peptidase_S8
MGG_09314	PF13472.3 Lipase_GDSL_2
MGG_09322	PF00082.19 Peptidase_S8; PF09286.8 Pro-kuma_activ
MGG_09351	PF00026.20 Asp
MGG_09352	PF00082.19 Peptidase_S8; PF06280.9 fn3_5
MGG_09353	PF00933.18 Glyco_hydro_3
MGG_09360	PF03372.20 Exo_endo_phos
MGG_09372	PF02469.19 Fasciclin
MGG_09376	PF01565.20 FAD_binding_4
MGG_09380	PF00067.19 p450
MGG_09383	PF07217.8 Het-C
MGG_09389	PF00856.25 SET
MGG_09398	PF00141.20 peroxidase
MGG_09402	PF12296.5 HsbA
MGG_09404	PF07519.8 Tannase
MGG_09468	PF12697.4 Abhydrolase_6
MGG_09602	PF01179.17 Cu_amine_oxid
MGG_09603	PF00561.17 Abhydrolase_1
MGG_09610	PF12697.4 Abhydrolase_6
MGG_09614	PF00264.17 Tyrosinase
MGG_09641	PF10342.6 GPI-anchored
MGG_09668	PF00135.25 COesterase
MGG_09692	PF02225.19 PA; PF04389.14 Peptidase_M28
MGG_09709	PF03443.11 Glyco_hydro_61
MGG_09714	PF00026.20 Asp
MGG_09716	PF00246.21 Peptidase_M14; PF02244.13 Propep_M14
MGG_09717	PF01565.20 FAD_binding_4; PF08031.9 BBE
MGG_09726	PF07745.10 Glyco_hydro_53
MGG_09727	PF01565.20 FAD_binding_4; PF08031.9 BBE
MGG_09733	PF00722.18 Glyco_hydro_16
MGG_09738	PF00232.15 Glyco_hydro_1
MGG_09805	PF16499.2 Melibiase_2
MGG_09810	PF01375.14 Enterotoxin_a
MGG_09817	PF00082.19 Peptidase_S8
MGG_09818	PF00026.20 Asp
MGG_09834	PF00141.20 peroxidase
MGG_09839	PF01764.22 Lipase_3; PF03893.13 Lipase3_N
MGG_09861	PF00722.18 Glyco_hydro_16
MGG_09875	PF11327.5 DUF3129
MGG_09922	PF00728.19 Glyco_hydro_20; PF14845.3 Glycohydro_20b2
MGG_09988	PF04616.11 Glyco_hydro_43
MGG_09990	PF00082.19 Peptidase_S8
MGG_09995	PF12708.4 Pectate_lyase_3
MGG_10013	PF13415.3 Kelch_3; PF13964.3 Kelch_6
MGG_10023	PF01471.15 PG_binding_1; PF13561.3 adh_short_C2
MGG_10038	PF00933.18 Glyco_hydro_3; PF01915.19 Glyco_hydro_3_C
MGG_10060	PF13343.3 SBP_bac_6
MGG_10083	PF00150.15 Cellulase; PF00734.15 CBM_1
MGG_10097	PF01476.17 LysM
MGG_10105	PF06766.8 Hydrophobin_2
MGG_10113	PF00734.15 CBM_1
MGG_10171	PF04389.14 Peptidase_M28
MGG_10208	PF00686.16 CBM_20; PF03067.12 LPMO_10
MGG_10209	PF00128.21 Alpha-amylase; PF00686.16 CBM_20
MGG_10247	PF03403.10 PAF-AH_p_II
MGG_10252	PF00190.19 Cupin_1
MGG_10275	PF00149.25 Metallophos
MGG_10315	PF01185.15 Hydrophobin
MGG_10318	PF13577.3 SnoaL_4
MGG_10330	PF02225.19 PA
MGG_10333	PF00704.25 Glyco_hydro_18; PF00734.15 CBM_1
MGG_10371	PF00462.21 Glutaredoxin
MGG_10400	PF00332.15 Glyco_hydro_17
MGG_10408	PF01565.20 FAD_binding_4; PF08031.9 BBE
MGG_10414	PF00135.25 COesterase
MGG_10445	PF00082.19 Peptidase_S8; PF06280.9 fn3_5
MGG_10449	PF00082.19 Peptidase_S8; PF05922.13 Inhibitor_I9
MGG_10466	PF01965.21 DJ-1_; PFpI
MGG_10475	PF00722.18 Glyco_hydro_16
MGG_10477	PF13472.3 Lipase_GDSL_2
MGG_10479	PF00732.16 GMC_oxred_N; PF05199.10 GMC_oxred_C
MGG_10510	PF00445.15 Ribonuclease_T2
MGG_10514	PF09362.7 DUF1996
MGG_10532	PF05630.8 NPP1
MGG_10533	PF00491.18 Arginase
MGG_10561	PF00264.17 Tyrosinase
MGG_10585	PF00264.17 Tyrosinase
MGG_10621	PF00734.15 CBM_1
MGG_10663	PF00135.25 COesterase
MGG_10669	PF03372.20 Exo_endo_phos
MGG_10712	PF00840.17 Glyco_hydro_7
MGG_10748	PF00251.17 Glyco_hydro_32N; PF08244.9 Glyco_hydro_32C
MGG_10798	PF07510.8 DUF1524
MGG_10799	PF00328.19 His_Phos_2
MGG_10804	PF05630.8 NPP1
MGG_10811	PF00328.19 His_Phos_2
MGG_10843	PF16782.2 SIL1
MGG_10877	PF00141.20 peroxidase
MGG_10878	PF01344.22 Kelch_1
MGG_10927	PF02102.12 Peptidase_M35
MGG_10942	PF00326.18 Peptidase_S9; PF00930.18 DPPIV_N
MGG_10961	PF01565.20 FAD_binding_4; PF08031.9 BBE
MGG_10972	PF00734.15 CBM_1; PF01670.13 Glyco_hydro_12
MGG_10993	PF01494.16 FAD_binding_3
MGG_11009	PF12296.5 HsbA
MGG_11036	PF00732.16 GMC_oxred_N
MGG_11091	PF01083.19 Cutinase
MGG_11274	PF00264.17 Tyrosinase
MGG_11374	PF16499.2 Melibiase_2
MGG_11475	PF01532.17 Glyco_hydro_47
MGG_11574	PF00491.18 Arginase
MGG_11613	PF09423.7 PhoD; PF16655.2 PhoD_N
MGG_11676	PF00732.16 GMC_oxred_N; PF05199.10 GMC_oxred_C
MGG_11691	PF02983.11 Pro_Al_protease
MGG_11913	PF04991.10 LicD
MGG_11936	PF01565.20 FAD_binding_4; PF08031.9 BBE
MGG_11948	PF03443.11 Glyco_hydro_61
MGG_11999	PF00150.15 Cellulase
MGG_12016	PF01083.19 Cutinase
MGG_12020	PF04185.11 Phosphoesterase
MGG_12025	PF01263.17 Aldose_epim
MGG_12068	PF08309.8 LVIVD
MGG_12114	PF06842.9 DUF1242
MGG_12275	PF13668.3 Ferritin_2
MGG_12291	PF00728.19 Glyco_hydro_20; PF02838.12 Glyco_hydro_20b
MGG_12337	PF11327.5 DUF3129
MGG_12442	PF02225.19 PA; PF04389.14 Peptidase_M28
MGG_12474	PF00149.25 Metallophos; PF02872.15 5_nucleotid_C
MGG_12484	PF00024.23 PAN_1
MGG_12489	PF00933.18 Glyco_hydro_3; PF01915.19 Glyco_hydro_3_C
MGG_12595	PF00128.21 Alpha-amylase
MGG_12696	PF03443.11 Glyco_hydro_61
MGG_12773	PF02225.19 PA; PF04389.14 Peptidase_M28
MGG_12798	PF00135.25 COesterase
MGG_12828	PF01764.22 Lipase_3
MGG_12939	PF00187.16 Chitin_bind_1; PF01522.18 Polysacc_deac_1
MGG_13012	PF04389.14 Peptidase_M28
MGG_13129	PF12937.4 F-box-like; PF13540.3 RCC1_2
MGG_13241	PF00734.15 CBM_1; PF03443.11 Glyco_hydro_61
MGG_13252	PF02128.12 Peptidase_M36; PF07504.10 FTP
MGG_13262	PF01565.20 FAD_binding_4
MGG_13275	PF00187.16 Chitin_bind_1
MGG_13291	PF01179.17 Cu_amine_oxid
MGG_13454	PF00026.20 Asp
MGG_13464	PF00394.19 Cu-oxidase
MGG_13549	PF00734.15 CBM_1
MGG_13578	PF07992.11 Pyr_redox_2
MGG_13598	PF00026.20 Asp
MGG_13610	PF00703.18 Glyco_hydro_2
MGG_13622	PF03443.11 Glyco_hydro_61
MGG_13625	PF00734.15 CBM_1
MGG_13626	PF16499.2 Melibiase_2
MGG_13764	PF07731.11 Cu-oxidase_2; PF07732.12 Cu-oxidase_3
MGG_13777	PF00722.18 Glyco_hydro_16
MGG_13809	PF00732.16 GMC_oxred_N
MGG_13937	PF00264.17 Tyrosinase
MGG_13977	PF00082.19 Peptidase_S8; PF06280.9 fn3_5
MGG_14002	PF00856.25 SET
MGG_14055	PF01229.14 Glyco_hydro_39
MGG_14057	PF03583.11 LIP
MGG_14061	PF00190.19 Cupin_1
MGG_14073	PF01565.20 FAD_binding_4; PF08031.9 BBE
MGG_14087	PF12708.4 Pectate_lyase_3
MGG_14095	PF01083.19 Cutinase
MGG_14129	PF11578.5 DUF3237
MGG_14134	PF00144.21 Beta-lactamase
MGG_14156	PF00293.25 NUDIX
MGG_14157	PF00264.17 Tyrosinase
MGG_14179	PF09792.6 But2
MGG_14243	PF00331.17 Glyco_hydro_10
MGG_14244	PF01764.22 Lipase_3; PF03893.13 Lipase3_N
MGG_14291	PF00144.21 Beta-lactamase
MGG_14307	PF00394.19 Cu-oxidase
MGG_14344	PF00293.25 NUDIX
MGG_14513	PF13450.3 NAD_binding_8
MGG_14598	PF00264.17 Tyrosinase
MGG_14602	PF02055.13 Glyco_hydro_30; PF17189.1 Glyco_hydro_30C
MGG_14628	PF03583.11 LIP
MGG_14663	PF06824.8 DUF1237
MGG_14692	PF13472.3 Lipase_GDSL_2
MGG_14726	PF00734.15 CBM_1; PF03664.10 Glyco_hydro_62
MGG_14801	PF00294.21
MGG_14917	PF01344.22 Kelch_1; PF13418.3 Kelch_4
MGG_14954	PF00840.17 Glyco_hydro_7
MGG_14966	PF00187.16 Chitin_bind_1; PF01522.18 Polysacc_deac_1
MGG_14981	PF14521.3 Aspzincin_M35
MGG_15022	PF16541.2 AltA1
MGG_15094	PF00135.25 COesterase
MGG_15184	PF03577.12 Peptidase_C69
MGG_15185	PF00187.16 Chitin_bind_1
MGG_15267	PF05730.8 CFEM
MGG_15347	PF00732.16 GMC_oxred_N; PF05199.10 GMC_oxred_C
MGG_15370	PF14521.3 Aspzincin_M35
MGG_15383	PF01425.18 Amidase
MGG_15390	PF00328.19 His_Phos_2
MGG_15403	PF01083.19 Cutinase
MGG_15423	PF05577.9 Peptidase_S28
MGG_15430	PF00331.17 Glyco_hydro_10; PF00734.15 CBM_1
MGG_15457	PF00884.20 Sulfatase
MGG_15479	PF13472.3 Lipase_GDSL_2
MGG_15667	PF01266.21 DAO
MGG_15703	PF00732.16 GMC_oxred_N
MGG_15791	PF00328.19 His_Phos_2
MGG_15814	PF00160.18 Pro_isomerase
MGG_15927	PF01565.20 FAD_binding_4; PF08031.9 BBE
MGG_15968	PF00734.15 CBM_1; PF03664.10 Glyco_hydro_62
MGG_15973	PF01375.14 Enterotoxin_a
MGG_15988	PF00069.22 Pkinase; PF06479.9 Ribonuc_2-5A
MGG_16033	PF04389.14 Peptidase_M28
MGG_16080	PF03443.11 Glyco_hydro_61
MGG_16377	PF03639.10 Glyco_hydro_81
MGG_16417	PF12999.4 PRKCSH-like; PF13015.3 PRKCSH_1
MGG_16538	PF01593.21 Amino_oxidase
MGG_16654	PF01328.14 Peroxidase_2
MGG_16812	PF01565.20 FAD_binding_4; PF08031.9 BBE
MGG_16840	PF01328.14 Peroxidase_2
MGG_16853	PF00732.16 GMC_oxred_N; PF05199.10 GMC_oxred_C
MGG_16938	PF14521.3 Aspzincin_M35
MGG_17123	PF13933.3 HRXXH
MGG_17153	PF00187.16 Chitin_bind_1; PF00704.25 Glyco_hydro_18
MGG_17154	PF00457.14 Glyco_hydro_11
MGG_17301	PF12171.5 zf-C2H2_jaz
MGG_17486	PF12708.4 Pectate_lyase_3
MGG_17495	PF13450.3 NAD_binding_8
MGG_17532	PF07081.8 DUF1349
MGG_17595	PF01266.21 DAO
MGG_17721	PF13499.3 EF-hand_7
MGG_17822	PF00246.21 Peptidase_M14

## Sheet: G. graminis
Table S4. PFAM analysis of the G. graminis secretome
Sequence Name	PFAM
GGTG_00152	PF00734.15
GGTG_00208	PF01532.17
GGTG_00213	PF00722.18
GGTG_00230	PF01179.17 Cu_amine_oxid PF02727.13 Cu_amine_oxidN2
GGTG_00334	PF01476.17
GGTG_00335	PF12708.4
GGTG_00355	PF01532.17
GGTG_00362	PF00491.18
GGTG_00378	PF07519.8
GGTG_00404	PF00394.19 Cu-oxidase PF07731.11 Cu-oxidase_2
GGTG_00456	PF13621.3
GGTG_00503	PF00085.17 Thioredoxin
GGTG_00538	PF13343.3
GGTG_00569	PF00141.20 peroxidase
GGTG_00678	PF03372.20
GGTG_00679	PF12697.4
GGTG_00688	PF09286.8
GGTG_00708	PF00933.18 Glyco_hydro_3 PF01915.19 Glyco_hydro_3_C
GGTG_00767	PF00491.18
GGTG_00778	PF13472.3
GGTG_00783	PF02469.19
GGTG_00803	PF12708.4
GGTG_00811	PF04137.12
GGTG_00824	PF00264.17
GGTG_00903	PF00254.25
GGTG_00945	PF13519.3
GGTG_01030	PF02953.12
GGTG_01038	PF05592.8
GGTG_01128	PF00561.17 Abhydrolase_1
GGTG_01132	PF14273.3
GGTG_01172	PF00187.16 Chitin_bind_1
GGTG_01220	PF00856.25
GGTG_01244	PF08881.7
GGTG_01300	PF10270.6
GGTG_01328	PF01633.17
GGTG_01430	PF00884.20
GGTG_01487	PF00150.15
GGTG_01501	PF01793.13
GGTG_01515	PF14558.3
GGTG_01609	PF00264.17
GGTG_01612	PF13383.3
GGTG_01690	PF01822.16
GGTG_01790	PF00150.15
GGTG_01803	PF00135.25
GGTG_01946	PF00856.25
GGTG_02046	PF01328.14
GGTG_02109	PF04616.11
GGTG_02147	PF03067.12
GGTG_02179	PF12708.4
GGTG_02189	PF01565.20 FAD_binding_4
GGTG_02204	PF00457.14
GGTG_02221	PF00082.19 Peptidase_S8
GGTG_02251	PF01636.20
GGTG_02252	PF00732.16 GMC_oxred_N
GGTG_02305	PF00085.17 Thioredoxin
GGTG_02308	PF00089.23
GGTG_02311	PF13472.3
GGTG_02317	PF00732.16 GMC_oxred_N
GGTG_02346	PF00734.15 CBM_1
GGTG_02350	PF00328.19
GGTG_02354	PF01328.14
GGTG_02371	PF01070.15
GGTG_02372	PF00734.15
GGTG_02383	PF06766.8
GGTG_02392	PF07971.9
GGTG_02396	PF01979.17
GGTG_02399	PF00703.18 Glyco_hydro_2 PF02836.14 Glyco_hydro_2_C
GGTG_02400	PF00082.19 Peptidase_S8
GGTG_02407	PF00082.19
GGTG_02408	PF00026.20
GGTG_02439	PF03330.15
GGTG_02473	PF00135.25
GGTG_02552	PF00331.17
GGTG_02553	PF00856.25
GGTG_02559	PF00326.18
GGTG_02569	PF13472.3
GGTG_02704	PF11327.5
GGTG_02745	PF00190.19
GGTG_02747	PF10383.6 Clr2
GGTG_02843	PF03663.11
GGTG_02973	PF06824.8
GGTG_03085	PF06766.8
GGTG_03101	PF10568.6
GGTG_03106	PF00734.15 CBM_1
GGTG_03156	PF00933.18 Glyco_hydro_3 PF01915.19 Glyco_hydro_3_C
GGTG_03178	PF07992.11
GGTG_03193	PF00933.18 Glyco_hydro_3 PF01915.19 Glyco_hydro_3_C
GGTG_03194	PF00497.17
GGTG_03214	PF11327.5
GGTG_03237	PF00840.17
GGTG_03244	PF00082.19 Peptidase_S8
GGTG_03282	PF00135.25 COesterase
GGTG_03287	PF00331.17 Glyco_hydro_10
GGTG_03288	PF11327.5
GGTG_03290	PF00561.17
GGTG_03299	PF01738.15
GGTG_03303	PF00856.25
GGTG_03314	PF00264.17
GGTG_03331	PF11790.5
GGTG_03343	PF00089.23
GGTG_03346	PF00264.17
GGTG_03349	PF07969.8
GGTG_03362	PF01965.21
GGTG_03363	PF00704.25
GGTG_03393	PF08881.7
GGTG_03412	PF03009.14
GGTG_03413	PF07731.11 Cu-oxidase_2
GGTG_03416	PF05572.10
GGTG_03452	PF00150.15
GGTG_03453	PF00933.18 Glyco_hydro_3 PF01915.19 Glyco_hydro_3_C
GGTG_03454	PF00026.20
GGTG_03481	PF03330.15
GGTG_03502	PF00246.21
GGTG_03504	PF00144.21
GGTG_03509	PF02225.19 PA
GGTG_03521	PF00722.18
GGTG_03527	PF01565.20 FAD_binding_4
GGTG_03558	PF02469.19
GGTG_03570	PF14021.3
GGTG_03582	PF00082.19 Peptidase_S8
GGTG_03613	PF00089.23
GGTG_03618	PF12708.4
GGTG_03626	PF03443.11
GGTG_03647	PF01814.20
GGTG_03685	PF00069.22
GGTG_03695	PF00135.25
GGTG_03721	PF01764.22
GGTG_03771	PF00135.25
GGTG_03822	PF13472.3
GGTG_03827	PF07081.8
GGTG_03835	PF01179.17
GGTG_03859	PF00732.16 GMC_oxred_N
GGTG_03885	PF00194.18
GGTG_03940	PF12697.4
GGTG_03948	PF00067.19
GGTG_03999	PF01204.15
GGTG_04044	PF00194.18
GGTG_04057	PF00331.17
GGTG_04061	PF00150.15
GGTG_04070	PF02221.12
GGTG_04093	PF00994.21 MoCF_biosynth PF03453.14 MoeA_N
GGTG_04185	PF04616.11
GGTG_04194	PF00561.17 Abhydrolase_1
GGTG_04358	PF00026.20
GGTG_04381	PF13499.3
GGTG_04444	PF01019.18
GGTG_04468	PF00135.25
GGTG_04473	PF00141.20
GGTG_04551	PF00135.25
GGTG_04556	PF04389.14
GGTG_04562	PF14587.3
GGTG_04759	PF00026.20
GGTG_04801	PF01476.17
GGTG_04802	PF00187.16 Chitin_bind_1
GGTG_04817	PF02065.15 Melibiase PF16874.2 Glyco_hydro_36C
GGTG_04820	PF00704.25 Glyco_hydro_18
GGTG_04848	PF01828.14
GGTG_04868	PF00248.18
GGTG_04874	PF00840.17
GGTG_04904	PF00264.17
GGTG_04912	PF14273.3
GGTG_04993	PF00732.16 GMC_oxred_N
GGTG_05005	PF03663.11
GGTG_05046	PF02102.12
GGTG_05050	PF01425.18
GGTG_05058	PF00082.19 Peptidase_S8
GGTG_05070	PF01822.16
GGTG_05075	PF13472.3
GGTG_05096	PF14273.3
GGTG_05103	PF00722.18
GGTG_05104	PF12697.4
GGTG_05117	PF03443.11
GGTG_05128	PF06427.8
GGTG_05219	PF00226.28 DnaJ
GGTG_05304	PF01522.18
GGTG_05310	PF01476.17
GGTG_05380	PF00150.15
GGTG_05438	PF03372.20
GGTG_05472	PF00704.25
GGTG_05485	PF13450.3
GGTG_05488	PF05630.8
GGTG_05515	PF13472.3
GGTG_05516	PF05577.9
GGTG_05522	PF09362.7
GGTG_05537	PF01975.14
GGTG_05540	PF00457.14
GGTG_05551	PF00190.19
GGTG_05566	PF15979.2
GGTG_05578	PF00722.18
GGTG_05605	PF05730.8
GGTG_05616	PF16541.2
GGTG_05618	PF04199.10
GGTG_05633	PF00080.17
GGTG_05641	PF07971.9
GGTG_05643	PF07944.9
GGTG_05658	PF00149.25
GGTG_05664	PF08212.9
GGTG_05722	PF00734.15 CBM_1
GGTG_05725	PF13472.3
GGTG_05726	PF10282.6
GGTG_05727	PF01565.20 FAD_binding_4
GGTG_05774	PF01565.20 FAD_binding_4
GGTG_05783	PF01822.16
GGTG_05800	PF00933.18 Glyco_hydro_3 PF01915.19 Glyco_hydro_3_C
GGTG_05840	PF06032.9
GGTG_05843	PF07519.8
GGTG_05851	PF08309.8
GGTG_05870	PF00085.17
GGTG_05872	PF01565.20
GGTG_05908	PF00450.19
GGTG_05997	PF08881.7
GGTG_06002	PF09362.7
GGTG_06034	PF13472.3
GGTG_06044	PF01565.20 FAD_binding_4
GGTG_06099	PF13472.3
GGTG_06114	PF00245.17
GGTG_06368	PF11937.5
GGTG_06371	PF01156.16
GGTG_06388	PF00652.19
GGTG_06394	PF01112.15
GGTG_06400	PF00264.17
GGTG_06438	PF01328.14
GGTG_06439	PF16010.2
GGTG_06449	PF04389.14
GGTG_06476	PF00734.15 CBM_1
GGTG_06482	PF01083.19
GGTG_06564	PF07944.9 Glyco_hydro_127
GGTG_06567	PF01593.21
GGTG_06573	PF00734.15 CBM_1
GGTG_06577	PF10528.6
GGTG_06578	PF00106.22
GGTG_06590	PF03372.20
GGTG_06596	PF09362.7
GGTG_06599	PF00704.25
GGTG_06617	PF00328.19
GGTG_06618	PF07510.8
GGTG_06629	PF02015.13
GGTG_06631	PF12296.5
GGTG_06688	PF03443.11
GGTG_06697	PF06964.9
GGTG_06732	PF01565.20 FAD_binding_4
GGTG_06738	PF00089.23
GGTG_06751	PF01328.14
GGTG_06764	PF00884.20
GGTG_06822	PF11327.5
GGTG_06887	PF13668.3
GGTG_06935	PF00264.17
GGTG_06936	PF00135.25
GGTG_06952	PF00394.19 Cu-oxidase PF07731.11 Cu-oxidase_2
GGTG_06961	PF01105.21
GGTG_07024	PF12708.4
GGTG_07071	PF10503.6
GGTG_07076	PF01328.14
GGTG_07114	PF04616.11
GGTG_07117	PF12138.5
GGTG_07124	PF00246.21
GGTG_07159	PF01083.19
GGTG_07171	PF15984.2
GGTG_07172	PF00082.19 Peptidase_S8
GGTG_07228	PF03443.11
GGTG_07232	PF00187.16
GGTG_07248	PF00149.25 Metallophos
GGTG_07258	PF00734.15 CBM_1
GGTG_07264	PF00394.19 Cu-oxidase PF07731.11 Cu-oxidase_2
GGTG_07289	PF05577.9
GGTG_07291	PF01425.18
GGTG_07299	PF00856.25
GGTG_07307	PF01055.23 Glyco_hydro_31
GGTG_07320	PF07971.9
GGTG_07335	PF10503.6
GGTG_07345	PF00732.16 GMC_oxred_N
GGTG_07350	PF01593.21
GGTG_07397	PF06172.8
GGTG_07400	PF00326.18 Peptidase_S9
GGTG_07414	PF01565.20
GGTG_07420	PF00082.19 Peptidase_S8
GGTG_07441	PF00188.23
GGTG_07467	PF00557.21 Peptidase_M24
GGTG_07480	PF13450.3
GGTG_07505	PF01546.25 Peptidase_M20
GGTG_07509	PF09056.8
GGTG_07538	PF09362.7
GGTG_07548	PF01083.19
GGTG_07552	PF00264.17
GGTG_07567	PF01344.22 Kelch_1
GGTG_07580	PF16010.2
GGTG_07600	PF00544.16
GGTG_07608	PF03067.12
GGTG_07610	PF00082.19
GGTG_07618	PF01161.17
GGTG_07622	PF00190.19
GGTG_07627	PF00026.20
GGTG_07633	PF00082.19 Peptidase_S8
GGTG_07634	PF00840.17
GGTG_07637	PF01341.14
GGTG_07662	PF03443.11
GGTG_07673	PF01565.20 FAD_binding_4
GGTG_07682	PF16541.2
GGTG_07735	PF04616.11
GGTG_07808	PF02015.13
GGTG_07877	PF00026.20
GGTG_07880	PF03200.13 Glyco_hydro_63
GGTG_07937	PF04818.10
GGTG_07941	PF00450.19
GGTG_07999	PF13577.3
GGTG_08005	PF01476.17
GGTG_08028	PF12296.5
GGTG_08033	PF09362.7
GGTG_08083	PF03648.11 Glyco_hydro_67N PF07477.9 Glyco_hydro_67C
GGTG_08099	PF01161.17
GGTG_08133	PF00491.18
GGTG_08138	PF07738.10
GGTG_08144	PF09362.7
GGTG_08208	PF00153.24
GGTG_08211	PF00150.15
GGTG_08269	PF00082.19 Peptidase_S8
GGTG_08313	PF03663.11
GGTG_08330	PF04991.10
GGTG_08445	PF00264.17
GGTG_08591	PF13472.3
GGTG_08605	PF07992.11
GGTG_08612	PF01593.21
GGTG_08638	PF11327.5
GGTG_08641	PF00246.21
GGTG_08660	PF03200.13 Glyco_hydro_63
GGTG_08671	PF00394.19 Cu-oxidase PF07731.11 Cu-oxidase_2
GGTG_08680	PF00264.17
GGTG_08686	PF00188.23
GGTG_08689	PF03330.15
GGTG_08690	PF01822.16
GGTG_08703	PF01565.20 FAD_binding_4
GGTG_08706	PF00082.19
GGTG_08709	PF00383.20
GGTG_08734	PF00756.17
GGTG_08739	PF03443.11
GGTG_08754	PF00026.20
GGTG_08758	PF01266.21
GGTG_08825	PF11327.5
GGTG_08869	PF03211.10
GGTG_08889	PF00857.17
GGTG_08896	PF00703.18
GGTG_08897	PF00187.16 Chitin_bind_1 PF07250.8 Glyoxal_oxid_N
GGTG_08902	PF02128.12 Peptidase_M36
GGTG_08973	PF00933.18 Glyco_hydro_3 PF01915.19 Glyco_hydro_3_C
GGTG_08989	PF02225.19 PA
GGTG_09001	PF03443.11
GGTG_09041	PF04389.14
GGTG_09042	PF00264.17
GGTG_09054	PF01565.20
GGTG_09056	PF03659.11
GGTG_09071	PF00144.21
GGTG_09090	PF00082.19 Peptidase_S8
GGTG_09106	PF00135.25
GGTG_09114	PF11578.5
GGTG_09139	PF09362.7
GGTG_09182	PF14273.3
GGTG_09198	PF01738.15
GGTG_09199	PF00856.25
GGTG_09238	PF07519.8
GGTG_09256	PF00246.21
GGTG_09297	PF02333.12
GGTG_09298	PF03422.12 CBM_6
GGTG_09312	PF00245.17
GGTG_09317	PF14273.3
GGTG_09325	PF01565.20
GGTG_09332	PF07470.10
GGTG_09393	PF01476.17
GGTG_09395	PF00187.16 Chitin_bind_1
GGTG_09396	PF13472.3
GGTG_09442	PF00732.16 GMC_oxred_N PF00734.15 CBM_1
GGTG_09502	PF07859.10
GGTG_09591	PF00085.17 Thioredoxin
GGTG_09688	PF01764.22
GGTG_09691	PF01341.14
GGTG_09704	PF00732.16 GMC_oxred_N PF05199.10 GMC_oxred_C
GGTG_09705	PF03443.11
GGTG_09728	PF00722.18
GGTG_09757	PF04389.14
GGTG_09799	PF03443.11
GGTG_09823	PF00326.18 Peptidase_S9
GGTG_09835	PF01174.16
GGTG_09842	PF08881.7
GGTG_09925	PF00226.28 DnaJ PF00684.16 DnaJ_CXXCXGXG
GGTG_09933	PF00856.25
GGTG_09958	PF10281.6
GGTG_10011	PF00199.16 Catalase
GGTG_10077	PF01522.18
GGTG_10236	PF00082.19
GGTG_10286	PF01105.21
GGTG_10383	PF01546.25 Peptidase_M20
GGTG_10388	PF08881.7
GGTG_10451	PF04616.11
GGTG_10523	PF00732.16 GMC_oxred_N
GGTG_10544	PF01476.17
GGTG_10546	PF00704.25 Glyco_hydro_18
GGTG_10555	PF01979.17
GGTG_10566	PF01083.19
GGTG_10574	PF00187.16
GGTG_10581	PF11327.5
GGTG_10590	PF00734.15 CBM_1
GGTG_10615	PF07915.10
GGTG_10620	PF11927.5
GGTG_10629	PF02267.14
GGTG_10646	PF00251.17
GGTG_10648	PF16499.2
GGTG_10664	PF00561.17
GGTG_10681	PF12697.4
GGTG_10790	PF04991.10
GGTG_10817	PF02678.13 Pirin
GGTG_10821	PF13419.3
GGTG_10844	PF11937.5
GGTG_10854	PF03572.15
GGTG_10866	PF00246.21
GGTG_10918	PF00856.25
GGTG_10926	PF08881.7
GGTG_10940	PF00144.21
GGTG_10957	PF02225.19 PA
GGTG_10972	PF09362.7
GGTG_10974	PF07110.8
GGTG_11005	PF00135.25
GGTG_11024	PF00264.17
GGTG_11050	PF00069.22 Pkinase
GGTG_11073	PF00457.14 Glyco_hydro_11
GGTG_11117	PF01565.20 FAD_binding_4
GGTG_11118	PF00024.23 PAN_1
GGTG_11123	PF00732.16 GMC_oxred_N
GGTG_11344	PF03632.12 Glyco_hydro_65m
GGTG_11350	PF01764.22
GGTG_11372	PF01735.15
GGTG_11612	PF13883.3
GGTG_11613	PF00710.17
GGTG_11641	PF00023.27 Ank
GGTG_11710	PF01565.20 FAD_binding_4
GGTG_11768	PF12708.4
GGTG_11787	PF02469.19
GGTG_11804	PF00400.29
GGTG_11828	PF00082.19 Peptidase_S8
GGTG_11851	PF02015.13 Glyco_hydro_45
GGTG_11854	PF12697.4
GGTG_11888	PF14856.3
GGTG_11934	PF07774.10 DUF1620
GGTG_11950	PF04488.12
GGTG_11952	PF01670.13
GGTG_11954	PF00899.18
GGTG_11982	PF00857.17
GGTG_12008	PF14099.3
GGTG_12017	PF00188.23
GGTG_12030	PF01822.16
GGTG_12037	PF00732.16 GMC_oxred_N
GGTG_12040	PF00857.17
GGTG_12045	PF01476.17
GGTG_12063	PF01070.15
GGTG_12065	PF00394.19 Cu-oxidase PF07731.11 Cu-oxidase_2
GGTG_12113	PF00190.19
GGTG_12161	PF01636.20
GGTG_12181	PF17050.2
GGTG_12243	PF00728.19 Glyco_hydro_20
GGTG_12259	PF01485.18
GGTG_12302	PF04616.11 Glyco_hydro_43
GGTG_12305	PF02089.12
GGTG_12323	PF00141.20
GGTG_12359	PF00722.18
GGTG_12367	PF00933.18 Glyco_hydro_3 PF01915.19 Glyco_hydro_3_C
GGTG_12375	PF00150.15 Cellulase
GGTG_12383	PF00722.18
GGTG_12385	PF01120.14
GGTG_12395	PF08881.7
GGTG_12401	PF00135.25
GGTG_12404	PF07942.9
GGTG_12435	PF03443.11
GGTG_12447	PF00884.20
GGTG_12456	PF00722.18
GGTG_12474	PF00187.16 Chitin_bind_1 PF01565.20 FAD_binding_4
GGTG_12490	PF00026.20
GGTG_12623	PF04616.11
GGTG_12631	PF00082.19 Peptidase_S8
GGTG_12648	PF00246.21
GGTG_12649	PF00732.16 GMC_oxred_N
GGTG_12661	PF09362.7
GGTG_12678	PF00544.16
GGTG_12679	PF03443.11
GGTG_12687	PF03067.12
GGTG_12697	PF08881.7
GGTG_12721	PF07335.8
GGTG_12737	PF01965.21
GGTG_12780	PF00331.17
GGTG_12794	PF16499.2
GGTG_12799	PF09362.7
GGTG_12805	PF00082.19 Peptidase_S8 PF02225.19 PA
GGTG_12815	PF04616.11 Glyco_hydro_43
GGTG_12850	PF16782.2
GGTG_12903	PF13472.3
GGTG_13031	PF14040.3
GGTG_13064	PF00732.16 GMC_oxred_N
GGTG_13073	PF00188.23
GGTG_13080	PF07519.8
GGTG_13081	PF00331.17
GGTG_13084	PF03372.20
GGTG_13108	PF05630.8
GGTG_13114	PF05630.8
GGTG_13125	PF05630.8
GGTG_13129	PF00732.16 GMC_oxred_N
GGTG_13140	PF00264.17
GGTG_13147	PF09362.7
GGTG_13161	PF00150.15
GGTG_13162	PF02015.13
GGTG_13165	PF14273.3
GGTG_13178	PF00457.14
GGTG_13207	PF00069.22
GGTG_13213	PF09056.8
GGTG_13221	PF03372.20
GGTG_13227	PF00264.17
GGTG_13236	PF00400.29 WD40 PF04607.14 RelA_SpoT
GGTG_13467	PF11937.5
GGTG_13473	PF09362.7
GGTG_13518	PF00082.19
GGTG_13538	PF01425.18
GGTG_13590	PF00931.19 NB-ARC PF01048.17 PNP_UDP_1
GGTG_13619	PF01263.17
GGTG_13647	PF12708.4
GGTG_13661	PF00295.14
GGTG_13662	PF09206.8
GGTG_13819	PF01593.21
GGTG_13906	PF03443.11
GGTG_13909	PF00144.21
GGTG_13966	PF00704.25
GGTG_13999	PF10282.6
GGTG_14084	PF00026.20
GGTG_14113	PF00704.25
GGTG_14161	PF11790.5
GGTG_14177	PF01822.16 WSC PF07250.8 Glyoxal_oxid_N
GGTG_14184	PF09362.7
GGTG_14198	PF00933.18 Glyco_hydro_3 PF01915.19 Glyco_hydro_3_C
GGTG_14219	PF02265.13
GGTG_14271	PF01828.14

## Sheet: M. poae
Table S4. PFAM analysis of the M. poae secretome
Sequence Name	PFAM
MAPG_00074	PF04991.10
MAPG_00146	PF08881.7
MAPG_00159	PF05730.8
MAPG_00183	PF09362.7
MAPG_00199	PF00135.25
MAPG_00233	PF01979.17
MAPG_00235	PF10604.6
MAPG_00246	PF00732.16 GMC_oxred_N
MAPG_00277	PF00732.16 GMC_oxred_N
MAPG_00312	PF00194.18
MAPG_00364	PF12697.4
MAPG_00422	PF01204.15
MAPG_00463	PF00194.18
MAPG_00475	PF07998.8
MAPG_00477	PF00331.17
MAPG_00479	PF00150.15
MAPG_00488	PF02221.12
MAPG_00499	PF13621.3
MAPG_00542	PF03443.11
MAPG_00610	PF16782.2
MAPG_00641	PF00200.20 Disintegrin
MAPG_00722	PF01263.17
MAPG_00802	PF01083.19
MAPG_00815	PF07081.8
MAPG_00836	PF13472.3
MAPG_00854	PF00657.19
MAPG_00868	PF06824.8
MAPG_01024	PF00085.17 Thioredoxin
MAPG_01067	PF00135.25
MAPG_01161	PF16010.2
MAPG_01187	PF01814.20
MAPG_01205	PF12708.4
MAPG_01211	PF00144.21
MAPG_01224	PF01083.19
MAPG_01244	PF14021.3
MAPG_01252	PF01565.20
MAPG_01253	PF00732.16 GMC_oxred_N
MAPG_01280	PF16010.2
MAPG_01285	PF01565.20 FAD_binding_4
MAPG_01297	PF02225.19 PA
MAPG_01301	PF00144.21
MAPG_01302	PF00246.21
MAPG_01320	PF03330.15
MAPG_01325	PF00840.17
MAPG_01334	PF00026.20
MAPG_01335	PF00150.15
MAPG_01404	PF00144.21
MAPG_01423	PF01965.21
MAPG_01432	PF07969.8
MAPG_01435	PF00264.17
MAPG_01452	PF11790.5
MAPG_01475	PF00856.25
MAPG_01479	PF01738.15
MAPG_01488	PF00331.17
MAPG_01491	PF00264.17
MAPG_01511	PF05577.9
MAPG_01523	PF01476.17
MAPG_01527	PF09286.8
MAPG_01530	PF09056.8
MAPG_01533	PF00840.17
MAPG_01538	PF01764.22
MAPG_01578	PF12999.4 PRKCSH-like
MAPG_01581	PF00933.18 Glyco_hydro_3 PF01915.19 Glyco_hydro_3_C
MAPG_01584	PF09284.7 RhgB_N PF14683.3 CBM-like
MAPG_01677	PF11917.5
MAPG_01814	PF00082.19
MAPG_01821	PF00106.22 adh_short
MAPG_01865	PF00187.16
MAPG_01867	PF03663.11
MAPG_01878	PF00394.19 Cu-oxidase PF07731.11 Cu-oxidase_2
MAPG_01882	PF01120.14
MAPG_01883	PF01229.14
MAPG_01919	PF00884.20
MAPG_01964	PF14099.3
MAPG_01974	PF00188.23
MAPG_01991	PF09497.7
MAPG_01996	PF02265.13
MAPG_02010	PF17132.1
MAPG_02011	PF04488.12
MAPG_02012	PF01670.13
MAPG_02023	PF07774.10 DUF1620
MAPG_02041	PF01667.14
MAPG_02071	PF14856.3
MAPG_02134	PF02469.19
MAPG_02137	PF00561.17
MAPG_02145	PF12708.4
MAPG_02205	PF12296.5
MAPG_02223	PF01095.16
MAPG_02258	PF03972.11
MAPG_02287	PF00710.17
MAPG_02288	PF13883.3
MAPG_02292	PF01822.16
MAPG_02599	PF00026.20
MAPG_02621	PF00085.17 Thioredoxin
MAPG_02694	PF00703.18 Glyco_hydro_2 PF02836.14 Glyco_hydro_2_C
MAPG_02716	PF01341.14
MAPG_02754	PF00722.18
MAPG_02761	PF05368.10
MAPG_02763	PF15786.2
MAPG_02779	PF04389.14
MAPG_02816	PF03443.11
MAPG_02851	PF15979.2
MAPG_02852	PF01083.19
MAPG_02882	PF00226.28 DnaJ
MAPG_02904	PF01145.22
MAPG_02917	PF07731.11 Cu-oxidase_2
MAPG_02938	PF00734.15 CBM_1
MAPG_02945	PF08881.7
MAPG_02952	PF01174.16
MAPG_02964	PF00326.18 Peptidase_S9
MAPG_02975	PF07971.9
MAPG_02983	PF10281.6
MAPG_03000	PF00561.17
MAPG_03010	PF00199.16 Catalase
MAPG_03079	PF00450.19
MAPG_03201	PF00082.19 Peptidase_S8
MAPG_03302	PF13640.3
MAPG_03327	PF00732.16 GMC_oxred_N PF00734.15 CBM_1
MAPG_03334	PF01223.20
MAPG_03406	PF07470.10
MAPG_03420	PF00245.17
MAPG_03438	PF02333.12
MAPG_03439	PF03422.12 CBM_6
MAPG_03463	PF01476.17
MAPG_03466	PF00246.21
MAPG_03485	PF07519.8
MAPG_03516	PF00856.25
MAPG_03517	PF00295.14
MAPG_03536	PF14273.3
MAPG_03560	PF17107.2
MAPG_03670	PF01522.18
MAPG_03677	PF01476.17
MAPG_03776	PF03372.20
MAPG_03802	PF00704.25
MAPG_03852	PF00082.19 Peptidase_S8
MAPG_03867	PF01764.22
MAPG_03928	PF00246.21
MAPG_04010	PF00245.17
MAPG_04067	PF01565.20 FAD_binding_4
MAPG_04071	PF00026.20
MAPG_04086	PF01822.16
MAPG_04087	PF01532.17
MAPG_04126	PF07519.8
MAPG_04128	PF11327.5
MAPG_04130	PF08309.8
MAPG_04141	PF13854.3
MAPG_04146	PF00085.17
MAPG_04148	PF01565.20
MAPG_04155	PF03198.11 Glyco_hydro_72
MAPG_04178	PF00450.19
MAPG_04220	PF00856.25
MAPG_04227	PF00135.25
MAPG_04254	PF08881.7
MAPG_04259	PF09362.7
MAPG_04266	PF07249.9
MAPG_04283	PF03443.11
MAPG_04287	PF13472.3
MAPG_04296	PF08031.9
MAPG_04299	PF13450.3
MAPG_04312	PF00652.19
MAPG_04330	PF11937.5
MAPG_04424	PF01565.20 FAD_binding_4
MAPG_04425	PF10282.6
MAPG_04428	PF01670.13
MAPG_04437	PF00734.15 CBM_1
MAPG_04452	PF14498.3
MAPG_04462	PF00150.15
MAPG_04485	PF07944.9
MAPG_04487	PF07971.9
MAPG_04489	PF00080.17
MAPG_04496	PF04199.10
MAPG_04497	PF16541.2
MAPG_04500	PF00264.17
MAPG_04507	PF05730.8
MAPG_04526	PF00884.20
MAPG_04539	PF00722.18
MAPG_04553	PF00704.25
MAPG_04568	PF00190.19
MAPG_04575	PF00457.14
MAPG_04577	PF16541.2
MAPG_04579	PF01975.14
MAPG_04591	PF09362.7
MAPG_04601	PF07217.8
MAPG_04611	PF00264.17
MAPG_04649	PF01328.14
MAPG_04650	PF16010.2
MAPG_04659	PF04389.14
MAPG_04688	PF09362.7
MAPG_04757	PF07944.9 Glyco_hydro_127
MAPG_04758	PF01593.21
MAPG_04783	PF09362.7
MAPG_04787	PF13472.3
MAPG_04790	PF01195.16
MAPG_04797	PF02015.13
MAPG_04807	PF00082.19 Peptidase_S8
MAPG_04842	PF00933.18
MAPG_04856	PF00232.15
MAPG_04859	PF05592.8
MAPG_04870	PF08386.7
MAPG_04887	PF07519.8
MAPG_04905	PF02128.12 Peptidase_M36
MAPG_04919	PF00857.17
MAPG_04929	PF03211.10
MAPG_04977	PF11327.5
MAPG_05030	PF01266.21
MAPG_05032	PF00026.20
MAPG_05045	PF03443.11
MAPG_05046	PF13561.3
MAPG_05048	PF00857.17
MAPG_05071	PF01822.16
MAPG_05073	PF00264.17
MAPG_05080	PF00394.19 Cu-oxidase PF07731.11 Cu-oxidase_2
MAPG_05086	PF00704.25 Glyco_hydro_18
MAPG_05087	PF01476.17
MAPG_05089	PF11327.5
MAPG_05101	PF12831.4
MAPG_05107	PF12138.5
MAPG_05108	PF07992.11
MAPG_05112	PF07971.9
MAPG_05117	PF13472.3
MAPG_05118	PF00544.16
MAPG_05140	PF01263.17
MAPG_05237	PF01375.14
MAPG_05256	PF00264.17
MAPG_05306	PF07995.8
MAPG_05307	PF00704.25 Glyco_hydro_18 PF01476.17 LysM
MAPG_05309	PF01476.17
MAPG_05317	PF01083.19
MAPG_05327	PF12138.5
MAPG_05331	PF00246.21
MAPG_05334	PF04616.11
MAPG_05360	PF01328.14
MAPG_05364	PF10503.6
MAPG_05379	PF00012.17
MAPG_05480	PF05630.8
MAPG_05493	PF00491.18
MAPG_05533	PF09286.8
MAPG_05548	PF03372.20
MAPG_05631	PF16062.2
MAPG_05657	PF01179.17 Cu_amine_oxid
MAPG_05766	PF12708.4
MAPG_05823	PF01105.21
MAPG_05834	PF00394.19 Cu-oxidase PF07731.11 Cu-oxidase_2
MAPG_05880	PF00026.20
MAPG_05882	PF00719.16
MAPG_05918	PF03443.11
MAPG_05922	PF00264.17
MAPG_05932	PF00722.18
MAPG_05935	PF00732.16
MAPG_05961	PF00722.18
MAPG_05964	PF01120.14
MAPG_05970	PF08881.7
MAPG_05982	PF09362.7
MAPG_05993	PF00394.19 Cu-oxidase PF07731.11 Cu-oxidase_2
MAPG_06001	PF00026.20
MAPG_06002	PF00082.19
MAPG_06007	PF00082.19 Peptidase_S8
MAPG_06008	PF00703.18 Glyco_hydro_2 PF02836.14 Glyco_hydro_2_C
MAPG_06009	PF00067.19
MAPG_06011	PF01979.17
MAPG_06013	PF07971.9
MAPG_06026	PF06766.8
MAPG_06036	PF01070.15
MAPG_06055	PF01328.14
MAPG_06057	PF00328.19
MAPG_06060	PF02225.19 PA
MAPG_06098	PF00026.20
MAPG_06099	PF13640.3
MAPG_06100	PF00085.17 Thioredoxin
MAPG_06102	PF12146.5
MAPG_06112	PF01156.16
MAPG_06151	PF00732.16 GMC_oxred_N
MAPG_06171	PF00394.19 Cu-oxidase PF07731.11 Cu-oxidase_2
MAPG_06183	PF12708.4
MAPG_06194	PF06824.8
MAPG_06224	PF03067.12
MAPG_06245	PF12708.4
MAPG_06310	PF01328.14
MAPG_06540	PF10270.6
MAPG_06590	PF00450.19 Peptidase_S10
MAPG_06716	PF01793.13
MAPG_06721	PF00082.19
MAPG_06725	PF01822.16 WSC PF07250.8 Glyoxal_oxid_N
MAPG_06785	PF17104.2
MAPG_06806	PF00264.17
MAPG_06808	PF13383.3
MAPG_06872	PF01822.16
MAPG_06928	PF01565.20
MAPG_06934	PF00082.19 Peptidase_S8
MAPG_06948	PF03443.11
MAPG_06965	PF04163.9
MAPG_06979	PF00187.16
MAPG_07034	PF07217.8
MAPG_07035	PF02015.13
MAPG_07086	PF04991.10
MAPG_07090	PF04389.14
MAPG_07106	PF11374.5
MAPG_07148	PF00264.17
MAPG_07172	PF09056.8
MAPG_07241	PF00840.17
MAPG_07245	PF08881.7
MAPG_07246	PF00026.20
MAPG_07249	PF00933.18 Glyco_hydro_3 PF01915.19 Glyco_hydro_3_C
MAPG_07255	PF01161.17
MAPG_07271	PF03067.12
MAPG_07273	PF05630.8
MAPG_07279	PF00544.16
MAPG_07310	PF00141.20 peroxidase
MAPG_07333	PF13343.3
MAPG_07370	PF00085.17 Thioredoxin
MAPG_07498	PF00491.18
MAPG_07506	PF01532.17
MAPG_07560	PF12708.4
MAPG_07567	PF04137.12
MAPG_07590	PF00264.17
MAPG_07653	PF00254.25
MAPG_07663	PF11327.5
MAPG_07679	PF00704.25
MAPG_07686	PF13519.3
MAPG_07740	PF03663.11
MAPG_07832	PF12296.5
MAPG_07833	PF00246.21
MAPG_07852	PF12708.4
MAPG_07864	PF05730.8
MAPG_07907	PF01161.17
MAPG_07931	PF00491.18
MAPG_07945	PF09362.7
MAPG_08007	PF00153.24
MAPG_08068	PF05592.8
MAPG_08149	PF10645.6
MAPG_08151	PF00561.17 Abhydrolase_1
MAPG_08155	PF14273.3
MAPG_08189	PF01565.20 FAD_binding_4
MAPG_08192	PF02585.14
MAPG_08195	PF01522.18
MAPG_08260	PF01828.14
MAPG_08315	PF00135.25
MAPG_08324	PF00150.15
MAPG_08425	PF05577.9
MAPG_08432	PF00135.25
MAPG_08469	PF07217.8
MAPG_08490	PF14587.3
MAPG_08492	PF04389.14
MAPG_08501	PF00135.25
MAPG_08593	PF04616.11
MAPG_08622	PF00026.20
MAPG_08623	PF00884.20
MAPG_08677	PF11790.5
MAPG_08718	PF14040.3
MAPG_08752	PF00188.23
MAPG_08780	PF05630.8
MAPG_08794	PF00732.16 GMC_oxred_N
MAPG_08797	PF00561.17
MAPG_08799	PF00264.17
MAPG_08811	PF09362.7
MAPG_08819	PF09362.7
MAPG_08833	PF00394.19 Cu-oxidase PF07731.11 Cu-oxidase_2
MAPG_08855	PF01476.17
MAPG_08856	PF00187.16 Chitin_bind_1
MAPG_08928	PF11327.5
MAPG_09092	PF00450.19
MAPG_09108	PF01476.17
MAPG_09127	PF04616.11
MAPG_09135	PF01328.14
MAPG_09141	PF00246.21
MAPG_09146	PF01083.19
MAPG_09157	PF00732.16 GMC_oxred_N
MAPG_09164	PF00775.18
MAPG_09176	PF00026.20
MAPG_09181	PF03443.11
MAPG_09185	PF00732.16 GMC_oxred_N PF05199.10 GMC_oxred_C
MAPG_09190	PF03443.11
MAPG_09196	PF03067.12
MAPG_09206	PF08881.7
MAPG_09238	PF00734.15
MAPG_09244	PF01965.21
MAPG_09284	PF00331.17
MAPG_09300	PF00331.17 Glyco_hydro_10
MAPG_09303	PF09362.7
MAPG_09314	PF00082.19 Peptidase_S8 PF02225.19 PA
MAPG_09320	PF00933.18 Glyco_hydro_3 PF01915.19 Glyco_hydro_3_C
MAPG_09321	PF04616.11 Glyco_hydro_43
MAPG_09335	PF01476.17
MAPG_09358	PF10528.6
MAPG_09365	PF13472.3
MAPG_09379	PF13450.3
MAPG_09381	PF00326.18
MAPG_09409	PF00840.17
MAPG_09486	PF07156.11 Prenylcys_lyase
MAPG_09524	PF00722.18
MAPG_09564	PF00457.14
MAPG_09585	PF02089.12
MAPG_09588	PF04616.11 Glyco_hydro_43
MAPG_09634	PF00728.19 Glyco_hydro_20
MAPG_09732	PF00884.20
MAPG_09744	PF03663.11
MAPG_09764	PF01565.20 FAD_binding_4
MAPG_09793	PF06964.9
MAPG_09799	PF03443.11
MAPG_09806	PF10282.6
MAPG_09840	PF00732.16 GMC_oxred_N
MAPG_09857	PF00704.25 Glyco_hydro_18
MAPG_09863	PF05577.9
MAPG_09864	PF01425.18
MAPG_09867	PF16499.2
MAPG_09872	PF00856.25
MAPG_09877	PF00334.16
MAPG_09878	PF01055.23 Glyco_hydro_31 PF13802.3 Gal_mutarotas_2
MAPG_09882	PF04622.9
MAPG_09906	PF00026.20
MAPG_09959	PF01179.17
MAPG_09986	PF03572.15
MAPG_09996	PF11937.5
MAPG_10042	PF00024.23
MAPG_10043	PF01565.20 FAD_binding_4
MAPG_10058	PF00026.20
MAPG_10061	PF00012.17
MAPG_10088	PF00171.19
MAPG_10119	PF00069.22 Pkinase
MAPG_10149	PF11327.5
MAPG_10151	PF00450.19
MAPG_10154	PF00734.15 CBM_1
MAPG_10161	PF00703.18 Glyco_hydro_2 PF02836.14 Glyco_hydro_2_C
MAPG_10199	PF00251.17
MAPG_10200	PF16499.2
MAPG_10228	PF03443.11
MAPG_10254	PF06985.8
MAPG_10255	PF13472.3
MAPG_10294	PF00067.19
MAPG_10300	PF02102.12
MAPG_10305	PF00082.19
MAPG_10309	PF10282.6
MAPG_10327	PF03663.11
MAPG_10339	PF00732.16 GMC_oxred_N
MAPG_10399	PF14273.3
MAPG_10411	PF00264.17
MAPG_10437	PF00248.18
MAPG_10446	PF00840.17
MAPG_10454	PF00703.18 Glyco_hydro_2 PF02836.14 Glyco_hydro_2_C
MAPG_10481	PF01476.17
MAPG_10483	PF02015.13
MAPG_10522	PF12862.4
MAPG_10890	PF03639.10
MAPG_10908	PF00933.18 Glyco_hydro_3 PF01915.19 Glyco_hydro_3_C
MAPG_10917	PF00561.17
MAPG_10954	PF00026.20
MAPG_11020	PF00082.19 Peptidase_S8
MAPG_11070	PF01179.17
MAPG_11095	PF03639.10
MAPG_11160	PF01341.14
MAPG_11161	PF00734.15
MAPG_11162	PF00734.15 CBM_1
MAPG_11168	PF00295.14
MAPG_11190	PF00264.17
MAPG_11198	PF09362.7
MAPG_11210	PF00704.25 Glyco_hydro_18
MAPG_11222	PF00160.18
MAPG_11257	PF04616.11
MAPG_11267	PF00082.19
MAPG_11346	PF08881.7
MAPG_11351	PF01546.25 Peptidase_M20
MAPG_11393	PF09362.7
MAPG_11400	PF10528.6
MAPG_11419	PF00082.19
MAPG_11432	PF03659.11
MAPG_11448	PF04389.14
MAPG_11472	PF03443.11
MAPG_11477	PF02225.19 PA
MAPG_11498	PF04616.11
MAPG_11522	PF06427.8
MAPG_11534	PF03443.11
MAPG_11537	PF09056.8
MAPG_11560	PF00722.18
MAPG_11564	PF14273.3
MAPG_11585	PF00331.17
MAPG_11591	PF02225.19 PA PF04253.12 TFR_dimer
MAPG_11600	PF00190.19
MAPG_11645	PF00756.17
MAPG_11656	PF01565.20 FAD_binding_4
MAPG_11688	PF02225.19 PA
MAPG_11690	PF02156.12 Glyco_hydro_26
MAPG_11799	PF03200.13 Glyco_hydro_63
MAPG_11824	PF03664.10
MAPG_11847	PF06172.8
MAPG_11849	PF00326.18
MAPG_11877	PF00462.21
MAPG_11885	PF01328.14
MAPG_11887	PF08212.9
MAPG_11902	PF05577.9
MAPG_11925	PF11327.5
MAPG_11932	PF00933.18 Glyco_hydro_3
MAPG_11995	PF00394.19 Cu-oxidase
MAPG_12006	PF13668.3
MAPG_12038	PF06807.11
MAPG_12087	PF00149.25 Metallophos
MAPG_12104	PF07510.8
MAPG_12114	PF09423.7 PhoD
