# Supplementary material for: Differential Communications between Fungi and Host Plants Revealed by Secretome Analysis of Phylogenetically Related Endophytic and Pathogenic Fungi
Source: PLoS One. 2016 Sep 22;11(9):e0163368. doi: 10.1371/journal.pone.0163368 (PMC5033329; doi:10.1371/journal.pone.0163368)
Supplement: S5 Table — (XLSX) [file pone.0163368.s005.xlsx]

## Sheet: H. oryzae
Table S5. Summary of PFAM domains in H. oryzae secretome
PFAM	PFAM definitiion	Number of seqs
PF03443.11	Glyco_hydro_61	24
PF01565.20	FAD_binding_4	18
PF00082.19	Peptidase_S8	18
PF08031.9	BBE	13
PF00264.17	Tyrosinase	13
PF13472.3	Lipase_GDSL_2	12
PF09362.7	DUF1996	12
PF00734.15	CBM_1	12
PF00732.16	GMC_oxred_N	11
PF05199.10	GMC_oxred_C	10
PF04616.11	Glyco_hydro_43	10
PF00150.15	Cellulase	10
PF00026.20	Asp	10
PF04389.14	Peptidase_M28	9
PF00135.25	COesterase	9
PF11327.5	DUF3129	8
PF07732.12	Cu-oxidase_3	8
PF07731.11	Cu-oxidase_2	8
PF01476.17	LysM	8
PF01083.19	Cutinase	8
PF06280.9	fn3_5	7
PF01822.16	WSC	7
PF01328.14	Peroxidase_2	7
PF00704.25	Glyco_hydro_18	7
PF00394.19	Cu-oxidase	7
PF00246.21	Peptidase_M14	7
PF16010.2	CDH-cyt	6
PF14310.3	Fn3-like	6
PF12708.4	Pectate_lyase_3	6
PF08881.7	CVNH	6
PF07971.9	Glyco_hydro_92	6
PF05922.13	Inhibitor_I9	6
PF03372.20	Exo_endo_phos	6
PF01915.19	Glyco_hydro_3_C	6
PF01764.22	Lipase_3	6
PF00933.18	Glyco_hydro_3	6
PF00856.25	SET	6
PF00187.16	Chitin_bind_1	6
PF00067.19	p450	6
PF14273.3	DUF4360	5
PF12296.5	HsbA	5
PF03330.15	DPBB_1	5
PF02225.19	PA	5
PF00141.20	peroxidase	5
PF16541.2	AltA1	4
PF13450.3	NAD_binding_8	4
PF01828.14	Peptidase_A4	4
PF01341.14	Glyco_hydro_6	4
PF00840.17	Glyco_hydro_7	4
PF00722.18	Glyco_hydro_16	4
PF00561.17	Abhydrolase_1	4
PF00457.14	Glyco_hydro_11	4
PF00331.17	Glyco_hydro_10	4
PF00190.19	Cupin_1	4
PF00144.21	Beta-lactamase	4
PF00089.23	Trypsin	4
PF00085.17	Thioredoxin	4
PF16499.2	Melibiase_2	3
PF14498.3	Glyco_hyd_65N_2	3
PF12697.4	Abhydrolase_6	3
PF09286.8	Pro-kuma_activ	3
PF07519.8	Tannase	3
PF06985.8	HET	3
PF05630.8	NPP1	3
PF05577.9	Peptidase_S28	3
PF04909.11	Amidohydro_2	3
PF03067.12	LPMO_10	3
PF01425.18	Amidase	3
PF01375.14	Enterotoxin_a	3
PF01161.17	PBP	3
PF00884.20	Sulfatase	3
PF00450.19	Peptidase_S10	3
PF00326.18	Peptidase_S9	3
PF00251.17	Glyco_hydro_32N	3
PF00194.18	Carb_anhydrase	3
PF00188.23	CAP	3
PF00149.25	Metallophos	3
PF15979.2	Glyco_hydro_115	2
PF14856.3	Hce2	2
PF14040.3	DNase_NucA_NucB	2
PF13848.3	Thioredoxin_6	2
PF13385.3	Laminin_G_3	2
PF13360.3	PQQ_2	2
PF12796.4	Ank_2	2
PF12138.5	Spherulin4	2
PF11937.5	DUF3455	2
PF11790.5	Glyco_hydro_cc	2
PF10503.6	Esterase_phd	2
PF10282.6	Lactonase	2
PF09118.8	DUF1929	2
PF08386.7	Abhydrolase_4	2
PF08309.8	LVIVD	2
PF07992.11	Pyr_redox_2	2
PF07944.9	Glyco_hydro_127	2
PF07859.10	Abhydrolase_3	2
PF07687.11	M20_dimer	2
PF03572.15	Peptidase_S41	2
PF02469.19	Fasciclin	2
PF02015.13	Glyco_hydro_45	2
PF01979.17	Amidohydro_1	2
PF01593.21	Amino_oxidase	2
PF01546.25	Peptidase_M20	2
PF01522.18	Polysacc_deac_1	2
PF01263.17	Aldose_epim	2
PF01179.17	Cu_amine_oxid	2
PF01120.14	Alpha_L_fucos	2
PF00728.19	Glyco_hydro_20	2
PF00686.16	CBM_20	2
PF00656.19	Peptidase_C14	2
PF00491.18	Arginase	2
PF00245.17	Alk_phosphatase	2
PF00226.28	DnaJ	2
PF00069.22	Pkinase	2
PF17168.1	DUF5127	1
PF17137.1	DUF5110	1
PF17107.2	SesA	1
PF17050.2	AIM5	1
PF16990.2	CBM_35	1
PF16923.2	Glyco_hydro_63N	1
PF16757.2	Fucosidase_C	1
PF16335.2	DUF4965	1
PF16177.2	ACAS_N	1
PF14845.3	Glycohydro_20b2	1
PF14587.3	Glyco_hydr_30_2	1
PF14269.3	Arylsulfotran_2	1
PF14099.3	Polysacc_lyase	1
PF14021.3	DUF4237	1
PF13933.3	HRXXH	1
PF13883.3	Pyrid_oxidase_2	1
PF13854.3	Kelch_5	1
PF13802.3	Gal_mutarotas_2	1
PF13668.3	Ferritin_2	1
PF13640.3	2OG-FeII_Oxy_3	1
PF13606.3	Ank_3	1
PF13531.3	SBP_bac_11	1
PF13431.3	TPR_17	1
PF13418.3	Kelch_4	1
PF13343.3	SBP_bac_6	1
PF13229.3	Beta_helix	1
PF13193.3	AMP-binding_C	1
PF13181.3	TPR_8	1
PF12862.4	ANAPC5	1
PF12451.5	VPS11_C	1
PF11578.5	DUF3237	1
PF10906.5	DUF2697	1
PF10645.6	Carb_bind	1
PF10528.6	PA14_2	1
PF10281.6	Ish1	1
PF10270.6	MMgT	1
PF09419.7	PGP_phosphatase	1
PF09248.7	DUF1965	1
PF09206.8	ArabFuran-catal	1
PF09056.8	Phospholip_A2_3	1
PF08760.8	DUF1793	1
PF08583.7	Cmc1	1
PF08265.8	YL1_C	1
PF08244.9	Glyco_hydro_32C	1
PF08217.8	DUF1712	1
PF07969.8	Amidohydro_3	1
PF07774.10	DUF1620	1
PF07749.9	ERp29	1
PF07738.10	Sad1_UNC	1
PF07510.8	DUF1524	1
PF07504.10	FTP	1
PF07488.9	Glyco_hydro_67M	1
PF07477.9	Glyco_hydro_67C	1
PF07470.10	Glyco_hydro_88	1
PF07335.8	Glyco_hydro_75	1
PF07250.8	Glyoxal_oxid_N	1
PF07249.9	Cerato-platanin	1
PF07217.8	Het-C	1
PF07156.11	Prenylcys_lyase	1
PF07110.8	EthD	1
PF06964.9	Alpha-L-AF_C	1
PF06824.8	DUF1237	1
PF06766.8	Hydrophobin_2	1
PF06628.9	Catalase-rel	1
PF06479.9	Ribonuc_2-5A	1
PF06437.8	ISN1	1
PF06427.8	UDP-g_GGTase	1
PF06212.9	GRIM-19	1
PF06172.8	Cupin_5	1
PF05764.10	YL1	1
PF05730.8	CFEM	1
PF05729.9	NACHT	1
PF05726.10	Pirin_C	1
PF05592.8	Bac_rhamnosid	1
PF05388.8	Carbpep_Y_N	1
PF05368.10	NmrA	1
PF05270.10	AbfB	1
PF04991.10	LicD	1
PF04818.10	CTD_bind	1
PF04681.9	Bys1	1
PF04299.9	FMN_bind_2	1
PF04253.12	TFR_dimer	1
PF04199.10	Cyclase	1
PF04137.12	ERO1	1
PF04082.15	Fungal_trans	1
PF04030.11	ALO	1
PF03664.10	Glyco_hydro_62	1
PF03663.11	Glyco_hydro_76	1
PF03659.11	Glyco_hydro_71	1
PF03648.11	Glyco_hydro_67N	1
PF03639.10	Glyco_hydro_81	1
PF03422.12	CBM_6	1
PF03388.10	Lectin_leg-like	1
PF03211.10	Pectate_lyase	1
PF03200.13	Glyco_hydro_63	1
PF03184.16	DDE_1	1
PF03068.12	PAD	1
PF03009.14	GDPD	1
PF02872.15	5_nucleotid_C	1
PF02833.11	DHHA2	1
PF02806.15	Alpha-amylase_C	1
PF02727.13	Cu_amine_oxidN2	1
PF02678.13	Pirin	1
PF02333.12	Phytase	1
PF02265.13	S1-P1_nuclease	1
PF02244.13	Propep_M14	1
PF02221.12	E1_DerP2_DerF2	1
PF02156.12	Glyco_hydro_26	1
PF02128.12	Peptidase_M36	1
PF02102.12	Peptidase_M35	1
PF02089.12	Palm_thioest	1
PF02055.13	Glyco_hydro_30	1
PF01975.14	SurE	1
PF01965.21	DJ-1_PfpI	1
PF01738.15	DLH	1
PF01722.15	BolA	1
PF01670.13	Glyco_hydro_12	1
PF01636.20	APH	1
PF01556.15	DnaJ_C	1
PF01532.17	Glyco_hydro_47	1
PF01494.16	FAD_binding_3	1
PF01391.15	Collagen	1
PF01368.17	DHH	1
PF01266.21	DAO	1
PF01204.15	Trehalase	1
PF01174.16	SNO	1
PF01156.16	IU_nuc_hydro	1
PF01145.22	Band_7	1
PF01112.15	Asparaginase_2	1
PF01105.21	EMP24_GP25L	1
PF01095.16	Pectinesterase	1
PF01070.15	FMN_dh	1
PF01055.23	Glyco_hydro_31	1
PF00930.18	DPPIV_N	1
PF00899.18	ThiF	1
PF00886.16	Ribosomal_S16	1
PF00857.17	Isochorismatase	1
PF00775.18	Dioxygenase_C	1
PF00723.18	Glyco_hydro_15	1
PF00710.17	Asparaginase	1
PF00698.18	Acyl_transf_1	1
PF00684.16	DnaJ_CXXCXGXG	1
PF00642.21	zf-CCCH	1
PF00637.17	Clathrin	1
PF00544.16	Pec_lyase_C	1
PF00501.25	AMP-binding	1
PF00497.17	SBP_bac_3	1
PF00433.21	Pkinase_C	1
PF00400.29	WD40	1
PF00388.16	PI-PLC-X	1
PF00383.20	dCMP_cyt_deam_1	1
PF00375.15	SDF	1
PF00332.15	Glyco_hydro_17	1
PF00328.19	His_Phos_2	1
PF00295.14	Glyco_hydro_28	1
PF00255.16	GSHPx	1
PF00254.25	FKBP_C	1
PF00248.18	Aldo_ket_red	1
PF00232.15	Glyco_hydro_1	1
PF00199.16	Catalase	1
PF00176.20	SNF2_N	1
PF00172.15	Zn_clus	1
PF00153.24	Mito_carr	1
PF00128.21	Alpha-amylase	1
PF00106.22	adh_short	1
PF00080.17	Sod_Cu	1
PF00078.24	RVT_1	1
PF00024.23	PAN_1	1
PF00023.27	Ank	1

## Sheet: M. oryzae
Table S5. Summary of PFAM domains in M. oryzae secretome
PFAM	PFAM definitiion	Number of seqs
PF01565.20	FAD_binding_4	20
PF00734.15	CBM_1	19
PF00082.19	Peptidase_S8	19
PF03443.11	Glyco_hydro_61	17
PF00264.17	Tyrosinase	14
PF00187.16	Chitin_bind_1	14
PF00135.25	COesterase	14
PF08031.9	BBE	13
PF04616.11	Glyco_hydro_43	12
PF00732.16	GMC_oxred_N	12
PF04389.14	Peptidase_M28	11
PF01083.19	Cutinase	11
PF13472.3	Lipase_GDSL_2	10
PF07732.12	Cu-oxidase_3	10
PF07731.11	Cu-oxidase_2	10
PF05199.10	GMC_oxred_C	10
PF00704.25	Glyco_hydro_18	10
PF00394.19	Cu-oxidase	9
PF00856.25	SET	8
PF00246.21	Peptidase_M14	8
PF00026.20	Asp	8
PF06280.9	fn3_5	7
PF02225.19	PA	7
PF01915.19	Glyco_hydro_3_C	7
PF00933.18	Glyco_hydro_3	7
PF12296.5	HsbA	6
PF11327.5	DUF3129	6
PF09362.7	DUF1996	6
PF08881.7	CVNH	6
PF01522.18	Polysacc_deac_1	6
PF01375.14	Enterotoxin_a	6
PF00722.18	Glyco_hydro_16	6
PF00150.15	Cellulase	6
PF00067.19	p450	6
PF16010.2	CDH-cyt	5
PF14310.3	Fn3-like	5
PF05577.9	Peptidase_S28	5
PF01822.16	WSC	5
PF01764.22	Lipase_3	5
PF00840.17	Glyco_hydro_7	5
PF00457.14	Glyco_hydro_11	5
PF00331.17	Glyco_hydro_10	5
PF00328.19	His_Phos_2	5
PF00141.20	peroxidase	5
PF16541.2	AltA1	4
PF13450.3	NAD_binding_8	4
PF12708.4	Pectate_lyase_3	4
PF12697.4	Abhydrolase_6	4
PF09118.8	DUF1929	4
PF07519.8	Tannase	4
PF05922.13	Inhibitor_I9	4
PF01532.17	Glyco_hydro_47	4
PF01476.17	LysM	4
PF01120.14	Alpha_L_fucos	4
PF00561.17	Abhydrolase_1	4
PF00251.17	Glyco_hydro_32N	4
PF00144.21	Beta-lactamase	4
PF00085.17	Thioredoxin	4
PF16499.2	Melibiase_2	3
PF14521.3	Aspzincin_M35	3
PF14273.3	DUF4360	3
PF13848.3	Thioredoxin_6	3
PF13499.3	EF-hand_7	3
PF11578.5	DUF3237	3
PF10282.6	Lactonase	3
PF08386.7	Abhydrolase_4	3
PF07217.8	Het-C	3
PF06766.8	Hydrophobin_2	3
PF05630.8	NPP1	3
PF03893.13	Lipase3_N	3
PF03664.10	Glyco_hydro_62	3
PF03639.10	Glyco_hydro_81	3
PF03067.12	LPMO_10	3
PF01670.13	Glyco_hydro_12	3
PF01425.18	Amidase	3
PF01344.22	Kelch_1	3
PF01341.14	Glyco_hydro_6	3
PF01328.14	Peroxidase_2	3
PF01266.21	DAO	3
PF00491.18	Arginase	3
PF00450.19	Peptidase_S10	3
PF00326.18	Peptidase_S9	3
PF00190.19	Cupin_1	3
PF00188.23	CAP	3
PF17168.1	DUF5127	2
PF16335.2	DUF4965	2
PF13964.3	Kelch_6	2
PF13668.3	Ferritin_2	2
PF13418.3	Kelch_4	2
PF13343.3	SBP_bac_6	2
PF11937.5	DUF3455	2
PF11790.5	Glyco_hydro_cc	2
PF10503.6	Esterase_phd	2
PF09286.8	Pro-kuma_activ	2
PF09056.8	Phospholip_A2_3	2
PF08760.8	DUF1793	2
PF08244.9	Glyco_hydro_32C	2
PF07971.9	Glyco_hydro_92	2
PF07687.11	M20_dimer	2
PF07470.10	Glyco_hydro_88	2
PF07250.8	Glyoxal_oxid_N	2
PF06824.8	DUF1237	2
PF05572.10	Peptidase_M43	2
PF05270.10	AbfB	2
PF03583.11	LIP	2
PF03422.12	CBM_6	2
PF03372.20	Exo_endo_phos	2
PF02102.12	Peptidase_M35	2
PF01965.21	DJ-1_PfpI	2
PF01593.21	Amino_oxidase	2
PF01546.25	Peptidase_M20	2
PF01391.15	Collagen	2
PF01263.17	Aldose_epim	2
PF01179.17	Cu_amine_oxid	2
PF01161.17	PBP	2
PF01019.18	G_glu_transpept	2
PF00930.18	DPPIV_N	2
PF00884.20	Sulfatase	2
PF00728.19	Glyco_hydro_20	2
PF00686.16	CBM_20	2
PF00544.16	Pec_lyase_C	2
PF00295.14	Glyco_hydro_28	2
PF00293.25	NUDIX	2
PF00245.17	Alk_phosphatase	2
PF00226.28	DnaJ	2
PF00149.25	Metallophos	2
PF00128.21	Alpha-amylase	2
PF00012.17	HSP70	2
PF17189.1	Glyco_hydro_30C	1
PF16923.2	Glyco_hydro_63N	1
PF16782.2	SIL1	1
PF16757.2	Fucosidase_C	1
PF16655.2	PhoD_N	1
PF16334.2	DUF4964	1
PF16011.2	CBM9_2	1
PF15979.2	Glyco_hydro_115	1
PF15786.2	PET117	1
PF14856.3	Hce2	1
PF14845.3	Glycohydro_20b2	1
PF14737.3	DUF4470	1
PF14498.3	Glyco_hyd_65N_2	1
PF14388.3	DUF4419	1
PF13933.3	HRXXH	1
PF13883.3	Pyrid_oxidase_2	1
PF13802.3	Gal_mutarotas_2	1
PF13640.3	2OG-FeII_Oxy_3	1
PF13577.3	SnoaL_4	1
PF13561.3	adh_short_C2	1
PF13540.3	RCC1_2	1
PF13415.3	Kelch_3	1
PF13385.3	Laminin_G_3	1
PF13257.3	DUF4048	1
PF13181.3	TPR_8	1
PF13015.3	PRKCSH_1	1
PF12999.4	PRKCSH-like	1
PF12937.4	F-box-like	1
PF12862.4	ANAPC5	1
PF12796.4	Ank_2	1
PF12689.4	Acid_PPase	1
PF12680.4	SnoaL_2	1
PF12171.5	zf-C2H2_jaz	1
PF12138.5	Spherulin4	1
PF11927.5	DUF3445	1
PF11051.5	Mannosyl_trans3	1
PF10645.6	Carb_bind	1
PF10431.6	ClpB_D2-small	1
PF10342.6	GPI-anchored	1
PF10281.6	Ish1	1
PF09792.6	But2	1
PF09471.7	Peptidase_M64	1
PF09444.7	MRC1	1
PF09423.7	PhoD	1
PF09248.7	DUF1965	1
PF09206.8	ArabFuran-catal	1
PF08547.9	CIA30	1
PF08309.8	LVIVD	1
PF08212.9	Lipocalin_2	1
PF07992.11	Pyr_redox_2	1
PF07974.10	EGF_2	1
PF07969.8	Amidohydro_3	1
PF07942.9	N2227	1
PF07915.10	PRKCSH	1
PF07859.10	Abhydrolase_3	1
PF07749.9	ERp29	1
PF07745.10	Glyco_hydro_53	1
PF07724.11	AAA_2	1
PF07676.9	PD40	1
PF07510.8	DUF1524	1
PF07504.10	FTP	1
PF07488.9	Glyco_hydro_67M	1
PF07477.9	Glyco_hydro_67C	1
PF07452.9	CHRD	1
PF07335.8	Glyco_hydro_75	1
PF07249.9	Cerato-platanin	1
PF07156.11	Prenylcys_lyase	1
PF07081.8	DUF1349	1
PF06964.9	Alpha-L-AF_C	1
PF06842.9	DUF1242	1
PF06628.9	Catalase-rel	1
PF06479.9	Ribonuc_2-5A	1
PF06427.8	UDP-g_GGTase	1
PF05730.8	CFEM	1
PF05729.9	NACHT	1
PF05592.8	Bac_rhamnosid	1
PF05388.8	Carbpep_Y_N	1
PF04991.10	LicD	1
PF04724.10	Glyco_transf_17	1
PF04681.9	Bys1	1
PF04646.9	DUF604	1
PF04622.9	ERG2_Sigma1R	1
PF04488.12	Gly_transf_sug	1
PF04253.12	TFR_dimer	1
PF04227.9	Indigoidine_A	1
PF04185.11	Phosphoesterase	1
PF04163.9	Tht1	1
PF04137.12	ERO1	1
PF04030.11	ALO	1
PF03856.10	SUN	1
PF03663.11	Glyco_hydro_76	1
PF03648.11	Glyco_hydro_67N	1
PF03577.12	Peptidase_C69	1
PF03572.15	Peptidase_S41	1
PF03537.10	Glyco_hydro_114	1
PF03403.10	PAF-AH_p_II	1
PF03211.10	Pectate_lyase	1
PF03200.13	Glyco_hydro_63	1
PF03009.14	GDPD	1
PF02983.11	Pro_Al_protease	1
PF02872.15	5_nucleotid_C	1
PF02838.12	Glyco_hydro_20b	1
PF02837.15	Glyco_hydro_2_N	1
PF02836.14	Glyco_hydro_2_C	1
PF02727.13	Cu_amine_oxidN2	1
PF02469.19	Fasciclin	1
PF02434.13	Fringe	1
PF02333.12	Phytase	1
PF02265.13	S1-P1_nuclease	1
PF02244.13	Propep_M14	1
PF02221.12	E1_DerP2_DerF2	1
PF02128.12	Peptidase_M36	1
PF02089.12	Palm_thioest	1
PF02055.13	Glyco_hydro_30	1
PF02015.13	Glyco_hydro_45	1
PF01979.17	Amidohydro_1	1
PF01975.14	SurE	1
PF01828.14	Peptidase_A4	1
PF01793.13	Glyco_transf_15	1
PF01556.15	DnaJ_C	1
PF01494.16	FAD_binding_3	1
PF01485.18	IBR	1
PF01471.15	PG_binding_1	1
PF01229.14	Glyco_hydro_39	1
PF01185.15	Hydrophobin	1
PF01145.22	Band_7	1
PF01112.15	Asparaginase_2	1
PF01105.21	EMP24_GP25L	1
PF01095.16	Pectinesterase	1
PF01070.15	FMN_dh	1
PF01055.23	Glyco_hydro_31	1
PF01042.18	Ribonuc_L-PSP	1
PF00857.17	Isochorismatase	1
PF00756.17	Esterase	1
PF00754.22	F5_F8_type_C	1
PF00753.24	Lactamase_B	1
PF00703.18	Glyco_hydro_2	1
PF00684.16	DnaJ_CXXCXGXG	1
PF00657.19	Lipase_GDSL	1
PF00652.19	Ricin_B_lectin	1
PF00557.21	Peptidase_M24	1
PF00462.21	Glutaredoxin	1
PF00445.15	Ribonuclease_T2	1
PF00332.15	Glyco_hydro_17	1
PF00305.16	Lipoxygenase	1
PF00294.21	PfkB	1
PF00254.25	FKBP_C	1
PF00246.21	Peptidase_M14	1
PF00232.15	Glyco_hydro_1	1
PF00199.16	Catalase	1
PF00194.18	Carb_anhydrase	1
PF00160.18	Pro_isomerase	1
PF00089.23	Trypsin	1
PF00069.22	Pkinase	1
PF00024.23	PAN_1	1

## Sheet: G. graminis
Table S5. Summary of PFAM domains in G. graminis secretome
PFAM	PFAM definitiion	Number of seqs
PF00082.19	Peptidase_S8	18
PF03443.11	Glyco_hydro_61	16
PF01565.20	FAD_binding_4	15
PF00734.15	CBM_1	15
PF00264.17	Tyrosinase	15
PF13472.3	Lipase_GDSL_2	13
PF09362.7	DUF1996	13
PF05199.10	GMC_oxred_C	13
PF00732.16	GMC_oxred_N	13
PF00135.25	COesterase	11
PF08031.9	BBE	10
PF04616.11	Glyco_hydro_43	9
PF00704.25	Glyco_hydro_18	9
PF00026.20	Asp	9
PF14310.3	Fn3-like	8
PF08881.7	CVNH	8
PF01915.19	Glyco_hydro_3_C	8
PF01476.17	LysM	8
PF00933.18	Glyco_hydro_3	8
PF00856.25	SET	8
PF00722.18	Glyco_hydro_16	8
PF00150.15	Cellulase	8
PF12708.4	Pectate_lyase_3	7
PF11327.5	DUF3129	7
PF04389.14	Peptidase_M28	7
PF01822.16	WSC	7
PF00187.16	Chitin_bind_1	7
PF14273.3	DUF4360	6
PF07732.12	Cu-oxidase_3	6
PF07731.11	Cu-oxidase_2	6
PF06280.9	fn3_5	6
PF00246.21	Peptidase_M14	6
PF12697.4	Abhydrolase_6	5
PF05922.13	Inhibitor_I9	5
PF03372.20	Exo_endo_phos	5
PF02225.19	PA	5
PF01328.14	Peroxidase_2	5
PF00394.19	Cu-oxidase	5
PF00331.17	Glyco_hydro_10	5
PF16010.2	CDH-cyt	4
PF07519.8	Tannase	4
PF05630.8	NPP1	4
PF02015.13	Glyco_hydro_45	4
PF01593.21	Amino_oxidase	4
PF01083.19	Cutinase	4
PF00561.17	Abhydrolase_1	4
PF00457.14	Glyco_hydro_11	4
PF00190.19	Cupin_1	4
PF00188.23	CAP	4
PF00144.21	Beta-lactamase	4
PF00089.23	Trypsin	4
PF00085.17	Thioredoxin	4
PF11937.5	DUF3455	3
PF09118.8	DUF1929	3
PF07971.9	Glyco_hydro_92	3
PF03663.11	Glyco_hydro_76	3
PF03330.15	DPBB_1	3
PF03067.12	LPMO_10	3
PF02469.19	Fasciclin	3
PF01764.22	Lipase_3	3
PF01522.18	Polysacc_deac_1	3
PF01425.18	Amidase	3
PF01341.14	Glyco_hydro_6	3
PF00884.20	Sulfatase	3
PF00857.17	Isochorismatase	3
PF00840.17	Glyco_hydro_7	3
PF00491.18	Arginase	3
PF00326.18	Peptidase_S9	3
PF00141.20	peroxidase	3
PF00069.22	Pkinase	3
PF16923.2	Glyco_hydro_63N	2
PF16541.2	AltA1	2
PF16499.2	Melibiase_2	2
PF13848.3	Thioredoxin_6	2
PF13450.3	NAD_binding_8	2
PF13385.3	Laminin_G_3	2
PF12296.5	HsbA	2
PF11790.5	Glyco_hydro_cc	2
PF10503.6	Esterase_phd	2
PF10282.6	Lactonase	2
PF09286.8	Pro-kuma_activ	2
PF09056.8	Phospholip_A2_3	2
PF08386.7	Abhydrolase_4	2
PF07992.11	Pyr_redox_2	2
PF07944.9	Glyco_hydro_127	2
PF07687.11	M20_dimer	2
PF07250.8	Glyoxal_oxid_N	2
PF06766.8	Hydrophobin_2	2
PF05577.9	Peptidase_S28	2
PF04991.10	LicD	2
PF03200.13	Glyco_hydro_63	2
PF01979.17	Amidohydro_1	2
PF01965.21	DJ-1_PfpI	2
PF01738.15	DLH	2
PF01670.13	Glyco_hydro_12	2
PF01636.20	APH	2
PF01546.25	Peptidase_M20	2
PF01532.17	Glyco_hydro_47	2
PF01179.17	Cu_amine_oxid	2
PF01161.17	PBP	2
PF01105.21	EMP24_GP25L	2
PF01070.15	FMN_dh	2
PF00703.18	Glyco_hydro_2	2
PF00544.16	Pec_lyase_C	2
PF00450.19	Peptidase_S10	2
PF00400.29	WD40	2
PF00328.19	His_Phos_2	2
PF00245.17	Alk_phosphatase	2
PF00226.28	DnaJ	2
PF00194.18	Carb_anhydrase	2
PF00149.25	Metallophos	2
PF17100.2	NACHT_N	1
PF17050.2	AIM5	1
PF16875.2	Glyco_hydro_36N	1
PF16874.2	Glyco_hydro_36C	1
PF16782.2	SIL1	1
PF16761.2	Clr2_transil	1
PF15984.2	Collagen_mid	1
PF15979.2	Glyco_hydro_115	1
PF14856.3	Hce2	1
PF14845.3	Glycohydro_20b2	1
PF14587.3	Glyco_hydr_30_2	1
PF14558.3	TRP_N	1
PF14099.3	Polysacc_lyase	1
PF14040.3	DNase_NucA_NucB	1
PF14021.3	DUF4237	1
PF13883.3	Pyrid_oxidase_2	1
PF13802.3	Gal_mutarotas_2	1
PF13668.3	Ferritin_2	1
PF13621.3	Cupin_8	1
PF13577.3	SnoaL_4	1
PF13519.3	VWA_2	1
PF13499.3	EF-hand_7	1
PF13431.3	TPR_17	1
PF13424.3	TPR_12	1
PF13419.3	HAD_2	1
PF13418.3	Kelch_4	1
PF13383.3	Methyltransf_22	1
PF13374.3	TPR_10	1
PF13360.3	PQQ_2	1
PF13343.3	SBP_bac_6	1
PF12796.4	Ank_2	1
PF12138.5	Spherulin4	1
PF11927.5	DUF3445	1
PF11578.5	DUF3237	1
PF10568.6	Tom37	1
PF10528.6	PA14_2	1
PF10383.6	Clr2	1
PF10281.6	Ish1	1
PF10270.6	MMgT	1
PF09248.7	DUF1965	1
PF09206.8	ArabFuran-catal	1
PF08309.8	LVIVD	1
PF08212.9	Lipocalin_2	1
PF07969.8	Amidohydro_3	1
PF07942.9	N2227	1
PF07915.10	PRKCSH	1
PF07859.10	Abhydrolase_3	1
PF07774.10	DUF1620	1
PF07749.9	ERp29	1
PF07738.10	Sad1_UNC	1
PF07510.8	DUF1524	1
PF07504.10	FTP	1
PF07488.9	Glyco_hydro_67M	1
PF07477.9	Glyco_hydro_67C	1
PF07470.10	Glyco_hydro_88	1
PF07335.8	Glyco_hydro_75	1
PF07110.8	EthD	1
PF07081.8	DUF1349	1
PF06964.9	Alpha-L-AF_C	1
PF06824.8	DUF1237	1
PF06628.9	Catalase-rel	1
PF06479.9	Ribonuc_2-5A	1
PF06427.8	UDP-g_GGTase	1
PF06172.8	Cupin_5	1
PF06032.9	DUF917	1
PF05730.8	CFEM	1
PF05729.9	NACHT	1
PF05726.10	Pirin_C	1
PF05592.8	Bac_rhamnosid	1
PF05572.10	Peptidase_M43	1
PF05270.10	AbfB	1
PF04818.10	CTD_bind	1
PF04607.14	RelA_SpoT	1
PF04488.12	Gly_transf_sug	1
PF04199.10	Cyclase	1
PF04137.12	ERO1	1
PF04030.11	ALO	1
PF03659.11	Glyco_hydro_71	1
PF03648.11	Glyco_hydro_67N	1
PF03636.12	Glyco_hydro_65N	1
PF03632.12	Glyco_hydro_65m	1
PF03572.15	Peptidase_S41	1
PF03454.12	MoeA_C	1
PF03453.14	MoeA_N	1
PF03422.12	CBM_6	1
PF03211.10	Pectate_lyase	1
PF03009.14	GDPD	1
PF02953.12	zf-Tim10_DDP	1
PF02872.15	5_nucleotid_C	1
PF02837.15	Glyco_hydro_2_N	1
PF02836.14	Glyco_hydro_2_C	1
PF02727.13	Cu_amine_oxidN2	1
PF02678.13	Pirin	1
PF02333.12	Phytase	1
PF02267.14	Rib_hydrolayse	1
PF02265.13	S1-P1_nuclease	1
PF02221.12	E1_DerP2_DerF2	1
PF02128.12	Peptidase_M36	1
PF02102.12	Peptidase_M35	1
PF02089.12	Palm_thioest	1
PF02065.15	Melibiase	1
PF01975.14	SurE	1
PF01828.14	Peptidase_A4	1
PF01828.14	Peptidase_A4	1
PF01814.20	Hemerythrin	1
PF01793.13	Glyco_transf_15	1
PF01735.15	PLA2_B	1
PF01633.17	Choline_kinase	1
PF01556.15	DnaJ_C	1
PF01485.18	IBR	1
PF01344.22	Kelch_1	1
PF01321.15	Creatinase_N	1
PF01266.21	DAO	1
PF01263.17	Aldose_epim	1
PF01204.15	Trehalase	1
PF01174.16	SNO	1
PF01156.16	IU_nuc_hydro	1
PF01120.14	Alpha_L_fucos	1
PF01112.15	Asparaginase_2	1
PF01055.23	Glyco_hydro_31	1
PF01048.17	PNP_UDP_1	1
PF01019.18	G_glu_transpept	1
PF00994.21	MoCF_biosynth	1
PF00931.19	NB-ARC	1
PF00930.18	DPPIV_N	1
PF00899.18	ThiF	1
PF00756.17	Esterase	1
PF00728.19	Glyco_hydro_20	1
PF00710.17	Asparaginase	1
PF00684.16	DnaJ_CXXCXGXG	1
PF00652.19	Ricin_B_lectin	1
PF00557.21	Peptidase_M24	1
PF00497.17	SBP_bac_3	1
PF00383.20	dCMP_cyt_deam_1	1
PF00295.14	Glyco_hydro_28	1
PF00254.25	FKBP_C	1
PF00251.17	Glyco_hydro_32N	1
PF00248.18	Aldo_ket_red	1
PF00199.16	Catalase	1
PF00153.24	Mito_carr	1
PF00106.22	adh_short	1
PF00080.17	Sod_Cu	1
PF00067.19	p450	1
PF00024.23	PAN_1	1
PF00023.27	Ank	1

## Sheet: M. poae
Table S5. Summary of PFAM domains in M. poae secretome
PFAM	PFAM definitiion	Number of seqs
PF03443.11	Glyco_hydro_61	15
PF00264.17	Tyrosinase	13
PF00082.19	Peptidase_S8	13
PF00026.20	Asp	13
PF09362.7	DUF1996	12
PF01476.17	LysM	12
PF00732.16	GMC_oxred_N	11
PF05199.10	GMC_oxred_C	10
PF04389.14	Peptidase_M28	10
PF01565.20	FAD_binding_4	10
PF07732.12	Cu-oxidase_3	8
PF04616.11	Glyco_hydro_43	8
PF00734.15	CBM_1	8
PF00704.25	Glyco_hydro_18	8
PF12708.4	Pectate_lyase_3	7
PF11327.5	DUF3129	7
PF08881.7	CVNH	7
PF08031.9	BBE	7
PF07731.11	Cu-oxidase_2	7
PF00394.19	Cu-oxidase	7
PF13472.3	Lipase_GDSL_2	6
PF02225.19	PA	6
PF01822.16	WSC	6
PF01328.14	Peroxidase_2	6
PF00933.18	Glyco_hydro_3	6
PF00840.17	Glyco_hydro_7	6
PF00722.18	Glyco_hydro_16	6
PF00246.21	Peptidase_M14	6
PF00135.25	COesterase	6
PF16010.2	CDH-cyt	5
PF06280.9	fn3_5	5
PF01915.19	Glyco_hydro_3_C	5
PF01083.19	Cutinase	5
PF00561.17	Abhydrolase_1	5
PF00450.19	Peptidase_S10	5
PF00331.17	Glyco_hydro_10	5
PF00085.17	Thioredoxin	5
PF14310.3	Fn3-like	4
PF14273.3	DUF4360	4
PF07971.9	Glyco_hydro_92	4
PF05577.9	Peptidase_S28	4
PF03663.11	Glyco_hydro_76	4
PF02837.15	Glyco_hydro_2_N	4
PF02836.14	Glyco_hydro_2_C	4
PF00884.20	Sulfatase	4
PF00856.25	SET	4
PF00703.18	Glyco_hydro_2	4
PF00150.15	Cellulase	4
PF14856.3	Hce2	3
PF13848.3	Thioredoxin_6	3
PF13450.3	NAD_binding_8	3
PF10282.6	Lactonase	3
PF09056.8	Phospholip_A2_3	3
PF07519.8	Tannase	3
PF07217.8	Het-C	3
PF05730.8	CFEM	3
PF05630.8	NPP1	3
PF03067.12	LPMO_10	3
PF02015.13	Glyco_hydro_45	3
PF01179.17	Cu_amine_oxid	3
PF00491.18	Arginase	3
PF00326.18	Peptidase_S9	3
PF00187.16	Chitin_bind_1	3
PF00144.21	Beta-lactamase	3
PF16541.2	AltA1	2
PF16499.2	Melibiase_2	2
PF13640.3	2OG-FeII_Oxy_3	2
PF13561.3	adh_short_C2	2
PF13385.3	Laminin_G_3	2
PF12296.5	HsbA	2
PF12138.5	Spherulin4	2
PF11937.5	DUF3455	2
PF11790.5	Glyco_hydro_cc	2
PF10528.6	PA14_2	2
PF09286.8	Pro-kuma_activ	2
PF08386.7	Abhydrolase_4	2
PF07944.9	Glyco_hydro_127	2
PF06824.8	DUF1237	2
PF05922.13	Inhibitor_I9	2
PF05592.8	Bac_rhamnosid	2
PF04991.10	LicD	2
PF03639.10	Glyco_hydro_81	2
PF03372.20	Exo_endo_phos	2
PF01979.17	Amidohydro_1	2
PF01965.21	DJ-1_PfpI	2
PF01764.22	Lipase_3	2
PF01670.13	Glyco_hydro_12	2
PF01532.17	Glyco_hydro_47	2
PF01522.18	Polysacc_deac_1	2
PF01341.14	Glyco_hydro_6	2
PF01263.17	Aldose_epim	2
PF01161.17	PBP	2
PF01120.14	Alpha_L_fucos	2
PF00857.17	Isochorismatase	2
PF00544.16	Pec_lyase_C	2
PF00457.14	Glyco_hydro_11	2
PF00295.14	Glyco_hydro_28	2
PF00245.17	Alk_phosphatase	2
PF00194.18	Carb_anhydrase	2
PF00190.19	Cupin_1	2
PF00188.23	CAP	2
PF00067.19	p450	2
PF00012.17	HSP70	2
PF17137.1	DUF5110	1
PF17132.1	Glyco_hydro_106	1
PF17107.2	SesA	1
PF17104.2	DUF5102	1
PF16990.2	CBM_35	1
PF16923.2	Glyco_hydro_63N	1
PF16782.2	SIL1	1
PF16655.2	PhoD_N	1
PF16355.2	DUF4982	1
PF16062.2	DUF4804	1
PF15979.2	Glyco_hydro_115	1
PF15786.2	PET117	1
PF14845.3	Glycohydro_20b2	1
PF14686.3	fn3_3	1
PF14683.3	CBM-like	1
PF14587.3	Glyco_hydr_30_2	1
PF14498.3	Glyco_hyd_65N_2	1
PF14099.3	Polysacc_lyase	1
PF14040.3	DNase_NucA_NucB	1
PF14021.3	DUF4237	1
PF13883.3	Pyrid_oxidase_2	1
PF13854.3	Kelch_5	1
PF13802.3	Gal_mutarotas_2	1
PF13688.3	Reprolysin_5	1
PF13668.3	Ferritin_2	1
PF13621.3	Cupin_8	1
PF13519.3	VWA_2	1
PF13383.3	Methyltransf_22	1
PF13360.3	PQQ_2	1
PF13343.3	SBP_bac_6	1
PF13015.3	PRKCSH_1	1
PF12999.4	PRKCSH-like	1
PF12862.4	ANAPC5	1
PF12831.4	FAD_oxidored	1
PF12697.4	Abhydrolase_6	1
PF12146.5	Hydrolase_4	1
PF11917.5	DUF3435	1
PF11374.5	DUF3176	1
PF10645.6	Carb_bind	1
PF10604.6	Polyketide_cyc2	1
PF10503.6	Esterase_phd	1
PF10281.6	Ish1	1
PF10270.6	MMgT	1
PF09497.7	Med12	1
PF09423.7	PhoD	1
PF09284.7	RhgB_N	1
PF09248.7	DUF1965	1
PF09118.8	DUF1929	1
PF08309.8	LVIVD	1
PF08212.9	Lipocalin_2	1
PF07998.8	Peptidase_M54	1
PF07995.8	GSDH	1
PF07992.11	Pyr_redox_2	1
PF07983.10	X8	1
PF07969.8	Amidohydro_3	1
PF07774.10	DUF1620	1
PF07749.9	ERp29	1
PF07687.11	M20_dimer	1
PF07510.8	DUF1524	1
PF07504.10	FTP	1
PF07470.10	Glyco_hydro_88	1
PF07250.8	Glyoxal_oxid_N	1
PF07249.9	Cerato-platanin	1
PF07156.11	Prenylcys_lyase	1
PF07081.8	DUF1349	1
PF06985.8	HET	1
PF06964.9	Alpha-L-AF_C	1
PF06807.11	Clp1	1
PF06766.8	Hydrophobin_2	1
PF06628.9	Catalase-rel	1
PF06479.9	Ribonuc_2-5A	1
PF06427.8	UDP-g_GGTase	1
PF06172.8	Cupin_5	1
PF05388.8	Carbpep_Y_N	1
PF05368.10	NmrA	1
PF05270.10	AbfB	1
PF04622.9	ERG2_Sigma1R	1
PF04488.12	Gly_transf_sug	1
PF04253.12	TFR_dimer	1
PF04199.10	Cyclase	1
PF04163.9	Tht1	1
PF04137.12	ERO1	1
PF04030.11	ALO	1
PF03972.11	MmgE_PrpD	1
PF03664.10	Glyco_hydro_62	1
PF03659.11	Glyco_hydro_71	1
PF03572.15	Peptidase_S41	1
PF03422.12	CBM_6	1
PF03330.15	DPBB_1	1
PF03211.10	Pectate_lyase	1
PF03200.13	Glyco_hydro_63	1
PF03198.11	Glyco_hydro_72	1
PF02872.15	5_nucleotid_C	1
PF02585.14	PIG-L	1
PF02469.19	Fasciclin	1
PF02333.12	Phytase	1
PF02265.13	S1-P1_nuclease	1
PF02221.12	E1_DerP2_DerF2	1
PF02156.12	Glyco_hydro_26	1
PF02128.12	Peptidase_M36	1
PF02102.12	Peptidase_M35	1
PF02089.12	Palm_thioest	1
PF01975.14	SurE	1
PF01828.14	Peptidase_A4	1
PF01814.20	Hemerythrin	1
PF01793.13	Glyco_transf_15	1
PF01738.15	DLH	1
PF01667.14	Ribosomal_S27e	1
PF01593.21	Amino_oxidase	1
PF01556.15	DnaJ_C	1
PF01546.25	Peptidase_M20	1
PF01425.18	Amidase	1
PF01375.14	Enterotoxin_a	1
PF01266.21	DAO	1
PF01229.14	Glyco_hydro_39	1
PF01223.20	Endonuclease_NS	1
PF01204.15	Trehalase	1
PF01195.16	Pept_tRNA_hydro	1
PF01174.16	SNO	1
PF01156.16	IU_nuc_hydro	1
PF01145.22	Band_7	1
PF01105.21	EMP24_GP25L	1
PF01095.16	Pectinesterase	1
PF01070.15	FMN_dh	1
PF01055.23	Glyco_hydro_31	1
PF00930.18	DPPIV_N	1
PF00775.18	Dioxygenase_C	1
PF00756.17	Esterase	1
PF00728.19	Glyco_hydro_20	1
PF00719.16	Pyrophosphatase	1
PF00710.17	Asparaginase	1
PF00657.19	Lipase_GDSL	1
PF00652.19	Ricin_B_lectin	1
PF00462.21	Glutaredoxin	1
PF00334.16	NDK	1
PF00328.19	His_Phos_2	1
PF00254.25	FKBP_C	1
PF00251.17	Glyco_hydro_32N	1
PF00248.18	Aldo_ket_red	1
PF00232.15	Glyco_hydro_1	1
PF00226.28	DnaJ	1
PF00200.20	Disintegrin	1
PF00199.16	Catalase	1
PF00171.19	Aldedh	1
PF00160.18	Pro_isomerase	1
PF00153.24	Mito_carr	1
PF00149.25	Metallophos	1
PF00141.20	peroxidase	1
PF00106.22	adh_short	1
PF00080.17	Sod_Cu	1
PF00069.22	Pkinase	1
PF00024.23	PAN_1	1
