# Supplementary material for: Differential Communications between Fungi and Host Plants Revealed by Secretome Analysis of Phylogenetically Related Endophytic and Pathogenic Fungi
Source: PLoS One. 2016 Sep 22;11(9):e0163368. doi: 10.1371/journal.pone.0163368 (PMC5033329; doi:10.1371/journal.pone.0163368)
Supplement: S6 Table — (XLSX) [file pone.0163368.s006.xlsx]

## Sheet: H. oryzae annotated
Table S6. Secreted protein-coding gene expressions of H. oryzae annotated secretome
Gene ID	HDAI21	HDAI6	log2(HDAI6/HDAI2)	PFAM
HAOR_10237	7399.55	3567.59	-1.05249	PF05730.8 CFEM
HAOR_5538	3559.92	1213.94	-1.55215	PF11327.5 DUF3129
HAOR_8205	220.902	1112.36	2.33215	-
HAOR_232	227.323	301.302	0.406467	PF00082.19 Peptidase_S8; PF05922.13 Inhibitor_I9
HAOR_13605	2019.6	336.525	-2.58528	-
HAOR_333	1847.02	494.916	-1.89994	PF11327.5 DUF3129
HAOR_2420	1165.21	362.006	-1.6865	PF00026.20 Asp
HAOR_518	307.522	141.999	-1.11481	PF09286.8 Pro-kuma_activ
HAOR_9857	538.143	789.105	0.552228	PF07249.9 Cerato-platanin
HAOR_8199	9573.95	1512.66	-2.66203	PF01670.13 Glyco_hydro_12
HAOR_13286	1114.33	295.025	-1.91727	PF00734.15 CBM_1; PF03443.11 Glyco_hydro_61
HAOR_9406	432.014	523.589	0.277357	-
HAOR_8403	632.394	549.049	-0.203889	PF00255.16 GSHPx
HAOR_5486	416.928	197.594	-1.07726	PF01565.20 FAD_binding_4; PF08031.9 BBE
HAOR_6735	282.991	209.14	-0.436287	PF00026.20 Asp
HAOR_11755	427.649	274.699	-0.638576	-
HAOR_3691	496.256	447.749	-0.148394	PF00085.17 Thioredoxin; PF13848.3 Thioredoxin_6
HAOR_2438	186.669	251.996	0.432918	-
HAOR_12981	428.456	304.491	-0.492747	-
HAOR_4145	25.9703	125.582	2.2737	PF05592.8 Bac_rhamnosid
HAOR_3965	391.962	317.656	-0.303249	-
HAOR_5922	312.383	252.667	-0.306079	PF02221.12 E1_DerP2_DerF2
HAOR_312	431.838	180.116	-1.26156	-
HAOR_4753	433.493	239.448	-0.856296	PF01822.16 WSC
HAOR_7519	451.329	338.412	-0.415399	PF06212.9 GRIM-19
HAOR_10694	51.9154	216.022	2.05694	PF04681.9 Bys1
HAOR_8761	1394.74	267.174	-2.38414	PF00457.14 Glyco_hydro_11
HAOR_8345	138.773	248.087	0.838119	-
HAOR_343	547.71	360.928	-0.601701	PF00254.25 FKBP_C
HAOR_10394	426.961	843.141	0.98167	-
HAOR_6559	301.723	104.139	-1.53471	-
HAOR_3460	243.596	92.7121	-1.39366	PF03443.11 Glyco_hydro_61
HAOR_6140	178.536	86.3078	-1.04865	PF00732.16 GMC_oxred_N; PF05199.10 GMC_oxred_C
HAOR_8717	247.347	232.631	-0.088493	PF00561.17 Abhydrolase_1
HAOR_7061	472.982	288.271	-0.71436	PF00331.17 Glyco_hydro_10; PF00734.15 CBM_1
HAOR_915	279.291	268.79	-0.0552896	PF01105.21 EMP24_GP25L
HAOR_5715	260.169	113.269	-1.1997	PF00264.17 Tyrosinase
HAOR_758	47.676	227.487	2.25445	PF00394.19 Cu-oxidase; PF07731.11 Cu-oxidase_2
HAOR_11597	1934.32	237.827	-3.02384	PF00734.15 CBM_1; PF01341.14 Glyco_hydro_6
HAOR_13640	392.444	115.503	-1.76456	PF03443.11 Glyco_hydro_61
HAOR_7795	1005.74	303.639	-1.72783	PF03664.10 Glyco_hydro_62
HAOR_12158	3.45161	25.2515	2.87103	PF00135.25 COesterase
HAOR_5727	147.003	146.395	-0.00597932	-
HAOR_2686	289.88	87.5124	-1.7279	-
HAOR_12181	885.272	91.5264	-3.27386	PF00150.15 Cellulase; PF00734.15 CBM_1
HAOR_10328	1673.63	85.6768	-4.28793	PF00457.14 Glyco_hydro_11
HAOR_4412	160.273	122.654	-0.385937	PF10270.6 MMgT
HAOR_2070	21.2443	23.8457	0.166653	-
HAOR_4601	47.6492	67.3491	0.499207	PF01822.16 WSC; PF07250.8 Glyoxal_oxid_N
HAOR_7847	795.197	279.092	-1.51057	PF13472.3 Lipase_GDSL_2
HAOR_13422	126.144	75.0283	-0.749565	PF16541.2 AltA1
HAOR_2368	3.16016	154.645	5.61282	PF00722.18 Glyco_hydro_16
HAOR_6267	133.724	30.2405	-2.1447	PF01263.17 Aldose_epim
HAOR_13278	9.31833	48.9894	2.39433	PF09362.7 DUF1996
HAOR_1764	91.0129	93.801	0.0435323	PF00069.22 Pkinase; PF00433.21 Pkinase_C
HAOR_6713	234.32	59.959	-1.96643	PF00933.18 Glyco_hydro_3; PF01915.19 Glyco_hydro_3_C
HAOR_2538	92.6938	236.198	1.34945	PF00089.23 Trypsin
HAOR_9722	183.349	129.565	-0.500916	PF02225.19 PA; PF04253.12 TFR_dimer
HAOR_683	212.044	107.366	-0.981826	PF00085.17 Thioredoxin; PF07749.9 ERp29
HAOR_10599	309.531	79.3526	-1.96373	PF13472.3 Lipase_GDSL_2
HAOR_2587	130.398	94.5689	-0.463484	PF11327.5 DUF3129
HAOR_11994	117.146	93.8236	-0.320285	PF00026.20 Asp
HAOR_9889	203.757	78.1338	-1.38283	PF05577.9 Peptidase_S28
HAOR_9304	50.3739	107.032	1.08729	PF01328.14 Peroxidase_2
HAOR_1167	37.1662	41.3426	0.153638	PF01532.17 Glyco_hydro_47
HAOR_13758	1141.97	143.014	-2.9973	-
HAOR_1153	112.154	100.121	-0.163736	-
HAOR_6900	107.125	139.815	0.384224	PF00732.16 GMC_oxred_N; PF05199.10 GMC_oxred_C
HAOR_14215	31.928	55.6496	0.801549	-
HAOR_12852	269.374	213.441	-0.335773	PF16541.2 AltA1
HAOR_8799	620.162	153.824	-2.01136	PF09056.8 Phospholip_A2_3
HAOR_8511	283.295	197.361	-0.521468	-
HAOR_12770	40.6605	15.5248	-1.38905	PF01328.14 Peroxidase_2
HAOR_7843	141.952	81.4942	-0.800634	PF00085.17 Thioredoxin; PF13848.3 Thioredoxin_6
HAOR_2020	156.903	94.2279	-0.735647	PF01145.22 Band_7
HAOR_6728	596.572	165.241	-1.85212	PF01822.16 WSC
HAOR_2990	68.076	48.6907	-0.4835	PF00326.18 Peptidase_S9
HAOR_3198	133.727	88.8302	-0.590169	PF02089.12 Palm_thioest
HAOR_13671	457.153	131.736	-1.79503	PF00326.18 Peptidase_S9
HAOR_11005	89.8653	48.7016	-0.883795	-
HAOR_9701	57.1972	17.0638	-1.74501	PF00190.19 Cupin_1
HAOR_8189	170.237	83.7753	-1.02295	-
HAOR_14563	73.7366	87.7156	0.250453	PF03388.10 Lectin_leg-like
HAOR_13724	172.188	84.2654	-1.03097	PF03659.11 Glyco_hydro_71
HAOR_11194	211.016	79.2984	-1.41199	PF00248.18 Aldo_ket_red
HAOR_4216	22.247	83.4145	1.90669	PF10645.6 Carb_bind
HAOR_10087	164.495	72.8581	-1.17488	PF13450.3 NAD_binding_8
HAOR_7170	149.998	92.8754	-0.691575	PF11790.5 Glyco_hydro_cc
HAOR_4607	125.879	125.744	-0.00154806	PF08583.7 Cmc1
HAOR_3534	113.725	75.4906	-0.591181	PF07510.8 DUF1524
HAOR_1968	148.838	77.3815	-0.943682	PF01083.19 Cutinase
HAOR_5914	54.4005	37.6752	-0.530005	PF00150.15 Cellulase
HAOR_3960	74.0462	23.6725	-1.64521	PF01476.17 LysM
HAOR_9643	49.5227	64.3251	0.377292	PF00069.22 Pkinase; PF06479.9 Ribonuc_2-5A
HAOR_11321	260.19	63.9698	-2.0241	PF09206.8 ArabFuran-catal
HAOR_2988	34.1905	17.7298	-0.947419	PF13450.3 NAD_binding_8
HAOR_8664	327.763	93.047	-1.81662	PF00331.17 Glyco_hydro_10
HAOR_7279	186.253	252.743	0.440407	-
HAOR_8658	24.7069	25.2061	0.0288589	PF00188.23 CAP
HAOR_11168	462.626	106.937	-2.11309	PF00840.17 Glyco_hydro_7
HAOR_1996	151.391	118.087	-0.358429	PF00226.28 DnaJ; PF00684.16 DnaJ_CXXCXGXG
HAOR_4462	70.0989	41.0366	-0.772481	PF00450.19 Peptidase_S10; PF05388.8 Carbpep_Y_N
HAOR_3819	537.476	95.2312	-2.49669	PF00732.16 GMC_oxred_N; PF00734.15 CBM_1
HAOR_2723	13.195	24.0081	0.86353	PF00933.18 Glyco_hydro_3; PF01915.19 Glyco_hydro_3_C
HAOR_7146	105.42	86.4437	-0.286316	-
HAOR_3583	1249.73	120.786	-3.37109	PF03443.11 Glyco_hydro_61
HAOR_5499	28.7328	38.8742	0.436114	PF01822.16 WSC
HAOR_6653	68.9378	48.9784	-0.49315	PF00085.17 Thioredoxin
HAOR_1345	115.46	78.1783	-0.562553	-
HAOR_11280	177.378	96.3936	-0.879818	PF12697.4 Abhydrolase_6
HAOR_13722	24.124	26.2708	0.122991	PF01368.17 DHH; PF02833.11 DHHA2
HAOR_13036	86.0612	50.0089	-0.783178	PF04389.14 Peptidase_M28
HAOR_5576	197.257	81.6786	-1.27205	PF13472.3 Lipase_GDSL_2
HAOR_10618	78.2452	45.0787	-0.795556	PF00135.25 COesterase
HAOR_7845	49.0259	21.326	-1.20093	PF13640.3 2OG-FeII_Oxy_3
HAOR_10227	23.6876	48.0656	1.02087	PF16541.2 AltA1
HAOR_9839	48.9849	28.1181	-0.800838	PF03443.11 Glyco_hydro_61
HAOR_8462	16.178	21.2694	0.394746	PF01764.22 Lipase_3
HAOR_12437	11.6246	27.3282	1.23321	-
HAOR_13689	49.1934	37.1105	-0.406637	PF00082.19 Peptidase_S8; PF06280.9 fn3_5
HAOR_5345	53.0776	19.6982	-1.43004	PF03648.11 Glyco_hydro_67N; PF07477.9 Glyco_hydro_67C
HAOR_7088	25.7713	17.0096	-0.599416	PF04616.11 Glyco_hydro_43; PF13385.3 Laminin_G_3
HAOR_10997	53.9765	46.202	-0.224376	PF11937.5 DUF3455
HAOR_5911	709.734	73.1844	-3.27767	PF00331.17 Glyco_hydro_10
HAOR_2068	35.5068	84.7675	1.25542	PF01174.16 SNO
HAOR_4978	69.5521	85.6699	0.300694	PF00856.25 SET
HAOR_121	190.477	60.0752	-1.66478	PF02015.13 Glyco_hydro_45
HAOR_10581	25.0977	29.8895	0.252084	-
HAOR_13851	15.8757	10.7425	-0.56349	PF00135.25 COesterase
HAOR_3897	77.671	52.8998	-0.554114	PF07470.10 Glyco_hydro_88
HAOR_626	28.7172	38.4272	0.420213	PF00141.20 peroxidase; PF01822.16 WSC
HAOR_13947	37.8456	51.7642	0.451829	PF01112.15 Asparaginase_2
HAOR_6797	527.417	87.8942	-2.5851	PF13472.3 Lipase_GDSL_2
HAOR_13674	433.738	85.6715	-2.33994	PF06172.8 Cupin_5
HAOR_12978	32.4807	60.5892	0.899478	PF13472.3 Lipase_GDSL_2
HAOR_648	76.5614	67.562	-0.180405	PF13343.3 SBP_bac_6
HAOR_4008	53.4562	32.0457	-0.738227	-
HAOR_12048	82.2971	88.8974	0.1113	PF00153.24 Mito_carr
HAOR_8190	50.7643	28.8104	-0.817225	PF02265.13 S1-P1_nuclease
HAOR_4582	31.0785	24.7874	-0.32631	PF00150.15 Cellulase
HAOR_12051	2.39469	17.258	2.84935	PF00150.15 Cellulase
HAOR_3417	15.4203	11.0969	-0.474674	PF01565.20 FAD_binding_4; PF04030.11 ALO
HAOR_6882	123.06	95.5997	-0.364284	-
HAOR_11151	111.102	20.1806	-2.46084	PF03443.11 Glyco_hydro_61
HAOR_3265	11.3809	27.787	1.2878	PF00728.19 Glyco_hydro_20; PF14845.3 Glycohydro_20b2
HAOR_11464	77.3955	32.2318	-1.26376	PF00246.21 Peptidase_M14; PF02244.13 Propep_M14
HAOR_7428	40.4909	49.9584	0.30313	PF00226.28 DnaJ; PF13181.3 TPR_8
HAOR_2094	23.9202	16.8961	-0.501539	PF07971.9 Glyco_hydro_92
HAOR_2274	29.17	21.1528	-0.463637	PF12708.4 Pectate_lyase_3
HAOR_5992	67.0412	48.4381	-0.468906	PF01204.15 Trehalase
HAOR_503	52.953	16.8701	-1.65024	PF00933.18 Glyco_hydro_3; PF01915.19 Glyco_hydro_3_C
HAOR_439	4.31079	14.9074	1.79	PF12708.4 Pectate_lyase_3
HAOR_9662	42.6645	64.9819	0.607002	-
HAOR_2996	130.823	21.7889	-2.58595	PF00331.17 Glyco_hydro_10
HAOR_3002	38.3432	14.3999	-1.41291	PF10906.5 DUF2697
HAOR_5470	14.9296	12.3936	-0.26858	-
HAOR_9832	66.7708	38.682	-0.787555	PF13472.3 Lipase_GDSL_2
HAOR_6865	48.6257	16.7704	-1.5358	PF04616.11 Glyco_hydro_43
HAOR_1104	369.962	52.4426	-2.81857	PF00734.15 CBM_1
HAOR_260	32.9498	36.684	0.154881	-
HAOR_4071	19.0625	19.1918	0.00975269	PF11578.5 DUF3237
HAOR_448	198.427	48.6629	-2.02771	PF00501.25 AMP-binding; PF13193.3 AMP-binding_C
HAOR_5302	37.8541	16.144	-1.22945	PF00246.21 Peptidase_M14
HAOR_10382	68.81	27.9432	-1.30012	-
HAOR_5404	18.6662	29.8462	0.677119	PF09362.7 DUF1996
HAOR_10600	23.3695	9.8611	-1.24481	-
HAOR_12189	18.7982	12.6529	-0.571126	PF00933.18 Glyco_hydro_3; PF01915.19 Glyco_hydro_3_C
HAOR_348	46.1508	47.1344	0.0304247	PF00561.17 Abhydrolase_1
HAOR_2106	176.946	74.7059	-1.24402	PF03443.11 Glyco_hydro_61
HAOR_10438	33.7389	28.0236	-0.267771	PF00840.17 Glyco_hydro_7
HAOR_11009	16.5056	17.0451	0.0464015	PF00246.21 Peptidase_M14
HAOR_2148	31.4387	35.8335	0.188767	PF04389.14 Peptidase_M28
HAOR_13236	7.89568	59.2312	2.90722	PF00141.20 peroxidase
HAOR_1339	26.1794	24.9162	-0.071348	PF00149.25 Metallophos
HAOR_4206	189.434	157.052	-0.270453	-
HAOR_4875	8.60296	19.9469	1.21326	-
HAOR_9568	46.8282	29.9128	-0.646615	-
HAOR_10276	42.4278	12.507	-1.76227	PF15979.2 Glyco_hydro_115
HAOR_11617	32.0256	14.5038	-1.14279	-
HAOR_11925	23.6218	35.4794	0.586863	PF02678.13 Pirin; PF05726.10 Pirin_C
HAOR_1778	105.228	121.45	0.206844	-
HAOR_6828	21.9289	22.3747	0.0290349	PF00150.15 Cellulase; PF00642.21 zf-CCCH
HAOR_8854	18.1044	11.881	-0.607684	PF12708.4 Pectate_lyase_3
HAOR_5156	38.8206	16.5748	-1.22783	PF03200.13 Glyco_hydro_63; PF16923.2 Glyco_hydro_63N
HAOR_1426	11.065	12.0064	0.1178	PF13883.3 Pyrid_oxidase_2
HAOR_4612	27.1199	21.141	-0.359308	PF12697.4 Abhydrolase_6
HAOR_6916	24.5987	44.0353	0.840078	PF00026.20 Asp
HAOR_8878	38.992	20.3931	-0.935097	PF03067.12 LPMO_10
HAOR_11851	19.7369	12.7593	-0.629346	PF11327.5 DUF3129
HAOR_6843	45.7125	44.1608	-0.0498224	PF00149.25 Metallophos
HAOR_2671	25.894	15.6594	-0.725589	PF03372.20 Exo_endo_phos
HAOR_11158	61.2811	41.4214	-0.565066	PF01828.14 Peptidase_A4; PF04299.9 FMN_bind_2
HAOR_3770	11.4903	44.0583	1.939	PF07859.10 Abhydrolase_3
HAOR_14278	32.2151	29.9493	-0.105215	PF01546.25 Peptidase_M20; PF07687.11 M20_dimer
HAOR_3381	0	21.4147	-	PF00089.23 Trypsin
HAOR_3603	25.6801	39.4191	0.618244	PF01764.22 Lipase_3
HAOR_1353	14.4391	43.5794	1.59367	PF12296.5 HsbA
HAOR_783	13.986	9.42312	-0.569707	PF07519.8 Tannase
HAOR_4212	24.2555	16.0495	-0.595784	-
HAOR_2629	159.148	16.8326	-3.24104	-
HAOR_14214	2.6643	10.8862	2.03067	PF01120.14 Alpha_L_fucos; PF16757.2 Fucosidase_C
HAOR_100	25.1405	13.2994	-0.918652	PF00135.25 COesterase
HAOR_1096	88.5216	57.0378	-0.634111	-
HAOR_9992	26.1936	21.6897	-0.272204	PF00150.15 Cellulase
HAOR_8028	14.0043	79.7419	2.50947	PF00190.19 Cupin_1
HAOR_8198	40.0099	27.1675	-0.558475	PF00899.18 ThiF
HAOR_3085	23.5805	28.0029	0.247982	PF07156.11 Prenylcys_lyase; PF13450.3 NAD_binding_8
HAOR_9693	21.8112	28.9539	0.408689	PF13854.3 Kelch_5
HAOR_12219	19.784	31.4839	0.67028	PF01979.17 Amidohydro_1
HAOR_10334	26.0204	22.7721	-0.192376	PF01975.14 SurE
HAOR_8869	23.4041	30.3684	0.37581	-
HAOR_12930	24.4674	20.268	-0.271657	PF00149.25 Metallophos; PF02872.15 5_nucleotid_C
HAOR_9822	24.8113	9.98345	-1.31339	PF01565.20 FAD_binding_4; PF08031.9 BBE
HAOR_2065	14.4494	8.38447	-0.785218	-
HAOR_2081	7.12132	5.6887	-0.324046	PF00326.18 Peptidase_S9; PF00930.18 DPPIV_N
HAOR_7099	22.3502	30.585	0.452537	PF00067.19 p450
HAOR_8708	5.57121	11.8645	1.09059	PF00732.16 GMC_oxred_N; PF05199.10 GMC_oxred_C
HAOR_2059	11.8665	32.2012	1.44022	PF08881.7 CVNH
HAOR_11523	110.21	34.5577	-1.67318	PF03443.11 Glyco_hydro_61
HAOR_11809	12.0179	13.6601	0.184783	PF12862.4 ANAPC5
HAOR_10430	193.929	75.9788	-1.35186	PF00264.17 Tyrosinase
HAOR_9298	28.4587	23.5473	-0.273308	PF00698.18 Acyl_transf_1; PF10503.6 Esterase_phd
HAOR_6392	52.4479	27.9135	-0.909922	PF11937.5 DUF3455
HAOR_2611	22.1683	14.5995	-0.602579	PF05577.9 Peptidase_S28
HAOR_10675	14.8453	17.6242	0.247552	PF07217.8 Het-C
HAOR_10705	46.0937	25.8195	-0.836109	PF14587.3 Glyco_hydr_30_2
HAOR_5799	19.5215	26.4645	0.438994	-
HAOR_10707	13.4894	5.44008	-1.31013	PF04389.14 Peptidase_M28
HAOR_7244	22.707	35.7244	0.653773	-
HAOR_2695	36.4285	18.2779	-0.994967	PF00933.18 Glyco_hydro_3; PF01915.19 Glyco_hydro_3_C
HAOR_6927	4.16391	9.15264	1.13625	PF00732.16 GMC_oxred_N; PF05199.10 GMC_oxred_C
HAOR_1935	11.5205	15.3118	0.410441	PF10281.6 Ish1
HAOR_2049	3.85912	10.9207	1.50072	PF00734.15 CBM_1; PF03443.11 Glyco_hydro_61
HAOR_13069	606.438	93.0939	-2.7036	PF03443.11 Glyco_hydro_61
HAOR_10529	46.5096	38.6805	-0.265922	PF00732.16 GMC_oxred_N; PF05199.10 GMC_oxred_C
HAOR_9350	34.236	36.3303	0.0856591	PF00026.20 Asp
HAOR_10076	55.5886	16.6227	-1.74163	PF00704.25 Glyco_hydro_18
HAOR_13333	24.5058	20.7308	-0.241347	PF00637.17 Clathrin; PF12451.5 VPS11_C
HAOR_12957	9.80303	54.1893	2.46671	-
HAOR_3900	14.0265	11.7244	-0.258641	PF00023.27 Ank; PF06985.8 HET
HAOR_10226	10.1164	2.92337	-1.79099	PF04199.10 Cyclase
HAOR_3985	32.2567	9.59388	-1.74941	PF07519.8 Tannase
HAOR_13953	0.481883	11.9342	4.63028	PF00264.17 Tyrosinase
HAOR_2969	4.58518	4.21203	-0.122463	-
HAOR_2032	9.29165	36.3796	1.96912	PF07731.11 Cu-oxidase_2; PF07732.12 Cu-oxidase_3
HAOR_13077	28.9724	9.39277	-1.62506	PF02225.19 PA; PF04389.14 Peptidase_M28
HAOR_2970	118.583	22.5316	-2.39588	PF13472.3 Lipase_GDSL_2
HAOR_11908	23.0967	37.8522	0.71269	PF04991.10 LicD
HAOR_11676	10.7262	17.3186	0.691183	PF11327.5 DUF3129
HAOR_10445	35.2066	14.8013	-1.25012	PF00933.18 Glyco_hydro_3; PF01915.19 Glyco_hydro_3_C
HAOR_432	29.4211	29.7919	0.0180689	PF04137.12 ERO1
HAOR_2860	18.8021	29.2141	0.635771	PF06824.8 DUF1237
HAOR_9019	32.8064	23.2788	-0.494961	PF01083.19 Cutinase
HAOR_9729	21.4702	21.459	-0.000752783	PF00450.19 Peptidase_S10
HAOR_5482	25.0604	16.4644	-0.60606	PF00082.19 Peptidase_S8; PF06280.9 fn3_5
HAOR_13000	7.48129	3.26303	-1.19707	PF00245.17 Alk_phosphatase
HAOR_10251	19.2828	11.0918	-0.797821	PF00884.20 Sulfatase
HAOR_13453	12.1726	13.8307	0.184237	PF03639.10 Glyco_hydro_81
HAOR_2640	67.8727	16.1788	-2.06873	PF01764.22 Lipase_3
HAOR_9610	40.3229	17.1535	-1.2331	PF00457.14 Glyco_hydro_11; PF00734.15 CBM_1
HAOR_13472	4.29894	128.861	4.90569	-
HAOR_767	7.99757	17.6881	1.14515	PF08217.8 DUF1712
HAOR_14236	52.9269	14.2945	-1.88854	-
HAOR_3172	21.3413	36.3766	0.769363	PF00141.20 peroxidase
HAOR_1047	10.3242	15.5943	0.594989	PF00728.19 Glyco_hydro_20
HAOR_10847	21.2372	9.13867	-1.21654	PF01055.23 Glyco_hydro_31; PF13802.3 Gal_mutarotas_2
HAOR_13310	5.13281	11.6655	1.18443	PF04389.14 Peptidase_M28
HAOR_2511	0	19.5032	-	PF03330.15 DPBB_1
HAOR_10395	37.7903	21.9538	-0.783545	-
HAOR_13004	29.7916	47.1054	0.660987	PF09419.7 PGP_phosphatase
HAOR_3401	16.0663	9.09308	-0.821197	-
HAOR_934	20.0399	15.0731	-0.410899	PF13668.3 Ferritin_2
HAOR_9340	40.9452	12.1432	-1.75355	PF04616.11 Glyco_hydro_43
HAOR_8921	82.0357	14.583	-2.49196	PF04616.11 Glyco_hydro_43
HAOR_13480	49.7567	12.7286	-1.96682	PF00141.20 peroxidase
HAOR_3473	5.38998	3.68262	-0.549547	PF10282.6 Lactonase
HAOR_5508	11.4135	27.0988	1.24749	-
HAOR_2398	11.5476	5.73565	-1.00956	PF04389.14 Peptidase_M28
HAOR_13044	33.7068	12.3245	-1.45151	PF01083.19 Cutinase
HAOR_1191	13.0631	16.8513	0.367363	-
HAOR_6792	59.9727	75.9973	0.341642	PF00332.15 Glyco_hydro_17
HAOR_7623	15.0633	10.6221	-0.503969	PF00082.19 Peptidase_S8; PF05922.13 Inhibitor_I9
HAOR_10866	4.86562	9.63877	0.986225	PF01425.18 Amidase
HAOR_6933	97.0131	38.2006	-1.34458	PF00544.16 Pec_lyase_C
HAOR_11954	27.8421	23.5037	-0.24438	-
HAOR_13152	32.5636	26.9462	-0.273178	PF00886.16 Ribosomal_S16
HAOR_3336	38.7748	11.2768	-1.78176	PF17050.2 AIM5
HAOR_12614	0	3.87714	-	-
HAOR_13412	56.0521	7.27688	-2.94538	PF00686.16 CBM_20; PF00723.18 Glyco_hydro_15
HAOR_9548	22.0095	7.98522	-1.46272	PF04616.11 Glyco_hydro_43
HAOR_6982	29.6645	34.3771	0.21271	PF07335.8 Glyco_hydro_75
HAOR_7762	3.32419	2.17798	-0.610012	PF00082.19 Peptidase_S8; PF05922.13 Inhibitor_I9
HAOR_6678	13.3402	8.26156	-0.691294	PF07519.8 Tannase
HAOR_3525	13.1133	9.19896	-0.511488	PF02015.13 Glyco_hydro_45
HAOR_10398	29.9849	15.2418	-0.976203	PF03443.11 Glyco_hydro_61
HAOR_13660	28.8534	10.1572	-1.50624	PF01565.20 FAD_binding_4
HAOR_1257	5.85932	9.63836	0.718054	PF08760.8 DUF1793; PF16335.2 DUF4965
HAOR_13320	10.358	12.6	0.282678	PF01328.14 Peroxidase_2
HAOR_3499	7.03643	10.361	0.558248	PF02225.19 PA; PF04389.14 Peptidase_M28
HAOR_2409	0	19.3631	-	-
HAOR_5213	11.2939	16.867	0.57866	PF04818.10 CTD_bind
HAOR_2387	16.0929	6.48174	-1.31197	PF00246.21 Peptidase_M14
HAOR_7669	28.6919	24.1025	-0.251461	PF01476.17 LysM
HAOR_8825	14.0349	4.76559	-1.55829	PF14498.3 Glyco_hyd_65N_2
HAOR_8844	22.081	13.3667	-0.724162	PF00135.25 COesterase
HAOR_473	22.9817	9.55789	-1.26572	PF00491.18 Arginase
HAOR_13585	10.4836	8.01132	-0.388022	PF06437.8 ISN1
HAOR_10761	21.1764	12.3132	-0.782252	PF01636.20 APH
HAOR_8211	14.1611	12.0789	-0.229444	PF07774.10 DUF1620; PF13360.3 PQQ_2
HAOR_12136	10.4227	5.51139	-0.919241	PF16010.2 CDH-cyt
HAOR_13035	7.78208	9.96727	0.357043	PF00264.17 Tyrosinase
HAOR_11059	9.21954	9.32849	0.0169488	PF00135.25 COesterase
HAOR_8689	12.2869	10.7954	-0.186704	PF03443.11 Glyco_hydro_61
HAOR_5392	42.6639	29.0601	-0.553976	PF00491.18 Arginase
HAOR_9141	9.89763	11.5369	0.221101	PF14040.3 DNase_NucA_NucB
HAOR_9351	29.6877	28.4397	-0.0619591	PF00082.19 Peptidase_S8; PF09286.8 Pro-kuma_activ
HAOR_2579	147.472	26.5342	-2.47452	PF01738.15 DLH
HAOR_9061	15.0727	7.70185	-0.968661	PF01546.25 Peptidase_M20; PF07687.11 M20_dimer
HAOR_3201	9.16071	2.59558	-1.8194	PF04616.11 Glyco_hydro_43; PF05270.10 AbfB
HAOR_2422	89.8899	12.8188	-2.8099	PF00150.15 Cellulase
HAOR_12171	17.1409	6.55797	-1.38612	PF00722.18 Glyco_hydro_16
HAOR_3561	26.5155	19.2539	-0.461685	PF00722.18 Glyco_hydro_16
HAOR_3694	11.7635	21.4963	0.869771	-
HAOR_8154	1.53322	8.19633	2.41841	PF00188.23 CAP
HAOR_6968	6.63431	3.49066	-0.926447	PF00232.15 Glyco_hydro_1
HAOR_5148	295.675	128.775	-1.19916	PF14856.3 Hce2
HAOR_11797	37.7775	0	-	-
HAOR_7370	15.1833	5.70128	-1.41313	PF06427.8 UDP-g_GGTase
HAOR_10041	2.78363	1.83068	-0.604588	PF03372.20 Exo_endo_phos
HAOR_8707	7.08817	8.727	0.300073	PF01341.14 Glyco_hydro_6
HAOR_6934	14.3187	6.37613	-1.16715	PF03443.11 Glyco_hydro_61
HAOR_7261	110.463	20.4885	-2.43068	PF04616.11 Glyco_hydro_43
HAOR_3452	14.8407	7.79536	-0.928872	PF06964.9 Alpha-L-AF_C
HAOR_11367	12.4357	5.91584	-1.07183	-
HAOR_9863	27.9108	7.49559	-1.89671	PF09362.7 DUF1996
HAOR_11601	9.38153	10.6021	0.176455	PF01593.21 Amino_oxidase
HAOR_7210	12.1509	3.81023	-1.67311	-
HAOR_12215	1.03984	2.92714	1.49313	PF00082.19 Peptidase_S8; PF05922.13 Inhibitor_I9
HAOR_9251	32.8349	35.3128	0.104961	PF12708.4 Pectate_lyase_3
HAOR_11759	16.3702	13.439	-0.284646	PF02128.12 Peptidase_M36; PF07504.10 FTP
HAOR_12170	3.91827	3.51279	-0.157599	PF01120.14 Alpha_L_fucos
HAOR_13066	18.9634	3.32533	-2.51165	-
HAOR_10230	14.3611	7.28071	-0.980015	PF00264.17 Tyrosinase
HAOR_3501	32.5327	8.26313	-1.97713	PF02156.12 Glyco_hydro_26; PF16990.2 CBM_35
HAOR_11315	25.7337	16.1274	-0.674145	PF00251.17 Glyco_hydro_32N; PF00734.15 CBM_1
HAOR_6856	22.1697	15.9368	-0.476227	PF07944.9 Glyco_hydro_127
HAOR_3598	16.515	11.1859	-0.562096	PF01341.14 Glyco_hydro_6
HAOR_12207	20.9738	26.7335	0.35006	-
HAOR_10439	22.8356	3.34682	-2.77042	PF00082.19 Peptidase_S8; PF05922.13 Inhibitor_I9
HAOR_11460	6.31545	8.73239	0.467491	PF00026.20 Asp
HAOR_2321	1.77367	7.29247	2.03967	PF14021.3 DUF4237
HAOR_10066	9.37328	8.77179	-0.0956827	-
HAOR_2069	11.467	7.37132	-0.637493	PF00082.19 Peptidase_S8
HAOR_13199	141.239	47.4114	-1.57483	PF01375.14 Enterotoxin_a
HAOR_7920	7.42331	1.1645	-2.67235	PF01070.15 FMN_dh
HAOR_526	12.7736	23.5323	0.881477	PF12697.4 Abhydrolase_6
HAOR_5898	5.46388	1.59149	-1.77955	PF00194.18 Carb_anhydrase
HAOR_4274	7.75026	29.6651	1.93645	PF00187.16 Chitin_bind_1; PF01522.18 Polysacc_deac_1
HAOR_2747	28.1023	9.84047	-1.51389	-
HAOR_6954	9.48082	17.6778	0.898855	PF00067.19 p450
HAOR_2182	6.55704	9.36065	0.513564	PF01764.22 Lipase_3; PF05764.10 YL1
HAOR_5220	69.9224	23.6187	-1.56583	PF00450.19 Peptidase_S10
HAOR_6940	15.3317	26.3125	0.779231	PF03067.12 LPMO_10
HAOR_10277	60.6494	5.70281	-3.41075	-
HAOR_9066	5.30044	5.77321	0.123262	PF01593.21 Amino_oxidase
HAOR_8667	7.29426	5.01343	-0.540964	PF03372.20 Exo_endo_phos
HAOR_50	3.24553	0.960121	-1.75717	PF04616.11 Glyco_hydro_43
HAOR_8649	0.613368	2.43272	1.98775	PF00732.16 GMC_oxred_N; PF05199.10 GMC_oxred_C
HAOR_5568	11.2164	3.40478	-1.71998	PF07971.9 Glyco_hydro_92; PF07971.9 Glyco_hydro_92
HAOR_2634	2.91333	5.79116	0.991183	PF00194.18 Carb_anhydrase; PF00840.17 Glyco_hydro_7
HAOR_6715	164.645	1.3709	-6.90809	-
HAOR_14468	79.744	8.31068	-3.26234	PF00295.14 Glyco_hydro_28
HAOR_8977	58.5038	3.03063	-4.27084	-
HAOR_9764	54.4706	16.4742	-1.72527	PF00884.20 Sulfatase
HAOR_7850	20.6171	9.89625	-1.05889	PF00089.23 Trypsin
HAOR_8902	2.13288	5.87892	1.46275	PF12708.4 Pectate_lyase_3
HAOR_5438	13.6578	7.20689	-0.922276	PF01266.21 DAO
HAOR_3910	36.157	17.5732	-1.0409	PF14273.3 DUF4360
HAOR_9361	6.57436	4.39497	-0.580997	PF00246.21 Peptidase_M14
HAOR_6097	31.707	20.8886	-0.602086	-
HAOR_10869	22.3721	7.40189	-1.59574	PF05577.9 Peptidase_S28
HAOR_7473	8.18333	2.56235	-1.67522	-
HAOR_3432	14.9586	11.97	-0.321552	PF07969.8 Amidohydro_3
HAOR_10351	40.5934	3.98179	-3.34976	PF13472.3 Lipase_GDSL_2
HAOR_10212	1.55296	4.69879	1.59727	PF00080.17 Sod_Cu
HAOR_7453	5.62765	2.77522	-1.01993	-
HAOR_7900	178.216	4.72205	-5.23807	PF01328.14 Peroxidase_2
HAOR_8476	21.3818	20.0782	-0.0907534	PF00194.18 Carb_anhydrase
HAOR_8268	10.4607	8.3688	-0.321887	-
HAOR_1468	0	3.85958	-	PF00400.29 WD40; PF05729.9 NACHT
HAOR_3963	25.022	4.87221	-2.36055	PF00246.21 Peptidase_M14
HAOR_7072	5.87074	8.09504	0.463496	PF00082.19 Peptidase_S8; PF02225.19 PA
HAOR_2439	3.01869	5.5796	0.886239	PF01522.18 Polysacc_deac_1
HAOR_4241	67.8161	12.1538	-2.48022	-
HAOR_5979	4.26798	20.9299	2.29394	PF03443.11 Glyco_hydro_61
HAOR_3533	5.64061	5.11163	-0.142068	PF00328.19 His_Phos_2
HAOR_1234	40.8543	10.8084	-1.91833	-
HAOR_12268	7.17011	9.55398	0.414107	PF00656.19 Peptidase_C14
HAOR_5301	0	19.769	-	PF12296.5 HsbA
HAOR_10863	1.46511	3.62043	1.30515	PF16499.2 Melibiase_2
HAOR_9270	0	7.15014	-	-
HAOR_2311	0.954802	2.60375	1.44732	PF00082.19 Peptidase_S8; PF05922.13 Inhibitor_I9
HAOR_9646	9.32893	4.32133	-1.11024	PF00251.17 Glyco_hydro_32N; PF08244.9 Glyco_hydro_32C
HAOR_11305	2.2858	13.6844	2.58176	PF00141.20 peroxidase
HAOR_3934	7.79502	5.10441	-0.610809	PF03422.12 CBM_6; PF04616.11 Glyco_hydro_43
HAOR_12743	11.9506	22.3	0.899961	-
HAOR_13169	212.93	51.0445	-2.06055	PF00561.17 Abhydrolase_1; PF08386.7 Abhydrolase_4
HAOR_1368	16.0943	11.4728	-0.488332	PF01095.16 Pectinesterase
HAOR_11314	43.6121	13.7568	-1.66458	PF16499.2 Melibiase_2
HAOR_527	1.81656	6.36082	1.808	PF03372.20 Exo_endo_phos
HAOR_2631	12.5699	17.0032	0.435833	PF10282.6 Lactonase
HAOR_629	51.0273	17.1025	-1.57706	PF07992.11 Pyr_redox_2
HAOR_4826	4.19161	4.74465	0.178797	PF00150.15 Cellulase
HAOR_11506	4.1515	6.36119	0.615664	PF01565.20 FAD_binding_4; PF08031.9 BBE
HAOR_1425	16.3776	5.83974	-1.48775	PF00710.17 Asparaginase
HAOR_8506	6.43333	5.26314	-0.289642	PF00732.16 GMC_oxred_N; PF05199.10 GMC_oxred_C
HAOR_14056	74.7498	19.7167	-1.92265	PF14856.3 Hce2
HAOR_6676	4.51657	1.33247	-1.76112	PF11327.5 DUF3129
HAOR_6910	31.7075	2.4839	-3.67415	PF09362.7 DUF1996
HAOR_6162	7.83954	18.5421	1.24196	PF01494.16 FAD_binding_3
HAOR_10471	3.70373	8.74811	1.23999	PF00082.19 Peptidase_S8; PF06280.9 fn3_5
HAOR_6016	7.01805	8.77193	0.321824	-
HAOR_8721	12.2717	9.40484	-0.38386	-
HAOR_11573	9.30278	3.76335	-1.30564	PF03372.20 Exo_endo_phos
HAOR_5562	19.9452	4.10909	-2.27915	PF07992.11 Pyr_redox_2
HAOR_7067	3.69275	3.83235	0.0535337	PF01722.15 BolA; PF09362.7 DUF1996
HAOR_5396	3.06648	3.80121	0.309875	PF07738.10 Sad1_UNC
HAOR_11424	0	8.43878	-	-
HAOR_844	0	2.99061	-	-
HAOR_8692	10.8159	1.54884	-2.80389	PF05630.8 NPP1
HAOR_11054	0	2.40317	-	PF00026.20 Asp
HAOR_11721	15.2336	7.19665	-1.08186	PF03211.10 Pectate_lyase
HAOR_13764	6.71723	4.38236	-0.616158	PF00082.19 Peptidase_S8; PF06280.9 fn3_5
HAOR_8762	83.4111	35.7139	-1.22375	PF05368.10 NmrA
HAOR_295	0	9.22412	-	PF00704.25 Glyco_hydro_18
HAOR_11549	13.5376	7.07859	-0.935438	PF04909.11 Amidohydro_2
HAOR_6493	13.8642	6.82234	-1.02303	PF00856.25 SET
HAOR_8549	64.3121	25.9287	-1.31054	PF13472.3 Lipase_GDSL_2
HAOR_10279	7.99137	6.63924	-0.267425	-
HAOR_2725	1.88449	4.38113	1.21713	PF00497.17 SBP_bac_3
HAOR_13726	4.92486	0.320762	-3.94051	PF01565.20 FAD_binding_4
HAOR_5477	6.72912	1.52409	-2.14247	PF00383.20 dCMP_cyt_deam_1
HAOR_12191	51.1255	1.4116	-5.17864	-
HAOR_10447	8.08174	0.986309	-3.03455	PF00190.19 Cupin_1
HAOR_11144	0	3.23236	-	PF00704.25 Glyco_hydro_18; PF00734.15 CBM_1
HAOR_3122	0.672505	2.81196	2.06396	PF01083.19 Cutinase; PF04082.15 Fungal_trans
HAOR_10454	0	1.78068	-	PF01161.17 PBP
HAOR_3898	36.4803	6.59199	-2.46833	-
HAOR_13325	27.9889	2.30872	-3.59969	PF13933.3 HRXXH
HAOR_14057	17.1412	9.7251	-0.817683	-
HAOR_2705	8.88287	1.93083	-2.2018	-
HAOR_5611	12.4111	7.71536	-0.685826	PF01263.17 Aldose_epim
HAOR_4332	4.28652	6.61484	0.625899	PF00856.25 SET
HAOR_5517	7.38396	5.60779	-0.396962	PF00394.19 Cu-oxidase; PF07731.11 Cu-oxidase_2
HAOR_1064	9.58571	7.12665	-0.427661	PF03068.12 PAD
HAOR_4349	6.15899	17.0878	1.4722	PF01828.14 Peptidase_A4
HAOR_10579	2.42857	1.51828	-0.677669	PF02102.12 Peptidase_M35
HAOR_7901	214.983	10.518	-4.35329	-
HAOR_2492	10.1166	4.35672	-1.21541	PF00144.21 Beta-lactamase; PF00172.15 Zn_clus
HAOR_11603	0.740081	1.1231	0.601731	PF07944.9 Glyco_hydro_127; PF13385.3 Laminin_G_3
HAOR_4026	13.0749	5.49999	-1.2493	-
HAOR_1441	0	1.64264	-	PF01425.18 Amidase
HAOR_14484	2.37053	0.614606	-1.94748	PF00026.20 Asp
HAOR_11244	9.89378	1.07517	-3.20196	PF00264.17 Tyrosinase
HAOR_888	0	2.45427	-	PF00264.17 Tyrosinase
HAOR_11205	3.63448	5.40677	0.573018	PF14498.3 Glyco_hyd_65N_2
HAOR_14256	4.4602	1.85226	-1.26782	PF00732.16 GMC_oxred_N
HAOR_14132	2.1283	3.37321	0.664421	PF00457.14 Glyco_hydro_11
HAOR_5403	19.8399	5.34867	-1.89115	-
HAOR_13411	16.6329	2.22893	-2.89962	PF00128.21 Alpha-amylase; PF00686.16 CBM_20
HAOR_10472	4.73256	1.1262	-2.07116	PF00150.15 Cellulase
HAOR_6799	22.1267	13.0015	-0.76711	-
HAOR_2268	2.77414	1.65121	-0.748517	PF03443.11 Glyco_hydro_61
HAOR_6189	2.41485	4.53768	0.910021	PF01083.19 Cutinase
HAOR_3918	10.3916	1.89518	-2.45501	-
HAOR_11291	3.98319	2.72434	-0.548018	-
HAOR_10388	2.57945	12.4185	2.26736	PF01565.20 FAD_binding_4; PF08031.9 BBE
HAOR_11826	4.84603	0	-	PF01828.14 Peptidase_A4
HAOR_7781	57.9976	11.9678	-2.27684	PF00394.19 Cu-oxidase; PF07731.11 Cu-oxidase_2
HAOR_12681	0	1.47666	-	PF01328.14 Peroxidase_2
HAOR_2410	3.63988	12.4416	1.77321	PF00840.17 Glyco_hydro_7
HAOR_6892	0	2.97413	-	PF00375.15 SDF
HAOR_4223	3.80982	1.93389	-0.978217	PF00561.17 Abhydrolase_1; PF08386.7 Abhydrolase_4
HAOR_1967	0.373477	1.99492	2.41724	PF15979.2 Glyco_hydro_115
HAOR_11739	0	5.36182	-	PF00857.17 Isochorismatase
HAOR_6403	15.0586	20.5763	0.450396	PF03572.15 Peptidase_S41
HAOR_6795	8.80975	3.89311	-1.17818	PF01565.20 FAD_binding_4; PF08031.9 BBE
HAOR_2575	12.7278	6.48693	-0.972375	PF00856.25 SET
HAOR_12568	24.9758	8.44401	-1.56453	PF00187.16 Chitin_bind_1
HAOR_8421	4.3825	4.57496	0.062005	PF00082.19 Peptidase_S8; PF06280.9 fn3_5
HAOR_9090	8.44247	3.04671	-1.47041	PF13450.3 NAD_binding_8
HAOR_5362	0	6.05911	-	PF01161.17 PBP
HAOR_8661	0	1.32014	-	-
HAOR_5503	10.6022	8.89333	-0.253568	PF00188.23 CAP
HAOR_13751	4.89026	5.51667	0.173887	-
HAOR_11580	1.24778	0	-	PF09362.7 DUF1996
HAOR_7921	0	1.74539	-	PF00734.15 CBM_1
HAOR_2552	0	5.97602	-	PF11790.5 Glyco_hydro_cc
HAOR_9682	1.97545	0.567591	-1.79926	PF01476.17 LysM
HAOR_3075	0.782757	3.29952	2.07562	PF00135.25 COesterase; PF06985.8 HET
HAOR_7637	24.8691	1.79412	-3.79301	PF00026.20 Asp
HAOR_11276	1.61534	9.43503	2.54619	PF03443.11 Glyco_hydro_61
HAOR_5522	0	1.14988	-	PF00656.19 Peptidase_C14
HAOR_9888	2.60739	2.01471	-0.372034	PF01179.17 Cu_amine_oxid
HAOR_6123	4.81553	2.5822	-0.899094	PF01979.17 Amidohydro_1
HAOR_96	5.09177	2.5527	-0.996143	-
HAOR_9112	0.845503	1.3126	0.634546	PF13229.3 Beta_helix
HAOR_657	1.3603	2.9352	1.10953	PF01161.17 PBP
HAOR_10287	4.76023	4.88053	0.0360065	-
HAOR_8164	3.01989	2.58814	-0.22258	-
HAOR_7359	10.2788	0	-	PF03443.11 Glyco_hydro_61
HAOR_6858	1.6785	2.07772	0.307829	PF07971.9 Glyco_hydro_92
HAOR_13251	24.9049	7.49573	-1.73229	PF13472.3 Lipase_GDSL_2
HAOR_8811	4.24039	3.24764	-0.384805	-
HAOR_1201	0	10.3919	-	-
HAOR_9922	0	1.3308	-	-
HAOR_2684	3.96224	2.86888	-0.465829	PF00394.19 Cu-oxidase; PF07731.11 Cu-oxidase_2
HAOR_2255	16.5829	6.55091	-1.33993	-
HAOR_13655	0	1.43902	-	PF00082.19 Peptidase_S8
HAOR_3079	0.819705	3.83406	2.2257	PF00251.17 Glyco_hydro_32N
HAOR_6185	2.56587	0	-	-
HAOR_14232	1.60105	5.31228	1.73031	-
HAOR_2284	2.82333	1.37899	-1.03379	PF16010.2 CDH-cyt
HAOR_6841	1.75242	0.691373	-1.34181	PF08309.8 LVIVD
HAOR_13097	0.897947	1.02811	0.195292	PF00067.19 p450
HAOR_1156	36.153	6.50974	-2.47344	PF01375.14 Enterotoxin_a
HAOR_5109	0	7.39534	-	PF11327.5 DUF3129
HAOR_1788	2.56649	7.55037	1.55675	PF00704.25 Glyco_hydro_18
HAOR_8738	1.27413	1.45595	0.192448	PF09362.7 DUF1996
HAOR_6906	2.17335	1.9932	-0.124834	PF00775.18 Dioxygenase_C
HAOR_2460	6.91358	3.01421	-1.19765	PF03009.14 GDPD
HAOR_11474	0	2.62291	-	PF00187.16 Chitin_bind_1; PF01565.20 FAD_binding_4
HAOR_1342	43.3109	7.83123	-2.46742	PF01565.20 FAD_binding_4; PF08031.9 BBE
HAOR_6570	7.29739	4.3195	-0.756516	PF02225.19 PA; PF04389.14 Peptidase_M28
HAOR_8750	0	9.46676	-	PF00394.19 Cu-oxidase; PF07731.11 Cu-oxidase_2
HAOR_10826	6.93674	5.17343	-0.423137	PF07971.9 Glyco_hydro_92
HAOR_5502	14.0019	28.8646	1.04368	PF03330.15 DPBB_1
HAOR_11014	0	3.0067	-	PF12796.4 Ank_2
HAOR_2756	0	3.12396	-	PF06766.8 Hydrophobin_2
HAOR_4097	21.3848	4.08081	-2.38966	PF09362.7 DUF1996
HAOR_8598	2.31707	1.93706	-0.258433	PF00135.25 COesterase
HAOR_13718	1.87473	2.1385	0.189916	PF10528.6 PA14_2
HAOR_1906	3.16152	2.93429	-0.107607	PF00199.16 Catalase; PF06628.9 Catalase-rel
HAOR_7794	3.13541	1.46254	-1.10018	PF00732.16 GMC_oxred_N; PF05199.10 GMC_oxred_C
HAOR_7499	2.05576	0	-	-
HAOR_10508	11.2532	5.52194	-1.02709	-
HAOR_10264	0	6.24858	-	-
HAOR_6912	4.61924	0	-	-
HAOR_5748	0.939221	1.42104	0.597411	PF00078.24 RVT_1
HAOR_3379	3.94067	3.19965	-0.300527	PF00884.20 Sulfatase
HAOR_2361	7.44381	0	-	PF01565.20 FAD_binding_4; PF08031.9 BBE
HAOR_7064	1.79613	2.68153	0.578165	PF16499.2 Melibiase_2
HAOR_2119	19.6685	3.59981	-2.44989	-
HAOR_6501	0	6.67175	-	PF08881.7 CVNH
HAOR_2281	2.66582	1.50702	-0.822881	PF00144.21 Beta-lactamase
HAOR_12323	20.7366	6.78355	-1.61207	PF08881.7 CVNH
HAOR_2500	3.36946	1.85837	-0.85848	-
HAOR_2980	0	4.81129	-	-
HAOR_6161	8.60814	2.31918	-1.89209	PF00024.23 PAN_1; PF09118.8 DUF1929
HAOR_13774	0	1.00385	-	-
HAOR_3913	3.68726	1.31258	-1.49014	PF00245.17 Alk_phosphatase
HAOR_2630	4.16443	0.525487	-2.98639	PF00082.19 Peptidase_S8; PF09286.8 Pro-kuma_activ
HAOR_13865	9.3816	1.90925	-2.29683	-
HAOR_6105	2.3342	1.75401	-0.412271	PF01083.19 Cutinase
HAOR_4028	3.42675	2.22071	-0.62582	PF14273.3 DUF4360
HAOR_8720	3.08565	0	-	PF00264.17 Tyrosinase
HAOR_10455	233.589	31.1368	-2.90728	-
HAOR_12221	0.628512	1.14679	0.867589	PF07971.9 Glyco_hydro_92
HAOR_10340	0	2.44032	-	-
HAOR_6399	13.1657	3.42841	-1.94117	PF01375.14 Enterotoxin_a
HAOR_9936	1.66541	2.71164	0.703288	PF01425.18 Amidase
HAOR_6782	1.05949	0.60918	-0.798429	PF00082.19 Peptidase_S8; PF06280.9 fn3_5
HAOR_2277	18.7656	1.80948	-3.37444	PF03572.15 Peptidase_S41
HAOR_9969	1.6638	0.328156	-2.34203	-
HAOR_11590	14.5207	3.11194	-2.22222	PF13472.3 Lipase_GDSL_2
HAOR_5561	0	1.9015	-	PF12138.5 Spherulin4
HAOR_3426	9.88685	2.43906	-2.01919	PF10503.6 Esterase_phd
HAOR_7639	0	1.2154	-	-
HAOR_9938	0	1.42236	-	PF01822.16 WSC
HAOR_13721	2.74386	1.82466	-0.588579	-
HAOR_8741	2.16873	1.45706	-0.57379	PF00150.15 Cellulase
HAOR_7345	7.73798	4.15682	-0.896477	-
HAOR_7500	0	1.04031	-	-
HAOR_12356	0.928602	1.02002	0.135465	PF00187.16 Chitin_bind_1
HAOR_13882	3.60778	0.996823	-1.8557	PF07110.8 EthD
HAOR_11623	0	3.09793	-	-
HAOR_3884	12.6628	2.5099	-2.33489	-
HAOR_8143	0	2.36769	-	PF14099.3 Polysacc_lyase
HAOR_10463	7.98049	0	-	PF03067.12 LPMO_10
HAOR_8728	0	1.16923	-	PF00067.19 p450
HAOR_10295	4.06532	1.32543	-1.61691	PF01328.14 Peroxidase_2
HAOR_10084	1.98137	1.28941	-0.619787	PF05630.8 NPP1
HAOR_6526	1.66577	1.05917	-0.653255	PF00067.19 p450
HAOR_6574	6.43087	0.806991	-2.99439	-
HAOR_2230	0	1.41081	-	PF00144.21 Beta-lactamase
HAOR_8291	1.26966	0	-	PF04616.11 Glyco_hydro_43
HAOR_4863	2.5779	0	-	PF01083.19 Cutinase
HAOR_7632	2.47873	3.14231	0.342224	PF14498.3 Glyco_hyd_65N_2
HAOR_12837	1.29403	0.509747	-1.34402	PF01476.17 LysM
HAOR_11669	0	1.38769	-	-
HAOR_2293	3.01659	1.07556	-1.48783	PF01083.19 Cutinase
HAOR_2481	0	1.1031	-	PF01391.15 Collagen
HAOR_13685	2.67048	0	-	-
HAOR_6878	0	1.97021	-	PF00246.21 Peptidase_M14
HAOR_3396	0	1.47197	-	PF01328.14 Peroxidase_2
HAOR_10857	4.8281	1.17693	-2.03643	PF00856.25 SET
HAOR_7837	1.0024	0.791291	-0.341178	-
HAOR_6967	0	2.44025	-	PF12296.5 HsbA
HAOR_2228	1.19435	3.05203	1.35354	PF16010.2 CDH-cyt
HAOR_2386	2.44849	0.489583	-2.32227	PF00144.21 Beta-lactamase
HAOR_8703	0	2.40482	-	-
HAOR_5747	1.22989	0.161497	-2.92895	PF00187.16 Chitin_bind_1; PF00704.25 Glyco_hydro_18
HAOR_13804	1.69101	1.00061	-0.757005	PF01822.16 WSC
HAOR_4041	76.0183	14.8279	-2.35803	-
HAOR_7783	11.6996	0	-	PF00106.22 adh_short
HAOR_3110	6.25001	0	-	PF03330.15 DPBB_1
HAOR_5448	6.02233	2.21732	-1.4415	PF03443.11 Glyco_hydro_61
HAOR_7078	5.4932	4.84573	-0.180933	PF13606.3 Ank_3
HAOR_10101	3.97313	0	-	-
HAOR_14203	3.11632	0	-	PF14273.3 DUF4360
HAOR_13496	2.94384	4.56843	0.633999	-
HAOR_11930	2.44456	0	-	-
HAOR_10540	2.27549	0	-	PF03663.11 Glyco_hydro_76
HAOR_13177	2.10356	0	-	PF03443.11 Glyco_hydro_61
HAOR_4052	1.61534	0	-	-
HAOR_6567	0	8.3688	-	-
HAOR_7404	0	1.61973	-	-
HAOR_13773	0	1.58383	-	-
HAOR_13873	0	1.53229	-	PF00176.20 SNF2_N
HAOR_5569	0	1.1689	-	-
HAOR_61	0	1.13275	-	PF00187.16 Chitin_bind_1; PF00704.25 Glyco_hydro_18
1 HDAI2 and DAI6 refer to transcripts expressed by H. oryzae infecting rice roots at 2 and 6 days after inoculation, respectively.

## Sheet: H. oryzae_unannotated
Table S6. Secreted protein-coding gene expressions of H. oryzae unannotated secretome
Gene ID	HDAI21	HDAI6	log2(HDAI6/HDAI2)	Motif
HAOR_11670	3854.45	1202.32	-1.6807	-
HAOR_11747	3227.24	448.264	-2.84788	-
HAOR_7836	2717.87	804.047	-1.75712	-
HAOR_3418	2494.63	1803.76	-0.467818	1;2
HAOR_5964	2099.82	392.359	-2.42002	-
HAOR_3950	1984.54	1541.56	-0.364414	-
HAOR_9954	1480.52	3755.01	1.34271	-
HAOR_13956	1165.35	354.509	-1.71687	-
HAOR_7079	1086.89	1919.75	0.820713	-
HAOR_1955	938.982	147.165	-2.67366	1;2
HAOR_4775	850.811	590.015	-0.528087	1;2
HAOR_9584	830.54	124.592	-2.73684	-
HAOR_12699	802.994	324.285	-1.30813	2
HAOR_9678	788.468	583.711	-0.433798	-
HAOR_13880	703.176	170.2	-2.04665	-
HAOR_12966	658.05	398.788	-0.722575	1;2
HAOR_1195	634.195	382.1	-0.730976	1;2
HAOR_9096	598.924	268.52	-1.15734	-
HAOR_12761	583.487	273.147	-1.09502	-
HAOR_12373	581.491	200.601	-1.53543	1
HAOR_3445	531.572	71.6726	-2.89077	-
HAOR_8554	469.662	158.857	-1.56389	-
HAOR_4083	443.274	273.438	-0.696985	-
HAOR_9063	393.313	370.67	-0.0855425	-
HAOR_6558	378.044	79.3591	-2.25209	-
HAOR_8955	366.035	228.784	-0.677995	1;2
HAOR_10875	308.96	177.108	-0.802791	-
HAOR_13591	304.585	361.073	0.245446	1;2
HAOR_7718	286.62	191.524	-0.581614	2
HAOR_7780	282.407	57.1238	-2.30561	-
HAOR_10243	247.177	81.351	-1.60331	-
HAOR_9015	246.049	239.162	-0.0409575	-
HAOR_9012	225.75	18.5192	-3.60763	-
HAOR_7089	224.282	48.7351	-2.20228	-
HAOR_10224	222.182	130.476	-0.767957	-
HAOR_5978	209.33	212.602	0.0223761	2
HAOR_6450	205.25	126.432	-0.699021	-
HAOR_7112	204.931	48.473	-2.07988	-
HAOR_5518	204.678	16.8845	-3.59958	-
HAOR_9671	201.309	35.7887	-2.49184	1;2
HAOR_8117	192.467	11.5391	-4.06001	1;2
HAOR_1493	190.919	185.412	-0.0422261	-
HAOR_13994	187.131	13.9603	-3.74465	-
HAOR_7310	181.567	10.4304	-4.12164	2
HAOR_2392	168.031	0	-	-
HAOR_7509	166.14	64.3184	-1.3691	-
HAOR_4733	162.035	99.0296	-0.710374	-
HAOR_10753	157.158	45.7449	-1.78053	-
HAOR_2452	152.009	118.834	-0.355209	-
HAOR_11374	151.424	129.409	-0.226656	-
HAOR_10390	147.281	90.7767	-0.698177	-
HAOR_6636	141.778	38.3148	-1.88766	-
HAOR_9619	132.109	88.4093	-0.579459	-
HAOR_4370	130.827	339.734	1.37675	-
HAOR_11508	122.498	14.542	-3.07446	-
HAOR_10606	120.261	41.9677	-1.51882	-
HAOR_13461	118.328	20.0652	-2.56002	-
HAOR_3166	113.694	70.5133	-0.689189	1;2
HAOR_7906	108.725	44.2193	-1.29794	-
HAOR_9352	101.4	31.8223	-1.67195	-
HAOR_12263	96.4607	47.4717	-1.02287	2
HAOR_2384	87.0923	35.8071	-1.2823	-
HAOR_8492	85.9264	47.4315	-0.857256	1;2
HAOR_13129	85.5756	31.4933	-1.44215	-
HAOR_6540	81.6388	45.507	-0.843166	-
HAOR_853	81.0167	43.0209	-0.913182	-
HAOR_13627	80.0586	56.2786	-0.50847	-
HAOR_10421	77.369	27.9957	-1.46655	-
HAOR_12880	68.228	20.8113	-1.713	-
HAOR_13428	67.7082	0	-	-
HAOR_9767	63.9905	9.22286	-2.79457	-
HAOR_3098	62.8258	13.4574	-2.22296	2
HAOR_13868	62.6905	32.9166	-0.929432	-
HAOR_11330	59.3256	5.04686	-3.5552	1
HAOR_14349	54.0967	48.7245	-0.150893	-
HAOR_10392	52.946	64.2223	0.278553	-
HAOR_3173	50.5514	68.7364	0.443323	-
HAOR_4064	50.4638	17.4381	-1.53301	-
HAOR_13321	49.2483	19.8474	-1.31112	-
HAOR_3924	48.505	2.29138	-4.40384	-
HAOR_11297	47.8698	6.41197	-2.90028	-
HAOR_13754	46.3107	29.0026	-0.675163	1;2
HAOR_3532	45.8444	28.2655	-0.697703	-
HAOR_12849	43.7924	11.8669	-1.88374	-
HAOR_11672	43.4133	30.0306	-0.531704	-
HAOR_10827	43.1725	37.9393	-0.18642	-
HAOR_3451	42.8305	52.8971	0.30455	1
HAOR_2561	42.2886	17.4811	-1.27447	-
HAOR_6935	42.2012	21.3125	-0.985584	-
HAOR_5372	38.136	7.94986	-2.26215	-
HAOR_2742	37.8811	100.502	1.40767	-
HAOR_3014	37.1697	17.5091	-1.08602	-
HAOR_10795	33.7465	29.9193	-0.173661	-
HAOR_5365	33.1939	11.5045	-1.52872	-
HAOR_13637	33.0057	7.25745	-2.18518	-
HAOR_3164	32.9263	0	-	-
HAOR_12983	32.2077	0	-	1
HAOR_11272	32.0221	30.5589	-0.0674753	-
HAOR_12549	31.5794	0	-	-
HAOR_2972	30.9087	5.28953	-2.5468	-
HAOR_10598	30.8075	15.4914	-0.991814	-
HAOR_2400	30.5959	35.769	0.225371	-
HAOR_7090	30.1466	8.34105	-1.85369	-
HAOR_8635	29.9414	9.90688	-1.59564	1;2
HAOR_8139	29.5457	7.29262	-2.01844	2
HAOR_3604	29.5263	22.8998	-0.366666	-
HAOR_2383	29.4954	8.16375	-1.85319	-
HAOR_3576	28.3189	17.8703	-0.664201	-
HAOR_2982	27.4682	3.65436	-2.91007	-
HAOR_12307	27.4666	135.084	2.29811	-
HAOR_6898	27.2076	0.685038	-5.31168	-
HAOR_3979	26.087	4.89375	-2.41432	1;2
HAOR_12703	25.569	3.71414	-2.7833	1;2
HAOR_14436	25.4067	7.35241	-1.78892	-
HAOR_13603	25.0438	50.2793	1.00551	-
HAOR_2089	24.452	20.517	-0.253133	-
HAOR_2594	23.9232	39.929	0.739027	-
HAOR_11051	23.8645	0	-	-
HAOR_12366	23.6452	109.963	2.2174	-
HAOR_8197	23.3562	12.1118	-0.947392	-
HAOR_8678	22.1695	37.6996	0.765973	1;2
HAOR_10282	21.8506	16.468	-0.408008	-
HAOR_9363	21.7304	0	-	-
HAOR_1278	20.1141	13.8899	-0.534171	-
HAOR_13672	19.9674	22.8243	0.192924	-
HAOR_11723	19.7112	35.6136	0.853413	-
HAOR_913	19.6878	5.25361	-1.90592	-
HAOR_7634	19.1177	0	-	-
HAOR_131	18.5323	8.39986	-1.1416	-
HAOR_12383	18.346	15.9561	-0.201357	-
HAOR_5312	18.294	5.4031	-1.75951	-
HAOR_10086	17.9429	3.76459	-2.25285	2
HAOR_6137	17.4817	7.79814	-1.16464	-
HAOR_12998	16.0576	117.554	2.872	-
HAOR_8203	16.0104	4.1921	-1.93326	-
HAOR_10400	15.9429	31.4111	0.97836	-
HAOR_14032	15.8606	16.8666	0.0887218	1;2
HAOR_13902	15.8439	14.1897	-0.159083	1;2
HAOR_5303	15.4799	6.49331	-1.25337	-
HAOR_6784	15.3677	12.7718	-0.266939	-
HAOR_6442	15.2368	12.4056	-0.296568	-
HAOR_10105	15.182	0	-	-
HAOR_9991	15.0548	8.90005	-0.758338	-
HAOR_9943	14.6041	96.4186	2.72294	-
HAOR_12448	14.4016	32.9307	1.1932	2
HAOR_12862	14.0984	1.08823	-3.69548	1
HAOR_11771	13.9882	20.4565	0.548349	-
HAOR_10626	13.9834	0	-	-
HAOR_9094	13.3436	6.42854	-1.05358	2
HAOR_5052	12.9028	7.14056	-0.853575	-
HAOR_9865	12.5345	0	-	2
HAOR_1944	12.3025	4.1245	-1.57666	-
HAOR_12281	11.7489	6.45876	-0.863197	-
HAOR_5459	11.7486	12.6183	0.103029	-
HAOR_7747	11.4019	1.80336	-2.66051	-
HAOR_10092	11.2702	16.7297	0.569898	-
HAOR_14237	10.6902	7.0266	-0.60539	-
HAOR_8930	10.5707	6.09635	-0.794053	2
HAOR_2133	10.1369	7.30534	-0.472593	-
HAOR_10339	10.0118	6.07198	-0.721462	-
HAOR_9848	9.77162	2.31816	-2.07562	-
HAOR_13765	9.67054	6.08529	-0.66827	-
HAOR_7816	9.64034	3.13295	-1.62156	1
HAOR_5728	9.52838	6.17997	-0.624631	-
HAOR_13143	9.27645	5.5253	-0.74752	-
HAOR_8719	9.10894	7.61639	-0.258176	1
HAOR_10213	9.10306	75.5031	3.05211	-
HAOR_1093	9.06113	10.3341	0.18965	-
HAOR_14047	8.83923	5.03912	-0.810749	-
HAOR_9836	8.79902	3.8401	-1.1962	1
HAOR_46	8.62181	0	-	-
HAOR_6677	8.17136	13.5336	0.727898	-
HAOR_10077	7.81392	0	-	-
HAOR_14058	7.65116	6.16787	-0.310906	-
HAOR_12935	7.61148	14.6885	0.948438	-
HAOR_8417	7.57445	3.52407	-1.1039	-
HAOR_9059	7.38024	4.40924	-0.743138	-
HAOR_6426	7.25413	11.6328	0.681324	-
HAOR_3962	6.95007	0	-	3
HAOR_11326	6.8892	2.7418	-1.32921	-
HAOR_8746	6.74648	6.25402	-0.109351	-
HAOR_3448	6.69186	6.1723	-0.116599	2
HAOR_6188	6.3728	0	-	-
HAOR_10624	6.21765	0	-	-
HAOR_9097	5.96715	0	-	-
HAOR_4470	5.94674	3.32625	-0.838202	-
HAOR_2399	5.90724	1.03298	-2.51567	-
HAOR_8687	5.74104	8.22213	0.5182	1
HAOR_13574	5.54814	0	-	-
HAOR_3329	5.44697	5.54794	0.0264983	1;2
HAOR_12776	5.38463	10.7736	1.00058	-
HAOR_9377	5.2563	5.16793	-0.0244611	-
HAOR_13081	5.23037	6.65104	0.346667	-
HAOR_9669	5.14556	2.79405	-0.88097	-
HAOR_8413	5.0641	10.5166	1.05429	-
HAOR_14061	5.05384	0	-	-
HAOR_10473	4.95887	3.11953	-0.668683	1;2
HAOR_11782	4.84968	0.800618	-2.5987	1;2
HAOR_13862	4.79768	3.87653	-0.307571	-
HAOR_6552	4.66535	2.76748	-0.753412	-
HAOR_3524	4.60537	6.45737	0.48763	-
HAOR_1271	4.55515	1.43886	-1.66257	1;2
HAOR_1831	4.09363	9.24231	1.17487	-
HAOR_7602	3.91166	1.49214	-1.3904	1;2
HAOR_9912	3.89078	8.56702	1.13873	-
HAOR_10898	3.77745	4.79553	0.344278	-
HAOR_9106	3.65293	1.45477	-1.32826	2
HAOR_6844	3.59306	5.93007	0.722836	-
HAOR_1059	3.37502	10.2026	1.59597	1;2
HAOR_10752	3.35031	1.20289	-1.47779	-
HAOR_7892	3.34908	1.33247	-1.32966	-
HAOR_12864	3.3184	4.91096	0.565517	1
HAOR_8791	3.21633	7.87077	1.29109	-
HAOR_6986	3.1754	0	-	1
HAOR_3141	3.1193	5.60077	0.844403	-
HAOR_2095	3.11841	2.0872	-0.579242	2
HAOR_12516	3.04339	9.70854	1.67358	-
HAOR_8212	3.04298	0.910184	-1.74125	-
HAOR_11698	2.87944	6.54714	1.18508	2
HAOR_4382	2.84188	0	-	-
HAOR_5565	2.82693	0	-	-
HAOR_8412	2.82222	1.14431	-1.30235	-
HAOR_8085	2.76785	3.56059	0.363351	-
HAOR_7247	2.72784	2.9808	0.127941	-
HAOR_1106	2.41198	0	-	-
HAOR_11279	2.37634	0	-	2
HAOR_8327	2.20698	0	-	-
HAOR_13510	2.15363	17.4384	3.01743	-
HAOR_8217	2.0914	3.08618	0.561353	1;2
HAOR_7753	2.03267	0.805146	-1.33605	-
HAOR_9045	1.67535	5.84588	1.80296	-
HAOR_13716	1.49522	1.25346	-0.254442	-
HAOR_5608	1.46539	0.960558	-0.60934	-
HAOR_14459	1.41901	3.64333	1.36037	2
HAOR_9522	1.32472	0.769016	-0.784602	-
HAOR_3457	1.26082	5.2563	2.05969	-
HAOR_11553	1.25555	10.1029	3.00838	-
HAOR_11019	1.23384	5.82923	2.24015	-
HAOR_77	1.15361	11.7944	3.35387	-
HAOR_13756	1.09246	3.26744	1.58058	-
HAOR_6031	0	1.00707	-	-
HAOR_6187	0	5.47049	-	-
HAOR_6374	0	2.40545	-	-
HAOR_7180	0	4.44201	-	-
HAOR_7374	0	2.40545	-	-
HAOR_7751	0	1.08823	-	1;2
HAOR_7771	0	1.16859	-	3
HAOR_7854	0	18.4251	-	-
HAOR_7894	0	1.05135	-	-
HAOR_1012	0	2.27397	-	-
HAOR_729	0	2.8514	-	-
HAOR_847	0	3.15766	-	2
HAOR_8653	0	3.87868	-	-
HAOR_8850	0	7.21636	-	-
HAOR_9108	0	3.4853	-	-
HAOR_9334	0	2.88288	-	-
HAOR_9336	0	1.31374	-	-
HAOR_1343	0	1.93602	-	-
HAOR_1413	0	11.3225	-	-
HAOR_1615	0	1.07517	-	-
HAOR_1627	0	8.86289	-	2
HAOR_9807	0	2.95861	-	-
HAOR_9854	0	30.5817	-	-
HAOR_9968	0	1.04819	-	2
HAOR_10720	0	16.6851	-	-
HAOR_10868	0	7.50322	-	-
HAOR_11269	0	7.33631	-	-
HAOR_11466	0	4.70927	-	2
HAOR_3529	0	1.20823	-	-
HAOR_12114	0	1.92429	-	-
HAOR_12421	0	6.23561	-	-
HAOR_12692	0	3.29227	-	-
HAOR_3899	0	1.25189	-	-
HAOR_12846	0	1.00385	-	-
HAOR_4401	0	8.49857	-	2
HAOR_4549	0	43.1324	-	-
HAOR_13502	0	13.6825	-	-
HAOR_13558	0	1.60158	-	-
HAOR_13874	0	1.60124	-	-
HAOR_13943	0	7.29529	-	-
HAOR_5085	0	3.71672	-	-
HAOR_5360	0	11.6036	-	-
HAOR_5478	0	2.62214	-	-
HAOR_5543	0	6.70807	-	-
HAOR_5585	0	2.9395	-	-
HAOR_5607	0	2.08625	-	-
HAOR_5759	0	9.35036	-	-
1 HDAI2 and DAI6 refer to transcripts expressed by H. oryzae infecting rice roots at 2 and 6 days after inoculation, respectively.

## Sheet: M.oryzae_annotated
Table S6. Secreted protein-coding gene expressions of M. oryzae annotated secretome
Gene_id	MDAI21	MDAI6	log2(MDAI6/MDAI2)	PFAM
MGG_09842	19042.7	1199.07	-3.98925	-
MGG_10315	15413	31824.6	1.04599	PF01185.15 Hydrophobin
MGG_08817	11826	7649.46	-0.628532	-
MGG_15267	5264.32	9741.83	0.887946	PF05730.8 CFEM
MGG_03791	4231.99	127.453	-5.0533	PF13499.3 EF-hand_7
MGG_08994	2368.24	93.3717	-4.66469	PF00857.17 Isochorismatase
MGG_09641	1982.61	1077.3	-0.879981	PF10342.6 GPI-anchored
MGG_06538	1911.75	16090.4	3.07323	PF04681.9 Bys1
MGG_05344	1694.51	13634.8	3.00835	PF07249.9 Cerato-platanin
MGG_13654	1582.94	603.21	-1.39187	-
MGG_08300	1371.07	672.428	-1.02785	-
MGG_05406	1205.49	1382.21	0.197357	-
MGG_08589	1139.3	107.282	-3.40867	PF12697.4 Abhydrolase_6
MGG_01064	1062.68	855.694	-0.31254	-
MGG_07234	869.895	711.992	-0.28898	PF00254.25 FKBP_C
MGG_02851	518.85	405.813	-0.354502	-
MGG_03593	516.87	338.015	-0.612714	-
MGG_10456	448.864	3399.83	2.92111	-
MGG_06169	418.467	409.794	-0.030215	PF00264.17 Tyrosinase
MGG_09527	412.715	338.399	-0.286421	-
MGG_03670	362.583	607.609	0.744832	PF00082.19 Peptidase_S8; PF05922.13 Inhibitor_I9
MGG_10252	351.715	190.27	-0.886359	PF00190.19 Cupin_1
MGG_11224	342.732	190.635	-0.846268	-
MGG_02503	325.904	337.343	0.0497692	PF00012.17 HSP70
MGG_05608	322.367	426.417	0.403561	-
MGG_07791	319.814	2915.05	3.18822	-
MGG_05232	319.499	2136.18	2.74115	PF10645.6 Carb_bind
MGG_04944	301.394	206.063	-0.548565	PF11937.5 DUF3455
MGG_05753	285.17	315.057	0.143791	PF00085.17 Thioredoxin; PF13848.3 Thioredoxin_6
MGG_00052	283.08	841.453	1.57167	-
MGG_00505	249.979	194.759	-0.360117	PF03856.10 SUN
MGG_08164	249.347	217.685	-0.195913	PF00085.17 Thioredoxin; PF07749.9 ERp29
MGG_14602	248.24	20.6073	-3.59051	PF02055.13 Glyco_hydro_30; PF17189.1 Glyco_hydro_30C
MGG_14061	228.831	45.3315	-2.3357	PF00190.19 Cupin_1
MGG_00081	226.642	324.359	0.517176	-
MGG_05844	221.365	201.492	-0.135705	PF00150.15 Cellulase
MGG_08624	220.852	151.98	-0.539198	PF04622.9 ERG2_Sigma1R
MGG_02253	216.714	303.46	0.485714	PF11327.5 DUF3129
MGG_05716	206.416	108.51	-0.927727	-
MGG_07676	205.481	35.3276	-2.54014	PF03067.12 LPMO_10
MGG_04672	187.326	168.407	-0.153599	PF00856.25 SET
MGG_01542	184.595	2309.29	3.64501	PF00331.17 Glyco_hydro_10
MGG_15022	177.207	612.357	1.78894	PF16541.2 AltA1
MGG_09100	169.982	151.636	-0.16477	PF01083.19 Cutinase
MGG_06004	167.821	130.129	-0.366981	PF01145.22 Band_7
MGG_08593	166.428	128.363	-0.374669	-
MGG_03245	161.993	169.463	0.0650388	PF01263.17 Aldose_epim
MGG_10914	160.094	55.806	-1.52043	-
MGG_14344	148.444	49.0269	-1.59827	PF00293.25 NUDIX
MGG_08096	146.718	142.774	-0.0393126	PF01105.21 EMP24_GP25L
MGG_14156	143.667	48.5187	-1.56612	PF00293.25 NUDIX
MGG_00992	141.981	92.2891	-0.621466	PF11327.5 DUF3129
MGG_12275	136.124	117.238	-0.215481	PF13668.3 Ferritin_2
MGG_08424	134.324	3151.42	4.55221	PF00457.14 Glyco_hydro_11
MGG_04732	131.641	35.2159	-1.90231	PF00704.25 Glyco_hydro_18
MGG_12906	123.2	166.473	0.434286	-
MGG_14966	116.556	229.526	0.977634	PF00187.16 Chitin_bind_1; PF01522.18 Polysacc_deac_1
MGG_00110	112.363	40.765	-1.46276	PF13472.3 Lipase_GDSL_2
MGG_06068	111.442	187.119	0.747663	-
MGG_02853	109.77	124.116	0.177205	PF02265.13 S1-P1_nuclease
MGG_02275	108.051	71.5639	-0.594409	PF05577.9 Peptidase_S28
MGG_08559	105.482	88.901	-0.246725	-
MGG_10400	102.646	213.26	1.05494	PF00332.15 Glyco_hydro_17
MGG_13868	99.0027	20.4667	-2.27419	-
MGG_10171	98.4731	139.584	0.503332	PF04389.14 Peptidase_M28
MGG_07556	98.4367	55.8839	-0.816764	-
MGG_06009	98.0697	1022.14	3.38164	PF05270.10 AbfB; PF09206.8 ArabFuran-catal
MGG_10477	96.118	49.0774	-0.969748	PF13472.3 Lipase_GDSL_2
MGG_07715	94.9323	70.6466	-0.426279	PF00722.18 Glyco_hydro_16
MGG_05663	91.4672	157.639	0.785298	PF00450.19 Peptidase_S10; PF05388.8 Carbpep_Y_N
MGG_01557	89.2415	117.92	0.402022	PF02221.12 E1_DerP2_DerF2
MGG_09321	84.8589	37.6822	-1.17118	-
MGG_07810	83.8175	15.7639	-2.41063	-
MGG_12114	83.364	70.0605	-0.250823	PF06842.9 DUF1242
MGG_00245	82.9679	42.3376	-0.970614	PF03067.12 LPMO_10
MGG_09398	81.4724	92.8818	0.189085	PF00141.20 peroxidase
MGG_09716	80.1353	78.8701	-0.0229594	PF00246.21 Peptidase_M14; PF02244.13 Propep_M14
MGG_06834	79.1014	4895.78	5.95169	PF00840.17 Glyco_hydro_7
MGG_03439	77.2665	56.2281	-0.458552	PF01975.14 SurE
MGG_06771	76.7912	89.3667	0.218796	PF00187.16 Chitin_bind_1
MGG_09351	76.187	50.9398	-0.580752	PF00026.20 Asp
MGG_04715	74.135	36.7695	-1.01165	PF15786.2 PET117
MGG_08577	73.0756	33.1839	-1.13891	PF11790.5 Glyco_hydro_cc
MGG_07502	72.3787	58.3547	-0.310716	PF00226.28 DnaJ
MGG_06069	70.174	69.3846	-0.0163211	PF03443.11 Glyco_hydro_61
MGG_04920	69.9871	94.8083	0.437924	PF02089.12 Palm_thioest
MGG_14157	68.6599	55.2669	-0.313052	PF00264.17 Tyrosinase
MGG_09372	67.4795	65.282	-0.047764	PF02469.19 Fasciclin
MGG_01655	65.9916	66.6186	0.0136426	PF01822.16 WSC
MGG_07016	65.5763	183.716	1.48623	PF01764.22 Lipase_3; PF03893.13 Lipase3_N
MGG_10276	65.4123	16.7956	-1.96148	-
MGG_03858	64.6291	33.7523	-0.937198	PF07156.11 Prenylcys_lyase; PF13450.3 NAD_binding_8
MGG_07704	64.2237	42.7656	-0.586655	PF00246.21 Peptidase_M14
MGG_00570	64.2228	109.686	0.772222	-
MGG_09875	63.7941	35.2977	-0.853849	PF11327.5 DUF3129
MGG_03817	63.7499	43.8974	-0.538288	PF05572.10 Peptidase_M43
MGG_07877	63.4863	39.1964	-0.695724	PF00326.18 Peptidase_S9; PF07676.9 PD40
MGG_08480	63.1152	25.9997	-1.27949	PF00561.17 Abhydrolase_1
MGG_02814	60.7181	33.5433	-0.856102	-
MGG_03844	59.8231	118.747	0.989116	PF04616.11 Glyco_hydro_43
MGG_02638	59.6771	269.424	2.17463	-
MGG_00659	59.4756	351.785	2.56432	PF12708.4 Pectate_lyase_3
MGG_01956	58.1729	12.4153	-2.22823	-
MGG_09465	57.6504	58.8784	0.0304078	-
MGG_07973	57.4364	145.558	1.34156	-
MGG_11913	55.6052	132.571	1.25347	PF04991.10 LicD
MGG_04756	55.2007	52.5233	-0.071729	PF01425.18 Amidase
MGG_08795	54.9053	28.1234	-0.965174	PF00067.19 p450
MGG_08200	53.9944	32.1952	-0.745964	PF00141.20 peroxidase; PF01822.16 WSC
MGG_14307	53.7052	31.4009	-0.774256	PF00394.19 Cu-oxidase
MGG_01326	52.4528	56.3484	0.103355	PF07217.8 Het-C
MGG_07686	52.1665	1253.24	4.5864	PF03443.11 Glyco_hydro_61
MGG_02297	51.9695	47.719	-0.123101	PF07915.10 PRKCSH
MGG_09848	51.8271	84.0278	0.69716	-
MGG_09159	51.6063	46.7159	-0.143634	PF01522.18 Polysacc_deac_1
MGG_03755	49.866	9.34928	-2.41513	PF00188.23 CAP
MGG_03338	49.7553	560.28	3.49323	PF13472.3 Lipase_GDSL_2
MGG_08399	46.4967	10.3269	-2.17072	-
MGG_08973	46.3015	31.2647	-0.566524	PF00085.17 Thioredoxin; PF13848.3 Thioredoxin_6
MGG_01328	45.6973	141.456	1.63017	PF02015.13 Glyco_hydro_45
MGG_02898	45.0239	76.6054	0.766755	PF00026.20 Asp
MGG_00230	44.9951	13.9395	-1.69059	PF01375.14 Enterotoxin_a
MGG_01732	44.6799	285.046	2.6735	PF10282.6 Lactonase
MGG_14513	44.5096	30.4593	-0.547234	PF13450.3 NAD_binding_8
MGG_10414	44.2757	60.8067	0.457715	PF00135.25 COesterase
MGG_07868	43.3946	61.1122	0.493945	PF00331.17 Glyco_hydro_10
MGG_01885	42.592	71.9138	0.755686	PF00933.18 Glyco_hydro_3
MGG_09389	42.5829	81.7441	0.94084	PF00856.25 SET
MGG_10843	42.4748	30.782	-0.46452	PF16782.2 SIL1
MGG_00588	42.2922	36.0271	-0.231309	PF08547.9 CIA30
MGG_09726	41.8179	209.027	2.3215	PF07745.10 Glyco_hydro_53
MGG_09314	41.6545	89.1489	1.09774	PF13472.3 Lipase_GDSL_2
MGG_09922	41.2916	64.4828	0.643066	PF00728.19 Glyco_hydro_20; PF14845.3 Glycohydro_20b2
MGG_14129	41.121	40.9236	-0.00694229	PF11578.5 DUF3237
MGG_08623	40.3277	31.3671	-0.362519	PF01055.23 Glyco_hydro_31; PF13802.3 Gal_mutarotas_2
MGG_01085	39.0173	96.4187	1.3052	PF01965.21 DJ-1_; PFpI
MGG_03346	38.747	38.528	-0.00817732	PF01112.15 Asparaginase_2
MGG_03692	38.4406	47.256	0.297867	PF04389.14 Peptidase_M28
MGG_09188	38.1023	42.3065	0.151001	PF11937.5 DUF3455
MGG_03461	37.9668	233.634	2.62144	PF01522.18 Polysacc_deac_1
MGG_01146	37.7698	295.623	2.96845	PF01083.19 Cutinase
MGG_09404	37.4939	18.5177	-1.01775	PF07519.8 Tannase
MGG_10280	37.3604	18.4315	-1.01934	-
MGG_08275	36.9861	49.6473	0.424732	-
MGG_13626	36.8053	184.35	2.32446	PF16499.2 Melibiase_2
MGG_06786	36.803	54.7228	0.572319	PF00085.17 Thioredoxin
MGG_00994	35.7825	155.591	2.12043	PF01532.17 Glyco_hydro_47
MGG_05751	35.5327	33.5931	-0.0809824	-
MGG_08046	34.0396	3.68362	-3.20802	PF00394.19 Cu-oxidase
MGG_05982	33.3872	167.775	2.32916	-
MGG_03565	33.0335	41.8124	0.340001	PF00226.28 DnaJ; PF13181.3 TPR_8
MGG_02818	32.9412	13.1918	-1.32025	PF01565.20 FAD_binding_4; PF08031.9 BBE
MGG_02502	32.8344	1180.47	5.16801	PF03443.11 Glyco_hydro_61
MGG_02368	32.5148	25.3819	-0.357296	PF09118.8 DUF1929
MGG_09352	32.4706	43.4104	0.418907	PF00082.19 Peptidase_S8; PF06280.9 fn3_5
MGG_04194	32.246	53.3745	0.72703	PF00657.19 Lipase_GDSL
MGG_04128	31.6492	30.9224	-0.0335167	PF06824.8 DUF1237
MGG_09109	31.4338	38.248	0.283068	PF09362.7 DUF1996
MGG_08957	31.1199	5.07796	-2.61552	-
MGG_00703	30.7995	12.3103	-1.32304	PF11327.5 DUF3129
MGG_10877	30.6613	10.567	-1.53685	PF00141.20 peroxidase
MGG_07749	30.1117	28.0455	-0.102555	-
MGG_09134	30.0452	114.722	1.93294	PF06766.8 Hydrophobin_2
MGG_11574	29.7423	27.3192	-0.122601	PF00491.18 Arginase
MGG_08088	29.5854	20.027	-0.562939	PF13257.3 DUF4048
MGG_02532	29.0927	10.4177	-1.48162	PF00840.17 Glyco_hydro_7
MGG_14692	28.804	35.7547	0.311864	PF13472.3 Lipase_GDSL_2
MGG_11036	28.4512	252.761	3.15121	PF00732.16 GMC_oxred_N
MGG_02245	28.3986	933.811	5.03924	PF00331.17 Glyco_hydro_10; PF00734.15 CBM_1
MGG_06610	28.3237	15.3355	-0.885135	-
MGG_05338	28.1624	256.807	3.18884	PF10282.6 Lactonase
MGG_08011	27.8347	25.8513	-0.106648	PF01266.21 DAO
MGG_09717	27.364	34.1736	0.320603	PF01565.20 FAD_binding_4; PF08031.9 BBE
MGG_06906	27.1885	30.5651	0.168889	PF00246.21 Peptidase_M14
MGG_08497	26.6553	46.8737	0.814356	-
MGG_03356	26.6104	397.156	3.89964	-
MGG_12828	26.6046	39.8188	0.581774	PF01764.22 Lipase_3
MGG_05785	26.4166	20.4299	-0.370763	PF00251.17 Glyco_hydro_32N; PF08244.9 Glyco_hydro_32C
MGG_14801	26.3832	22.8546	-0.207135	PF00294.21
MGG_04045	26.3692	23.7462	-0.151157	PF03200.13 Glyco_hydro_63; PF16923.2 Glyco_hydro_63N
MGG_04202	26.3382	81.095	1.62246	PF11327.5 DUF3129
MGG_09246	26.1477	27.8076	0.0887952	PF00082.19 Peptidase_S8
MGG_03919	25.9576	31.8778	0.296395	PF07217.8 Het-C
MGG_06587	25.885	11.4459	-1.17729	PF04389.14 Peptidase_M28
MGG_08537	25.8135	209.017	3.01742	PF01670.13 Glyco_hydro_12
MGG_01970	25.6534	25.7162	0.00352743	PF01546.25 Peptidase_M20; PF07687.11 M20_dimer
MGG_10275	25.4629	53.7252	1.0772	PF00149.25 Metallophos
MGG_05351	25.3299	15.3399	-0.723552	PF00187.16 Chitin_bind_1
MGG_05914	25.235	23.7028	-0.0903686	PF00264.17 Tyrosinase
MGG_12939	25.1858	18.8043	-0.421548	PF00187.16 Chitin_bind_1; PF01522.18 Polysacc_deac_1
MGG_01974	24.8916	28.9856	0.219677	PF08881.7 CVNH
MGG_03374	24.3514	49.0417	1.01	PF00150.15 Cellulase
MGG_14711	24.057	15.6464	-0.620626	-
MGG_09692	23.3481	23.8943	0.0333614	PF02225.19 PA; PF04389.14 Peptidase_M28
MGG_06648	22.9923	21.9296	-0.0682713	PF00012.17 HSP70
MGG_14917	22.9528	34.9422	0.6063	PF01344.22 Kelch_1; PF13418.3 Kelch_4
MGG_10371	22.7501	20.1023	-0.178512	PF00462.21 Glutaredoxin
MGG_00618	22.6939	16.9333	-0.422441	PF01095.16 Pectinesterase
MGG_02340	22.6892	9.0081	-1.33271	PF07470.10 Glyco_hydro_88
MGG_09602	22.5952	85.0395	1.91212	PF01179.17 Cu_amine_oxid
MGG_07512	22.5905	16.7132	-0.434728	PF08760.8 DUF1793
MGG_09360	22.306	20.4137	-0.127894	PF03372.20 Exo_endo_phos
MGG_02841	22.2022	16.235	-0.451595	PF00557.21 Peptidase_M24
MGG_05797	21.9646	47.7524	1.12039	PF11051.5 Mannosyl_trans3
MGG_03364	21.5768	366.319	4.08555	PF14273.3 DUF4360
MGG_08610	21.4696	11.0131	-0.963075	-
MGG_04516	21.2932	25.1142	0.238111	PF04724.10 Glyco_transf_17
MGG_06234	20.9575	6.01702	-1.80035	-
MGG_03468	20.8913	4.70461	-2.15076	PF01476.17 LysM
MGG_11553	20.8408	75.1743	1.85083	-
MGG_10333	20.7062	15.9284	-0.378461	PF00704.25 Glyco_hydro_18; PF00734.15 CBM_1
MGG_09988	20.4677	142.647	2.80103	PF04616.11 Glyco_hydro_43
MGG_14055	20.3855	44.5298	1.12723	PF01229.14 Glyco_hydro_39
MGG_05865	20.0988	20.5781	0.0340004	PF00187.16 Chitin_bind_1
MGG_10798	19.5243	22.8234	0.225243	PF07510.8 DUF1524
MGG_03995	19.365	7.27824	-1.41179	PF00450.19 Peptidase_S10
MGG_03187	19.0749	19.7141	0.0475524	PF07724.11 AAA_2; PF10431.6 ClpB_D2-small
MGG_03882	18.7193	25.6506	0.454466	PF01019.18 G_glu_transpept
MGG_05798	18.1623	26.6444	0.552885	PF01083.19 Cutinase
MGG_04514	17.763	14.4385	-0.298954	PF01793.13 Glyco_transf_15
MGG_10799	17.7106	13.9811	-0.341135	PF00328.19 His_Phos_2
MGG_06843	17.6323	29.3699	0.736118	PF04616.11 Glyco_hydro_43; PF05270.10 AbfB
MGG_11475	17.5569	29.8264	0.764552	PF01532.17 Glyco_hydro_47
MGG_09818	17.537	31.3997	0.840349	PF00026.20 Asp
MGG_06780	17.4887	19.0372	0.122398	PF00754.22 F5_F8_type_C; PF01120.14 Alpha_L_fucos
MGG_15479	17.4578	40.2224	1.20413	PF13472.3 Lipase_GDSL_2
MGG_14628	17.0748	15.1804	-0.169659	PF03583.11 LIP
MGG_15423	16.8507	14.8436	-0.182967	PF05577.9 Peptidase_S28
MGG_00779	16.7015	10.4713	-0.673537	PF00732.16 GMC_oxred_N; PF05199.10 GMC_oxred_C
MGG_09805	16.6523	9.92201	-0.747017	PF16499.2 Melibiase_2
MGG_08047	16.2801	12.8981	-0.335951	PF03009.14 GDPD
MGG_08614	16.2156	24.273	0.58197	PF00856.25 SET
MGG_02239	16.0532	16.7936	0.0650506	PF11578.5 DUF3237
MGG_02819	15.8727	20.3947	0.361647	-
MGG_00683	15.8643	15.6067	-0.0236183	PF04137.12 ERO1
MGG_08041	15.7752	17.7401	0.169356	PF05572.10 Peptidase_M43
MGG_07677	15.6986	109.794	2.80609	PF13472.3 Lipase_GDSL_2
MGG_13261	15.6027	7.14867	-1.12605	-
MGG_01195	15.5853	35.7604	1.19818	PF13472.3 Lipase_GDSL_2
MGG_05418	15.4984	9.87569	-0.650166	-
MGG_05879	15.4444	8.07782	-0.935046	PF13472.3 Lipase_GDSL_2
MGG_08342	15.4331	7.74177	-0.995293	-
MGG_04825	15.1368	28.5107	0.913443	-
MGG_11374	15.0891	15.5741	0.045642	PF16499.2 Melibiase_2
MGG_09817	15.0354	28.9369	0.944547	PF00082.19 Peptidase_S8
MGG_04555	15.0057	43.3311	1.52989	PF01764.22 Lipase_3
MGG_02373	14.8834	137.269	3.20523	PF04616.11 Glyco_hydro_43
MGG_14243	14.6639	9.60519	-0.610383	PF00331.17 Glyco_hydro_10
MGG_15403	14.3234	2.82131	-2.34394	PF01083.19 Cutinase
MGG_06631	14.3135	11.8893	-0.267713	PF10282.6 Lactonase
MGG_14954	14.1303	302.572	4.42041	PF00840.17 Glyco_hydro_7
MGG_10463	14.1177	7.15698	-0.980082	-
MGG_03257	14.0642	10.247	-0.456826	PF01120.14 Alpha_L_fucos; PF16757.2 Fucosidase_C
MGG_09810	14.0356	3.92293	-1.83909	PF01375.14 Enterotoxin_a
MGG_03394	13.9668	21.9285	0.650806	-
MGG_02647	13.7983	71.8043	2.37958	PF12296.5 HsbA
MGG_01977	13.6532	14.1661	0.0532035	PF04646.9 DUF604
MGG_04922	13.634	12.2004	-0.16028	PF04616.11 Glyco_hydro_43
MGG_01455	13.5484	4.275	-1.66413	-
MGG_09603	13.5129	7.44973	-0.859077	PF00561.17 Abhydrolase_1
MGG_13129	13.4331	10.7002	-0.328155	PF12937.4 F-box-like; PF13540.3 RCC1_2
MGG_12337	13.4255	52.0276	1.9543	PF11327.5 DUF3129
MGG_08758	13.1795	15.668	0.249525	PF02225.19 PA; PF04389.14 Peptidase_M28
MGG_09223	13.0495	10.7401	-0.280987	PF04616.11 Glyco_hydro_43
MGG_13578	13.0471	16.6543	0.352166	PF07992.11 Pyr_redox_2
MGG_02590	13.0223	2.2401	-2.53935	-
MGG_07367	12.9644	6.91636	-0.906471	PF12138.5 Spherulin4
MGG_03682	12.9061	41.8129	1.69589	PF03663.11 Glyco_hydro_76
MGG_09709	12.8331	7.51802	-0.771445	PF03443.11 Glyco_hydro_61
MGG_06493	12.646	11.9359	-0.0833738	PF00722.18 Glyco_hydro_16
MGG_02243	12.3607	6.25054	-0.983708	PF01979.17 Amidohydro_1
MGG_03510	12.357	11.7325	-0.0748181	PF06427.8 UDP-g_GGTase
MGG_13610	12.3443	40.0721	1.69875	PF00703.18 Glyco_hydro_2
MGG_08411	12.1446	3.59694	-1.75547	-
MGG_13012	12.0677	10.1134	-0.254883	PF04389.14 Peptidase_M28
MGG_00314	11.9483	25.7125	1.10566	PF00135.25 COesterase
MGG_05381	11.9348	13.3275	0.159232	PF00150.15 Cellulase
MGG_02859	11.8872	15.4046	0.373952	PF04488.12 Gly_transf_sug
MGG_15185	11.8612	10.9863	-0.110544	PF00187.16 Chitin_bind_1
MGG_09861	11.8383	36.946	1.64196	PF00722.18 Glyco_hydro_16
MGG_08501	11.8211	7.81185	-0.597628	PF02434.13 Fringe
MGG_01396	11.4597	15.7352	0.457426	PF00933.18 Glyco_hydro_3
MGG_01336	11.2381	6.2942	-0.836303	PF00187.16 Chitin_bind_1; PF00704.25 Glyco_hydro_18
MGG_04348	11.2321	41.4497	1.88373	PF00544.16 Pec_lyase_C
MGG_02758	11.2168	14.3942	0.359826	PF13883.3 Pyrid_oxidase_2
MGG_10514	11.1483	22.6043	1.01977	PF09362.7 DUF1996
MGG_05070	11.1263	10.2416	-0.119533	-
MGG_03792	11.1015	2.85192	-1.96075	PF01083.19 Cutinase
MGG_04547	10.9526	554.272	5.66125	PF03443.11 Glyco_hydro_61
MGG_04078	10.9445	15.5007	0.502127	PF09362.7 DUF1996
MGG_09839	10.9353	2.37853	-2.20085	PF01764.22 Lipase_3; PF03893.13 Lipase3_N
MGG_14002	10.9173	6.24962	-0.804776	PF00856.25 SET
MGG_04936	10.8651	4.13607	-1.39337	-
MGG_00042	10.8117	8.68971	-0.315213	PF01120.14 Alpha_L_fucos
MGG_12979	10.4836	10.7997	0.042857	-
MGG_04948	10.3162	15.9159	0.625557	PF12689.4 Acid_PPase
MGG_12696	10.2625	526.39	5.68068	PF03443.11 Glyco_hydro_61
MGG_10669	10.2105	8.19868	-0.31659	PF03372.20 Exo_endo_phos
MGG_06303	10.1122	11.0455	0.127362	PF07859.10 Abhydrolase_3
MGG_06662	9.95207	3.98111	-1.32183	PF01565.20 FAD_binding_4
MGG_04778	9.88803	11.4407	0.21042	-
MGG_04532	9.88789	9.16624	-0.109333	PF01476.17 LysM
MGG_03962	9.85911	21.6827	1.13702	PF00264.17 Tyrosinase
MGG_01941	9.76367	16.2766	0.737304	PF01565.20 FAD_binding_4
MGG_06123	9.73355	4.37189	-1.15471	-
MGG_12798	9.72759	3.10353	-1.64817	PF00135.25 COesterase
MGG_10531	9.67309	4.70433	-1.03999	-
MGG_10585	9.61812	4.9831	-0.948711	PF00264.17 Tyrosinase
MGG_08752	9.61128	21.0257	1.12935	PF00295.14 Glyco_hydro_28
MGG_00593	9.56641	21.9908	1.20085	PF00135.25 COesterase
MGG_09180	9.4327	13.359	0.502069	PF00856.25 SET
MGG_00046	9.42997	12.5033	0.406984	-
MGG_10732	9.28127	0	-	-
MGG_05520	9.27549	353.82	5.25345	PF00734.15 CBM_1; PF01341.14 Glyco_hydro_6
MGG_08940	9.25475	2.11552	-2.12918	-
MGG_10878	9.1627	4.07032	-1.17063	PF01344.22 Kelch_1
MGG_07558	9.09912	1.85452	-2.29468	-
MGG_15094	9.07738	6.3223	-0.521826	PF00135.25 COesterase
MGG_13619	9.07491	3.01876	-1.58793	-
MGG_09619	9.06016	2.08453	-2.11981	-
MGG_09036	9.01591	336.484	5.22192	PF00734.15 CBM_1; PF03664.10 Glyco_hydro_62
MGG_12930	8.70946	7.72711	-0.172654	-
MGG_10532	8.67806	15.5327	0.839864	PF05630.8 NPP1
MGG_14996	8.64574	3.39144	-1.35009	-
MGG_06402	8.53644	13.215	0.63047	PF00150.15 Cellulase
MGG_10330	8.4615	8.5297	0.0115816	PF02225.19 PA
MGG_05246	8.35018	14.3312	0.77928	PF05592.8 Bac_rhamnosid
MGG_02507	8.20791	15.8188	0.946553	PF00251.17 Glyco_hydro_32N
MGG_13464	8.19625	12.377	0.594626	PF00394.19 Cu-oxidase
MGG_01367	8.19146	46.7162	2.51173	PF09056.8 Phospholip_A2_3
MGG_07419	8.17963	3.54997	-1.20423	PF00264.17 Tyrosinase
MGG_03502	8.10523	5.22436	-0.633599	PF07519.8 Tannase
MGG_11397	8.06187	9.54315	0.243351	-
MGG_08331	8.03465	129.806	4.01398	PF00457.14 Glyco_hydro_11
MGG_00667	7.89122	9.616	0.285189	PF01532.17 Glyco_hydro_47
MGG_02168	7.86986	2.93074	-1.42507	PF11927.5 DUF3445
MGG_01993	7.86733	4.5581	-0.787442	-
MGG_09019	7.85976	6.27961	-0.32381	PF09056.8 Phospholip_A2_3
MGG_05489	7.84808	6.39468	-0.295468	PF03639.10 Glyco_hydro_81
MGG_08550	7.84369	46.1031	2.55526	PF13472.3 Lipase_GDSL_2
MGG_05402	7.832	5.86191	-0.41801	PF01391.15 Collagen
MGG_08356	7.81744	3.41996	-1.19272	PF01522.18 Polysacc_deac_1
MGG_00578	7.74881	5.90486	-0.392072	PF00561.17 Abhydrolase_1; PF08386.7 Abhydrolase_4
MGG_04753	7.63055	4.59612	-0.731371	-
MGG_13557	7.62284	4.00012	-0.930285	-
MGG_00316	7.61989	7.47736	-0.0272412	PF01120.14 Alpha_L_fucos
MGG_11274	7.53459	2.17595	-1.79188	PF00264.17 Tyrosinase
MGG_05989	7.5061	3.70919	-1.01696	PF00326.18 Peptidase_S9; PF00930.18 DPPIV_N
MGG_08455	7.50022	10.4121	0.473256	PF00264.17 Tyrosinase
MGG_02257	7.4661	16.3536	1.13118	PF11790.5 Glyco_hydro_cc
MGG_08915	7.41933	8.63161	0.218341	PF00135.25 COesterase
MGG_15383	7.36663	4.39696	-0.744498	PF01425.18 Amidase
MGG_00390	7.29848	3.79667	-0.942861	PF01375.14 Enterotoxin_a
MGG_07067	7.24667	5.52127	-0.392318	PF01565.20 FAD_binding_4
MGG_09998	7.24325	3.95353	-0.873496	-
MGG_13993	7.09879	5.98241	-0.246846	-
MGG_12474	6.9388	3.87141	-0.841827	PF00149.25 Metallophos; PF02872.15 5_nucleotid_C
MGG_07623	6.90348	9.10804	0.399817	PF00187.16 Chitin_bind_1
MGG_08054	6.8739	6.31204	-0.123023	PF00704.25 Glyco_hydro_18
MGG_10023	6.8683	0.729731	-3.23452	PF01471.15 PG_binding_1; PF13561.3 adh_short_C2
MGG_10408	6.86046	7.2672	0.0830943	PF01565.20 FAD_binding_4; PF08031.9 BBE
MGG_00086	6.83852	60.479	3.14468	PF00704.25 Glyco_hydro_18
MGG_13622	6.79428	2.25049	-1.59408	PF03443.11 Glyco_hydro_61
MGG_06278	6.73323	9.75636	0.535044	PF13640.3 2OG-FeII_Oxy_3
MGG_07763	6.71367	12.0744	0.846778	PF00245.17 Alk_phosphatase
MGG_04546	6.70784	0.659435	-3.34655	-
MGG_08750	6.6264	3.93786	-0.750813	-
MGG_02097	6.61154	2.85477	-1.21161	-
MGG_12506	6.60345	4.81699	-0.455088	-
MGG_13777	6.58495	6.13419	-0.1023	PF00722.18 Glyco_hydro_16
MGG_08407	6.49238	44.6922	2.7832	-
MGG_15390	6.4896	2.14101	-1.59984	PF00328.19 His_Phos_2
MGG_10972	6.45418	21.6463	1.74581	PF00734.15 CBM_1; PF01670.13 Glyco_hydro_12
MGG_00066	6.42022	67.9994	3.40483	PF09362.7 DUF1996
MGG_07311	6.41419	7.41966	0.210086	-
MGG_01387	6.37361	5.55831	-0.197464	-
MGG_12415	6.28508	8.18575	0.381183	-
MGG_09753	6.22085	2.5753	-1.27237	-
MGG_10083	6.17947	176.824	4.83869	PF00150.15 Cellulase; PF00734.15 CBM_1
MGG_07609	6.14966	6.01848	-0.0311075	-
MGG_11936	6.14644	5.31397	-0.209961	PF01565.20 FAD_binding_4; PF08031.9 BBE
MGG_05592	6.13808	13.7788	1.16659	PF07519.8 Tannase
MGG_06861	6.00745	24.7367	2.04183	-
MGG_05599	6.00394	13.7596	1.19646	PF00933.18 Glyco_hydro_3
MGG_04973	5.98547	2.21915	-1.43146	PF00194.18 Carb_anhydrase
MGG_02778	5.92011	27.6909	2.22572	PF12296.5 HsbA
MGG_05504	5.89039	1.43431	-2.03801	-
MGG_02987	5.86041	4.36801	-0.424025	PF00135.25 COesterase
MGG_02201	5.83396	4.75519	-0.294973	PF00026.20 Asp
MGG_01147	5.80195	8.45178	0.542717	PF06964.9 Alpha-L-AF_C
MGG_13198	5.77721	6.49434	0.16881	-
MGG_04419	5.76773	8.42924	0.547399	PF00135.25 COesterase
MGG_02234	5.72892	1.40589	-2.02678	-
MGG_08254	5.7244	119.569	4.38458	PF03443.11 Glyco_hydro_61
MGG_05366	5.71143	18.9601	1.73104	PF07519.8 Tannase
MGG_14087	5.57798	6.48206	0.21671	PF12708.4 Pectate_lyase_3
MGG_01001	5.53931	12.7711	1.2051	PF03639.10 Glyco_hydro_81
MGG_09995	5.53245	6.85323	0.308866	PF12708.4 Pectate_lyase_3
MGG_02134	5.52987	3.5103	-0.655651	PF01019.18 G_glu_transpept
MGG_03870	5.52948	3.15355	-0.810167	PF00082.19 Peptidase_S8; PF06280.9 fn3_5
MGG_10208	5.49942	198.98	5.1772	PF00686.16 CBM_20; PF03067.12 LPMO_10
MGG_02754	5.49739	6.01222	0.129151	PF01822.16 WSC
MGG_08291	5.4845	12.2301	1.157	-
MGG_00311	5.47098	11.6516	1.09066	PF01828.14 Peptidase_A4
MGG_13262	5.39206	3.46725	-0.637045	PF01565.20 FAD_binding_4
MGG_02981	5.38243	4.06581	-0.404715	PF12862.4 ANAPC5
MGG_04580	5.37886	1.31916	-2.02768	-
MGG_07571	5.34188	4.29079	-0.316104	PF01476.17 LysM
MGG_05875	5.31115	17.899	1.75278	PF03211.10 Pectate_lyase
MGG_10510	5.2943	2.00954	-1.39757	PF00445.15 Ribonuclease_T2
MGG_08451	5.28066	2.00228	-1.39907	-
MGG_08416	5.23983	4.36985	-0.261936	PF00135.25 COesterase
MGG_09738	5.16601	5.74155	0.15239	PF00232.15 Glyco_hydro_1
MGG_01812	5.12574	2.54137	-1.01215	PF07969.8 Amidohydro_3
MGG_07220	5.11721	13.2879	1.37668	PF00394.19 Cu-oxidase
MGG_03968	5.08963	9.96815	0.969765	PF00756.17 Esterase
MGG_08711	5.04776	5.54058	0.134394	PF00246.21 Peptidase_M14
MGG_07300	5.03709	28.1733	2.48367	PF03443.11 Glyco_hydro_61
MGG_03316	5.00762	11.9942	1.26014	PF00082.19 Peptidase_S8; PF06280.9 fn3_5
MGG_01813	5.00059	3.42486	-0.546053	PF09444.7 MRC1
MGG_10995	4.99363	1.84271	-1.43826	-
MGG_03746	4.95788	78.3817	3.98272	PF00734.15 CBM_1; PF10503.6 Esterase_phd
MGG_00916	4.92171	4.07522	-0.272282	-
MGG_00531	4.90384	2.88369	-0.765996	PF08386.7 Abhydrolase_4
MGG_15347	4.85149	5.33063	0.135878	PF00732.16 GMC_oxred_N; PF05199.10 GMC_oxred_C
MGG_01399	4.79364	3.63173	-0.400465	PF01161.17 PBP
MGG_01876	4.78081	10.254	1.10086	PF00704.25 Glyco_hydro_18
MGG_08408	4.76169	180.995	5.24833	PF00734.15 CBM_1
MGG_10209	4.74946	44.2419	3.21958	PF00128.21 Alpha-amylase; PF00686.16 CBM_20
MGG_12049	4.74307	0.426709	-3.4745	-
MGG_15031	4.69148	1.17782	-1.99392	-
MGG_03029	4.62517	7.75235	0.745127	PF02102.12 Peptidase_M35
MGG_05054	4.57558	24.8005	2.43834	PF01161.17 PBP
MGG_11774	4.56507	4.83375	0.0825059	-
MGG_03369	4.51716	5.3518	0.244608	PF08212.9 Lipocalin_2
MGG_08748	4.48118	5.24354	0.226662	-
MGG_04847	4.46819	3.57584	-0.321408	PF00246.21 Peptidase_M14
MGG_07790	4.44994	16.5027	1.89084	PF00141.20 peroxidase
MGG_02295	4.44091	1.5213	-1.54555	PF13450.3 NAD_binding_8
MGG_14726	4.43659	175.666	5.30724	PF00734.15 CBM_1; PF03664.10 Glyco_hydro_62
MGG_02529	4.42881	5.44125	0.297019	PF09471.7 Peptidase_M64
MGG_07584	4.35667	1.41702	-1.62037	PF05577.9 Peptidase_S28
MGG_02827	4.32892	4.07872	-0.0858907	PF00135.25 COesterase
MGG_02662	4.30351	5.15758	0.26118	-
MGG_14465	4.26041	2.56178	-0.733846	-
MGG_01863	4.26033	6.12937	0.524774	PF02225.19 PA; PF04389.14 Peptidase_M28
MGG_13598	4.2526	3.71612	-0.194548	PF00026.20 Asp
MGG_09474	4.2355	1.50197	-1.49568	-
MGG_00566	4.22499	1.73884	-1.28082	PF12796.4 Ank_2
MGG_12773	4.2075	4.12185	-0.0296713	PF02225.19 PA; PF04389.14 Peptidase_M28
MGG_07246	4.20186	19.9518	2.24742	-
MGG_15266	4.14435	5.65709	0.448914	-
MGG_10663	4.10302	10.0157	1.28751	PF00135.25 COesterase
MGG_09199	4.04752	4.17103	0.0433655	PF00328.19 His_Phos_2
MGG_03826	4.04028	7.76238	0.942044	PF01344.22 Kelch_1
MGG_01358	4.00444	5.30013	0.404427	PF12680.4 SnoaL_2
MGG_13275	3.99791	2.25887	-0.823645	PF00187.16 Chitin_bind_1
MGG_07656	3.96586	2.79465	-0.504966	PF07335.8 Glyco_hydro_75
MGG_07294	3.95444	23.8399	2.59183	PF10503.6 Esterase_phd
MGG_08454	3.90436	4.3983	0.17186	PF05630.8 NPP1
MGG_10533	3.86876	0.849712	-2.18683	PF00491.18 Arginase
MGG_05515	3.82932	1.21682	-1.65397	-
MGG_09782	3.82327	4.91938	0.363669	-
MGG_05874	3.82185	3.43882	-0.152358	PF07452.9 CHRD
MGG_05337	3.80576	14.0015	1.87932	PF01565.20 FAD_binding_4; PF08031.9 BBE
MGG_00677	3.76671	24.9682	2.72871	PF01670.13 Glyco_hydro_12
MGG_13116	3.73839	2.39708	-0.641139	-
MGG_09934	3.73756	1.53207	-1.28661	-
MGG_13241	3.71519	146.601	5.30232	PF00734.15 CBM_1; PF03443.11 Glyco_hydro_61
MGG_09714	3.71231	3.85022	0.0526237	PF00026.20 Asp
MGG_09834	3.68989	4.87551	0.401975	PF00141.20 peroxidase
MGG_08415	3.66352	3.21749	-0.187295	PF00082.19 Peptidase_S8; PF06280.9 fn3_5
MGG_07789	3.60654	4.82177	0.418947	PF02333.12 Phytase; PF07974.10 EGF_2
MGG_14598	3.58725	7.54232	1.07213	PF00264.17 Tyrosinase
MGG_00574	3.53061	3.25537	-0.117096	PF04616.11 Glyco_hydro_43
MGG_13132	3.46711	23.4998	2.76084	-
MGG_13809	3.46494	9.21417	1.41102	PF00732.16 GMC_oxred_N
MGG_11999	3.45013	24.5605	2.83162	PF00150.15 Cellulase
MGG_06773	3.42839	1.89762	-0.85334	-
MGG_04900	3.39914	3.87263	0.188144	PF00245.17 Alk_phosphatase
MGG_11676	3.38667	3.52115	0.0561793	PF00732.16 GMC_oxred_N; PF05199.10 GMC_oxred_C
MGG_00074	3.34963	11.1321	1.73265	PF16010.2 CDH-cyt
MGG_07424	3.33739	3.007	-0.150395	-
MGG_09733	3.32742	22.7055	2.77057	PF00722.18 Glyco_hydro_16
MGG_13252	3.27671	16.3743	2.32111	PF02128.12 Peptidase_M36; PF07504.10 FTP
MGG_05518	3.1781	2.11194	-0.589596	-
MGG_01943	3.14834	24.8009	2.97773	PF01083.19 Cutinase
MGG_03599	3.10031	4.66575	0.589697	PF00187.16 Chitin_bind_1; PF00704.25 Glyco_hydro_18
MGG_00339	3.08334	5.36479	0.799028	PF00856.25 SET
MGG_12291	3.0377	4.57274	0.590079	PF00728.19 Glyco_hydro_20; PF02838.12 Glyco_hydro_20b
MGG_09727	3.02436	16.5906	2.45566	PF01565.20 FAD_binding_4; PF08031.9 BBE
MGG_03407	3.01489	9.70894	1.68721	PF15979.2 Glyco_hydro_115
MGG_09468	3.01425	0.791887	-1.92843	PF12697.4 Abhydrolase_6
MGG_15184	2.99662	2.11385	-0.503463	PF03577.12 Peptidase_C69
MGG_07390	2.98229	17.3434	2.53989	-
MGG_12880	2.92435	3.63743	0.314803	-
MGG_02915	2.89015	0.870916	-1.73054	PF01565.20 FAD_binding_4; PF08031.9 BBE
MGG_07646	2.87703	9.04842	1.65309	PF03648.11 Glyco_hydro_67N
MGG_06750	2.80173	1.50802	-0.893662	PF03572.15 Peptidase_S41
MGG_13454	2.78441	5.57548	1.00172	PF00026.20 Asp
MGG_11605	2.73288	1.02248	-1.41835	-
MGG_04534	2.70114	2.75368	0.0277925	PF00187.16 Chitin_bind_1; PF00704.25 Glyco_hydro_18
MGG_00671	2.68166	2.70957	0.0149376	PF00491.18 Arginase
MGG_02339	2.67722	3.17692	0.246893	-
MGG_14095	2.67366	1.93485	-0.466594	PF01083.19 Cutinase
MGG_07643	2.63755	7.6835	1.54257	-
MGG_05688	2.62381	1.76544	-0.571635	PF13848.3 Thioredoxin_6
MGG_09794	2.56511	2.15982	-0.24811	-
MGG_01402	2.55564	8.92883	1.80479	-
MGG_03337	2.40413	3.44563	0.519253	PF05577.9 Peptidase_S28
MGG_14663	2.38803	6.19933	1.37629	PF06824.8 DUF1237
MGG_02420	2.35354	0.926164	-1.34549	PF01565.20 FAD_binding_4; PF04030.11 ALO
MGG_08660	2.31853	0.589043	-1.97677	-
MGG_03495	2.2911	0.263274	-3.1214	PF14856.3 Hce2
MGG_10318	2.25776	2.29094	0.0210475	PF13577.3 SnoaL_4
MGG_13256	2.23215	2.03815	-0.131174	-
MGG_04257	2.19764	4.8663	1.14687	-
MGG_06442	2.14038	2.60163	0.281549	PF00199.16 Catalase; PF06628.9 Catalase-rel
MGG_14291	2.13774	2.40062	0.167321	PF00144.21 Beta-lactamase
MGG_09021	2.13216	1.12601	-0.921096	-
MGG_07631	2.12064	2.62598	0.308356	PF03443.11 Glyco_hydro_61
MGG_05533	2.08598	4.94711	1.24586	PF00704.25 Glyco_hydro_18
MGG_10236	2.08148	3.10076	0.575012	-
MGG_09148	2.06392	3.46295	0.746615	PF04616.11 Glyco_hydro_43
MGG_09162	2.06244	4.92408	1.2555	PF01070.15 FMN_dh
MGG_10811	2.0554	0.285699	-2.84685	PF00328.19 His_Phos_2
MGG_13977	2.03899	1.81523	-0.167702	PF00082.19 Peptidase_S8; PF06280.9 fn3_5
MGG_07569	1.99429	0.536207	-1.89501	PF00732.16 GMC_oxred_N; PF05199.10 GMC_oxred_C
MGG_00194	1.99236	7.81099	1.97103	PF13668.3 Ferritin_2
MGG_05164	1.98785	4.30942	1.11628	PF10281.6 Ish1
MGG_10993	1.94707	1.35318	-0.524951	PF01494.16 FAD_binding_3
MGG_10712	1.94047	32.9351	4.08515	PF00840.17 Glyco_hydro_7
MGG_01453	1.9289	3.26118	0.757616	PF05577.9 Peptidase_S28
MGG_06008	1.89489	0.748996	-1.33908	PF12296.5 HsbA
MGG_14057	1.87172	2.9202	0.641703	PF03583.11 LIP
MGG_08487	1.81891	1.0517	-0.790351	PF00732.16 GMC_oxred_N; PF05199.10 GMC_oxred_C
MGG_09182	1.77744	8.52526	2.26194	-
MGG_00050	1.77223	1.85451	0.0654722	PF14498.3 Glyco_hyd_65N_2
MGG_06618	1.7624	5.36173	1.60516	PF00753.24 Lactamase_B
MGG_10060	1.73869	3.91743	1.17191	PF13343.3 SBP_bac_6
MGG_09614	1.73121	0.464326	-1.89857	PF00264.17 Tyrosinase
MGG_08521	1.71641	1.40103	-0.292906	-
MGG_09098	1.70986	7.4261	2.11873	PF04616.11 Glyco_hydro_43; PF13385.3 Laminin_G_3
MGG_09322	1.63746	2.19779	0.424594	PF00082.19 Peptidase_S8; PF09286.8 Pro-kuma_activ
MGG_14898	1.60744	1.40441	-0.194801	-
MGG_08696	1.60718	2.79156	0.79654	-
MGG_08486	1.55344	0.536441	-1.53398	PF00144.21 Beta-lactamase
MGG_01173	1.54084	0.819045	-0.911702	PF06766.8 Hydrophobin_2
MGG_00822	1.53531	0.909345	-0.75563	PF00089.23 Trypsin
MGG_12484	1.53254	2.36754	0.627464	PF00024.23 PAN_1
MGG_12595	1.51655	1.64131	0.114055	PF00128.21 Alpha-amylase
MGG_09147	1.51365	2.69647	0.83304	PF04616.11 Glyco_hydro_43
MGG_00242	1.50842	0.0893308	-4.07774	-
MGG_07920	1.50703	0.36594	-2.04203	PF00884.20 Sulfatase
MGG_07786	1.50441	16.9457	3.49365	PF14273.3 DUF4360
MGG_05564	1.47805	13.891	3.23238	PF14273.3 DUF4360
MGG_07908	1.46899	11.8944	3.01739	PF01341.14 Glyco_hydro_6
MGG_11627	1.46254	0	-	-
MGG_04928	1.43568	0.921667	-0.639417	PF00652.19 Ricin_B_lectin
MGG_11948	1.43456	75.0196	5.70859	PF03443.11 Glyco_hydro_61
MGG_07856	1.43032	1.31373	-0.122669	PF00067.19 p450
MGG_10247	1.40515	0.389644	-1.8505	PF03403.10 PAF-AH_p_II
MGG_04253	1.40284	0.948927	-0.563981	PF00246.21 Peptidase_M14
MGG_07575	1.40107	5.03634	1.84585	PF03443.11 Glyco_hydro_61
MGG_13291	1.39962	1.0842	-0.368404	PF01179.17 Cu_amine_oxid
MGG_09610	1.36763	0.326372	-2.06709	PF12697.4 Abhydrolase_6
MGG_09139	1.33151	1.89665	0.51039	PF00394.19 Cu-oxidase
MGG_03056	1.32636	1.02494	-0.371933	PF00082.19 Peptidase_S8; PF09286.8 Pro-kuma_activ
MGG_00440	1.30943	1.72248	0.395548	PF00135.25 COesterase
MGG_00095	1.30913	1.40134	0.0981987	PF14388.3 DUF4419
MGG_00296	1.28862	3.10283	1.26776	PF07971.9 Glyco_hydro_92
MGG_07264	1.28433	1.72038	0.421711	PF08760.8 DUF1793
MGG_10445	1.27945	2.50682	0.970335	PF00082.19 Peptidase_S8; PF06280.9 fn3_5
MGG_08468	1.2662	0.0697472	-4.18223	PF00135.25 COesterase
MGG_01403	1.263	2.21853	0.812749	-
MGG_00215	1.24199	10.2677	3.04739	-
MGG_02918	1.23129	0.628941	-0.969174	-
MGG_05539	1.22751	0.176675	-2.79656	PF00246.21 Peptidase_M14
MGG_00281	1.22612	1.28734	0.070293	PF16011.2 CBM9_2
MGG_12942	1.2198	0.332899	-1.87349	-
MGG_10097	1.2089	0.6375	-0.923198	PF01476.17 LysM
MGG_03503	1.20109	1.48243	0.30362	-
MGG_03457	1.18011	3.96631	1.74888	-
MGG_08436	1.15569	2.87776	1.31619	PF00082.19 Peptidase_S8; PF02225.19 PA
MGG_11091	1.14745	3.91465	1.77045	PF01083.19 Cutinase
MGG_03761	1.12288	0.664006	-0.757936	PF01822.16 WSC
MGG_14206	1.11314	0.646244	-0.784484	-
MGG_01411	1.10088	0.446968	-1.30041	-
MGG_05442	1.09808	1.40253	0.353048	PF03537.10 Glyco_hydro_114
MGG_08736	1.08863	1.24547	0.194177	PF00246.21 Peptidase_M14
MGG_08609	1.08661	0.428256	-1.34329	PF01375.14 Enterotoxin_a
MGG_02309	1.07636	1.13733	0.0794902	PF00450.19 Peptidase_S10
MGG_03085	1.06938	0.979697	-0.126367	PF00188.23 CAP
MGG_08499	1.05885	0.860161	-0.29982	PF00305.16 Lipoxygenase
MGG_05100	1.049	0.776583	-0.433803	PF00188.23 CAP
MGG_00863	1.04389	1.97157	0.917375	-
MGG_00734	1.02703	1.09239	0.0890097	PF01083.19 Cutinase
MGG_00973	0.934375	1.27729	0.451013	PF01565.20 FAD_binding_4
MGG_02839	0.932856	2.13595	1.19515	PF01485.18 IBR
MGG_09353	0.93076	12.6757	3.76751	PF00933.18 Glyco_hydro_3
MGG_15457	0.921995	1.46891	0.671915	PF00884.20 Sulfatase
MGG_09990	0.919015	1.99517	1.11835	PF00082.19 Peptidase_S8
MGG_12442	0.867815	1.2111	0.480859	PF02225.19 PA; PF04389.14 Peptidase_M28
MGG_08274	0.856188	1.57026	0.875004	PF07971.9 Glyco_hydro_92
MGG_06866	0.81171	8.55937	3.39847	-
MGG_00084	0.786401	1.65737	1.07556	PF01532.17 Glyco_hydro_47
MGG_07566	0.783233	7.60916	3.28022	PF00544.16 Pec_lyase_C
MGG_12025	0.779986	7.48492	3.26247	PF01263.17 Aldose_epim
MGG_06611	0.775017	2.26722	1.54862	PF16010.2 CDH-cyt
MGG_02531	0.746132	1.7356	1.21793	PF00082.19 Peptidase_S8
MGG_05023	0.726295	1.47846	1.02547	PF00187.16 Chitin_bind_1; PF01522.18 Polysacc_deac_1
MGG_08941	0.693737	1.15958	0.741142	PF08881.7 CVNH
MGG_07303	0.670342	4.64403	2.79241	-
MGG_05575	0.632881	1.04223	0.719668	PF12296.5 HsbA
MGG_13912	0.609798	1.93517	1.66606	-
MGG_12748	0.602378	1.07537	0.836092	-
MGG_04499	0.599577	1.8312	1.61077	PF01341.14 Glyco_hydro_6
MGG_08938	0.591022	1.56688	1.40661	PF00295.14 Glyco_hydro_28
MGG_15430	0.573211	23.0976	5.33253	PF00331.17 Glyco_hydro_10; PF00734.15 CBM_1
MGG_03104	0.56869	1.1023	0.954803	PF00067.19 p450
MGG_02393	0.529179	1.38556	1.38864	PF01083.19 Cutinase
MGG_02650	0.514465	1.46044	1.50526	PF01565.20 FAD_binding_4; PF08031.9 BBE
MGG_13549	0.451421	4.18114	3.21135	PF00734.15 CBM_1
MGG_14179	0.429324	1.35829	1.66165	PF09792.6 But2
MGG_07955	0.374669	7.07667	4.23938	PF00457.14 Glyco_hydro_11
MGG_04057	0.306297	2.2232	2.85963	PF00734.15 CBM_1; PF03443.11 Glyco_hydro_61
MGG_12068	0.17223	2.16175	3.64979	PF08309.8 LVIVD
MGG_13764	0.125024	1.03353	3.0473	PF07731.11 Cu-oxidase_2; PF07732.12 Cu-oxidase_3
MGG_03350	0	3.70075	-	-
MGG_05127	0	1.18599	-	-
MGG_07580	0	2.72101	-	PF00732.16 GMC_oxred_N; PF05199.10 GMC_oxred_C
MGG_07900	0	2.68729	-	-
MGG_07901	0	8.46922	-	PF16541.2 AltA1
MGG_08401	0	1.34567	-	PF00457.14 Glyco_hydro_11
MGG_15340	0	1.01953	-	-
1 MDAI2 and MDAI6 refer to transcripts expressed by M. oryzae infecting rice roots at 2 and 6 days after inoculation, respectively.

## Sheet: M. oryzae_unannotated
Table S6. Secreted protein-coding gene expressions of M. oryzae unannotated secretome
Gene_id	MDAI21	MDAI6	log2(MDAI6/MDAI2)	Mofif
MGG_03865	4011.72	1603.55	-1.32295	-
MGG_08830	2334.72	3290.35	0.494992	2
MGG_03326	2308.93	1760.52	-0.391227	-
MGG_07630	2001.55	1406.97	-0.508522	-
MGG_09693	1718.21	656.407	-1.38824	-
MGG_10237	1345.82	1826.5	0.440593	-
MGG_04795	1134.04	268.275	-2.07968	-
MGG_10024	635.823	539.912	-0.2359	-
MGG_07969	586.413	1135.27	0.953041	-
MGG_11610	412.705	168.734	-1.29036	-
MGG_08253	356.287	51.3585	-2.79437	-
MGG_09378	346.102	80.0432	-2.11235	-
MGG_13009	344.61	217.023	-0.667113	-
MGG_02848	290.313	336.925	0.214817	-
MGG_06953	270.35	550.347	1.02551	-
MGG_08546	268.647	278.512	0.0520288	-
MGG_08715	268.556	65.959	-2.02558	-
MGG_03585	254.769	61.1125	-2.05965	-
MGG_08799	251.293	141.417	-0.829413	2
MGG_15336	246.998	94.9732	-1.37891	-
MGG_03347	232.165	130.77	-0.828119	-
MGG_11072	224.476	72.2268	-1.63596	-
MGG_14641	214.707	245.616	0.194031	-
MGG_02273	213.413	41.7939	-2.35229	3
MGG_14006	179.511	37.6832	-2.25208	-
MGG_08355	175.907	101.924	-0.78732	-
MGG_07184	152.374	108.354	-0.491859	-
MGG_14965	148.48	32.7931	-2.17881	-
MGG_04603	143.691	58.5069	-1.29629	-
MGG_02090	136.604	71.5237	-0.933511	2
MGG_14793	124.858	46.6879	-1.41916	-
MGG_10926	123.236	157.37	0.352742	-
MGG_15443	122.59	21.228	-2.5298	-
MGG_06224	121.673	29.8329	-2.02804	-
MGG_00283	121.44	180.295	0.570118	-
MGG_02715	118.739	100.973	-0.233829	-
MGG_09379	113.768	20.3212	-2.48503	-
MGG_10004	110.984	169.636	0.612091	-
MGG_04776	106.75	38.7998	-1.46011	-
MGG_09605	103.428	28.7701	-1.84599	-
MGG_08435	92.1756	20.0923	-2.19774	-
MGG_13863	87.4274	23.1197	-1.91896	-
MGG_04301	86.0178	24.7193	-1.799	-
MGG_03353	83.4549	44.6032	-0.903848	-
MGG_09763	82.6385	35.4961	-1.21916	2
MGG_08515	79.1581	70.2012	-0.17324	-
MGG_10452	78.8387	38.4388	-1.03634	2
MGG_09055	76.8332	168.109	1.12959	-
MGG_13063	73.9658	139.339	0.913666	-
MGG_10102	69.3604	17.4292	-1.99261	1;2
MGG_09569	68.9434	44.2051	-0.641198	-
MGG_03671	66.3993	25.8213	-1.36261	2
MGG_03715	64.548	28.9043	-1.15909	-
MGG_00614	64.2375	18.0058	-1.83496	-
MGG_10066	63.6951	63.5378	-0.00356648	-
MGG_08441	62.3327	13.9458	-2.16016	-
MGG_07834	58.071	7.05342	-3.04142	-
MGG_07993	55.1534	7.13428	-2.95061	-
MGG_08045	53.5777	11.7405	-2.19014	-
MGG_13049	51.1928	62.1016	0.278692	1
MGG_14053	50.6976	386.111	2.92903	-
MGG_01944	49.6413	739.322	3.89659	-
MGG_08230	49.5331	52.2582	0.0772654	-
MGG_14725	48.5493	50.1877	0.0478846	-
MGG_13019	48.284	30.5979	-0.658112	-
MGG_09742	45.3163	27.0212	-0.745937	-
MGG_14093	44.4134	12.6563	-1.81114	-
MGG_07292	43.9048	50.535	0.202905	-
MGG_06359	43.0126	30.8964	-0.47732	-
MGG_00120	40.4628	17.8186	-1.18321	2
MGG_13836	39.8302	16.588	-1.26372	-
MGG_15044	38.194	6.0191	-2.66573	-
MGG_05538	36.722	13.1753	-1.47881	-
MGG_12655	34.5303	18.8845	-0.870663	-
MGG_11606	34.2018	179.283	2.39009	-
MGG_11487	33.6684	12.0295	-1.48482	-
MGG_04451	33.6447	11.4886	-1.55018	1
MGG_10661	33.6358	17.4344	-0.948062	2
MGG_10705	32.0146	8.52292	-1.90931	-
MGG_09675	31.9792	4.56733	-2.80771	-
MGG_02338	31.3463	2.58491	-3.60011	-
MGG_15371	31.3092	9.39888	-1.73603	-
MGG_09629	31.0884	6.56797	-2.24286	-
MGG_07625	30.8874	25.9545	-0.251032	-
MGG_05416	30.6229	5.30399	-2.52946	-
MGG_05978	28.5243	20.0035	-0.511942	-
MGG_07591	26.6428	1.84948	-3.84856	-
MGG_10120	24.7315	4.24194	-2.54355	-
MGG_11967	24.7075	7.59231	-1.70234	-
MGG_15459	24.7075	8.67505	-1.51001	-
MGG_08428	24.469	3.19764	-2.93588	-
MGG_15084	24.0436	189.403	2.97774	-
MGG_15207	23.243	14.5149	-0.679261	-
MGG_10259	22.6981	24.4181	0.105379	-
MGG_01953	22.3582	6.8746	-1.70146	-
MGG_15401	21.7943	3.21769	-2.75986	-
MGG_02255	21.4788	10.8434	-0.986095	-
MGG_02557	21.1517	4.69603	-2.17126	1
MGG_07624	20.555	10.8436	-0.922642	-
MGG_02223	20.0453	17.2208	-0.219107	-
MGG_13133	19.2693	11.4088	-0.756153	-
MGG_15458	19.2148	1.39603	-3.78282	-
MGG_10310	17.9075	10.7091	-0.741728	-
MGG_06846	17.793	13.4902	-0.3994	-
MGG_02990	17.3621	7.67663	-1.1774	-
MGG_05410	16.6714	5.49965	-1.59996	-
MGG_03456	16.1333	28.3043	0.810983	-
MGG_08506	15.9851	6.4806	-1.30253	-
MGG_08086	15.4243	9.03718	-0.771261	-
MGG_09387	14.1102	32.1084	1.18621	2
MGG_08296	14.0012	12.9999	-0.107048	1
MGG_09628	13.8437	7.32207	-0.918902	-
MGG_05424	13.779	3.04853	-2.17629	-
MGG_08992	13.5523	2.98904	-2.18078	-
MGG_00565	13.4649	28.0038	1.05642	3
MGG_10300	13.458	4.95721	-1.44087	-
MGG_07348	13.4345	3.09697	-2.11702	-
MGG_08647	13.4178	14.6041	0.12223	-
MGG_06523	13.3183	16.703	0.326699	-
MGG_02166	13.2955	4.17072	-1.67257	-
MGG_10020	13.1883	2.85543	-2.20748	-
MGG_07880	13.093	2.90793	-2.17073	-
MGG_08191	12.806	14.2079	0.149871	-
MGG_08944	12.7506	3.09936	-2.04052	-
MGG_10080	12.7449	4.16516	-1.61348	-
MGG_11546	12.519	17.7569	0.504254	-
MGG_07934	12.1572	5.84853	-1.05567	1
MGG_05091	11.8923	12.0726	0.0217094	-
MGG_08543	11.8728	11.9605	0.0106203	-
MGG_12165	11.6883	15.1973	0.378746	-
MGG_14652	11.5359	6.26476	-0.880803	-
MGG_02232	11.1294	1.82499	-2.60841	1
MGG_03505	11.1102	8.61068	-0.36768	-
MGG_06168	10.7463	28.2024	1.39197	-
MGG_15324	10.3009	4.70537	-1.13039	-
MGG_15376	10.2297	6.192	-0.724283	-
MGG_01952	10.1881	15.4184	0.597773	-
MGG_04263	10.0179	5.1961	-0.947075	-
MGG_07924	9.92698	5.7436	-0.789401	2
MGG_07804	9.78237	3.05062	-1.68108	-
MGG_09627	9.73479	3.33299	-1.54633	-
MGG_03685	9.50474	21.0716	1.14858	-
MGG_08433	9.36684	0.556994	-4.07183	-
MGG_11719	9.25462	5.57379	-0.731515	-
MGG_03474	8.92946	85.6084	3.26111	-
MGG_05302	8.89158	17.7455	0.996946	-
MGG_01963	8.59435	2.72794	-1.65558	-
MGG_09106	8.27438	29.2097	1.81973	-
MGG_07644	8.13527	10.5894	0.380356	-
MGG_08482	8.11255	3.0784	-1.39798	-
MGG_08491	8.07938	1.56109	-2.37169	-
MGG_07766	7.72326	7.21513	-0.0981854	-
MGG_02154	7.7069	4.66244	-0.725064	-
MGG_08644	7.5829	8.46286	0.158396	-
MGG_10010	7.54862	2.01625	-1.90454	-
MGG_07854	7.1116	2.33964	-1.60389	2
MGG_00627	7.02131	2.08494	-1.75173	2
MGG_01964	6.75539	3.13461	-1.10775	2
MGG_10892	6.41153	5.435	-0.238388	-
MGG_06578	6.23698	2.0546	-1.60199	-
MGG_14715	6.21764	9.26123	0.574836	-
MGG_07538	6.13224	5.12742	-0.25818	-
MGG_00181	6.00148	2.90809	-1.04525	-
MGG_15374	5.92834	1.77718	-1.73804	-
MGG_04859	5.91739	6.05969	0.0342835	-
MGG_08328	5.57117	5.63819	0.0172535	2
MGG_00619	5.29484	5.88334	0.152048	2
MGG_02296	5.22487	6.17126	0.240171	-
MGG_06228	5.22309	1.54054	-1.76146	-
MGG_01145	5.17239	4.51713	-0.195423	2
MGG_00148	5.17051	1.9974	-1.37219	-
MGG_07411	5.11227	632.731	6.95149	-
MGG_11991	5.00508	57.5393	3.52308	-
MGG_07994	4.97671	0.950612	-2.38826	-
MGG_02073	4.97402	2.08417	-1.25494	-
MGG_12654	4.82232	2.86453	-0.751426	-
MGG_04354	4.74898	1.78808	-1.40921	-
MGG_11292	4.61636	0.323002	-3.83714	-
MGG_05119	4.55363	3.8359	-0.247453	-
MGG_02591	4.42013	4.18776	-0.0779102	-
MGG_08027	4.33736	2.4998	-0.795007	-
MGG_07811	4.32282	3.85983	-0.163436	-
MGG_05795	4.30778	1.31919	-1.70729	-
MGG_08531	4.28168	1.34768	-1.66769	-
MGG_02635	4.23325	6.92656	0.710373	-
MGG_10425	4.17193	0.633383	-2.71956	-
MGG_09751	4.16668	2.70121	-0.625292	-
MGG_02207	4.16588	0.804424	-2.37259	-
MGG_02601	4.12964	1.16214	-1.82923	-
MGG_03078	4.06501	1.60554	-1.3402	-
MGG_05037	3.91309	3.225	-0.279009	-
MGG_10086	3.82228	1.60587	-1.25108	-
MGG_10897	3.77078	1.14461	-1.72	2
MGG_12690	3.72558	0.965804	-1.94766	-
MGG_13108	3.64274	0	-1.79769e+308	-
MGG_00629	3.57979	0	-1.79769e+308	-
MGG_09796	3.56196	1.52572	-1.22318	-
MGG_02202	3.49832	0	-1.79769e+308	-
MGG_10244	3.37986	9.15737	1.43797	-
MGG_01530	3.25581	6.01673	0.885962	2
MGG_09722	3.23324	8.01356	1.30946	-
MGG_02989	3.1989	1.62138	-0.980351	-
MGG_02564	3.10056	0.371603	-3.06069	-
MGG_05764	3.05054	2.665	-0.194926	-
MGG_05108	2.95873	2.97944	0.0100612	-
MGG_07350	2.91433	1.33849	-1.12255	-
MGG_12722	2.79916	1.61495	-0.793505	-
MGG_12509	2.79509	2.80845	0.00687798	-
MGG_01532	2.74823	3.89442	0.502907	-
MGG_15106	2.74736	1.01625	-1.43478	-
MGG_00380	2.73809	1.92498	-0.508323	-
MGG_08348	2.67065	2.68885	0.00979693	-
MGG_04258	2.56076	1.84462	-0.473252	-
MGG_05832	2.53484	0.453262	-2.48348	1
MGG_07919	2.49452	1.47186	-0.76112	-
MGG_07959	2.45357	0.634402	-1.95141	-
MGG_09452	2.4293	0	-1.79769e+308	-
MGG_07372	2.38617	0.421468	-2.5012	-
MGG_10542	2.34441	8.77275	1.9038	-
MGG_01851	2.257	2.69942	0.258245	-
MGG_08467	2.15993	1.06537	-1.01963	-
MGG_06824	2.13564	9.13271	2.09638	-
MGG_05405	2.08393	0.520757	-2.00062	-
MGG_08414	2.0756	2.91695	0.49093	-
MGG_07972	2.01124	1.61104	-0.320088	-
MGG_02546	1.98992	1.90137	-0.0656682	-
MGG_00888	1.97138	3.16047	0.680936	-
MGG_07995	1.97085	0	-1.79769e+308	-
MGG_14836	1.95755	2.56827	0.39175	-
MGG_00083	1.95275	0.962442	-1.02074	2
MGG_07748	1.94557	5.62841	1.53254	-
MGG_09128	1.92123	1.18601	-0.695916	-
MGG_15046	1.85517	0.744349	-1.3175	-
MGG_09849	1.84593	1.76422	-0.0653159	-
MGG_13374	1.82735	1.17598	-0.635889	-
MGG_09844	1.81735	1.72171	-0.0779985	3
MGG_10001	1.78747	0.415624	-2.10457	-
MGG_04384	1.78496	0.898722	-0.989943	-
MGG_09368	1.76865	2.05928	0.219495	-
MGG_02083	1.75654	0.71651	-1.29368	-
MGG_09377	1.73458	0.70667	-1.29548	-
MGG_08376	1.64766	0.41195	-1.99988	-
MGG_10337	1.61971	1.18879	-0.446248	2
MGG_12551	1.6067	0	-1.79769e+308	-
MGG_09252	1.53903	2.10585	0.452382	-
MGG_04925	1.51501	0.877551	-0.787777	2
MGG_10231	1.50947	0	-1.79769e+308	-
MGG_02155	1.48067	4.07559	1.46076	-
MGG_11650	1.43389	2.82193	0.976748	-
MGG_07357	1.41041	1.44541	0.035361	-
MGG_07607	1.4064	1.63779	0.219745	-
MGG_10455	1.39857	0.666457	-1.06936	-
MGG_08334	1.363	1.64399	0.270424	-
MGG_04892	1.2968	1.69967	0.390291	-
MGG_09666	1.26101	0.949441	-0.409432	-
MGG_02222	1.2599	2.41914	0.941186	-
MGG_10335	1.23129	0.535285	-1.20179	-
MGG_04735	1.1719	1.48125	0.337969	-
MGG_07050	1.15357	2.37376	1.04107	-
MGG_05789	1.13841	0.801768	-0.505761	-
MGG_08442	1.11093	0	-1.79769e+308	-
MGG_01879	1.06843	0	-1.79769e+308	-
MGG_12582	1.02312	7.96249	2.96024	-
MGG_15394	0.971321	1.88194	0.954201	-
MGG_04452	0.754601	3.15725	2.06488	-
MGG_11304	0.587883	1.57178	1.41879	-
MGG_05805	0.431913	3.1973	2.88804	-
MGG_00043	0	2.90704	1.79769e+308	-
MGG_01366	0	1.74079	1.79769e+308	-
MGG_02139	0	1.306	1.79769e+308	-
MGG_05429	0	1.10711	1.79769e+308	-
MGG_05818	0	1.0112	1.79769e+308	-
MGG_09657	0	1.17465	1.79769e+308	-
MGG_10217	0	1.62443	1.79769e+308	-
MGG_10282	0	1.07316	1.79769e+308	-
MGG_12090	0	2.67377	1.79769e+308	-
MGG_13325	0	2.00015	1.79769e+308	-
MGG_13670	0	2.3251	1.79769e+308	-
MGG_14155	0	3.61175	1.79769e+308	-
MGG_14340	0	2.66086	1.79769e+308	-
MGG_14662	0	1.20645	1.79769e+308	-
MGG_14734	0	1.7095	1.79769e+308	-
1 MDAI2 and MDAI6 refer to transcripts expressed by M. oryzae infecting rice roots at 2 and 6 days after inoculation, respectively.
